# Supplementary material for: Multi-target computational pipeline for discovery of pan-influenza neuraminidase inhibitors
Source: Front Pharmacol. 2026 Mar 10;17:1721276. doi: 10.3389/fphar.2026.1721276 (PMC13008930; doi:10.3389/fphar.2026.1721276)
Supplement: Supplementary file 2 [file Table2.xlsx]

## Sheet: Table S1
ZINC ID	SMILES
ZINC000006235382	CC(=O)c1sc(NC(=O)CCOc2ccc(C)cc2)nc1-c1ccccc1
ZINC000006195158	CCOC(=O)c1ccc(S(=O)(=O)N(CCO)Cc2cc3cc4c(cc3[nH]c2=O)OCCO4)cc1
ZINC000006185744	COc1ccc(OC)c(-c2nc(NC(=O)c3cccs3)sc2C)c1
ZINC000006188081	Cn1c(=O)c2c(nc3n2CCC(=O)N3CCc2ccccc2)n(C)c1=O
ZINC000006190557	CC(C)NC(=O)CN(Cc1ccccc1)S(=O)(=O)c1ccc(Br)cc1
ZINC000006148320	COc1ccc(N2C(c3cc([N+](=O)[O-])cc([N+](=O)[O-])c3)N=C3Nc4ccccc4N=C32)cc1
ZINC000006234628	Cc1ccccc1C1c2cccn2CCN1C(=O)NC1CCCCC1
ZINC000006196221	CCOc1ccc(C(=O)C2=C(O)C(=O)NC2c2cc(OC)ccc2OC)cc1
ZINC000006154831	CCOC(=O)C1OC(=C)OC1C(=O)OCC
ZINC000006212351	CC(C)(C)c1ccc(OCC(=O)ONC(=N)c2ccc([N+](=O)[O-])cc2)c(Br)c1
ZINC000006205419	Cc1ccc(-c2nc(CNC(=O)c3ccc(C(C)(C)C)cc3)no2)cc1
ZINC000006147773	CCCCn1c(SCC(=O)N2CCCc3ccccc32)nc2cc(S(N)(=O)=O)ccc21
ZINC000006194963	COCCn1nnnc1C(c1cc2cc(C)c(C)cc2[nH]c1=O)N1CCCc2ccccc21
ZINC000006214806	CC(C)(C)NC(=O)Cc1ccc(-c2ccccc2)cc1
ZINC000006161905	Cc1ccc(S(=O)(=O)N2CCCC(c3nc4c(nnn4Cc4ccc(F)cc4)c(=O)[nH]3)C2)cc1
ZINC000006162555	CCCn1c(SCC(=O)N2c3ccccc3CCc3ccccc32)nc2c1c(=O)n(C)c(=O)n2C
ZINC000006198237	CCc1ccc2[nH]c(=O)c(C(c3nnnn3C3CCCCC3)N3CCCC(C)C3)cc2c1
ZINC000006174597	COc1ccc(NC(=O)c2ccc(F)cc2)cc1[N+](=O)[O-]
ZINC000006158657	CC(=O)CSc1nc2ccccc2c(=O)n1C
ZINC000006168191	CCC(C)NS(=O)(=O)c1ccc(NC(=O)c2cccc(Cl)c2)cc1
ZINC000006212896	CC(C)(C)c1ccc(S(=O)(=O)Nc2ccc3c(c2)COC3=O)cc1
ZINC000006234711	Cc1nc2ccc(NC(=O)N3CCCC3)cc2s1
ZINC000006178529	CN1C(=O)/C(=C\c2ccc(OS(O)(O)c3ccccc3)cc2)SC1=S
ZINC000006175247	CC(NS(=O)(=O)c1ccccc1)C(=O)Nc1cc(Cl)cc(Cl)c1
ZINC000006227603	O=C1N=C(c2ccccc2)N/C1=C/c1ccc(Br)cc1
ZINC000006178852	CCNC(=O)COC(=O)c1ccc(NS(=O)(=O)c2ccc3c(c2)OCCO3)cc1
ZINC000006237841	COC(=O)C1=C(c2ccc(OC(C)=O)cc2)N2C(N=C1C)S/C(=C/c1ccccc1)C2=O
ZINC000006177099	COc1ccccc1-n1c(SCC(=O)Nc2cccc([N+](=O)[O-])c2)nnc1-c1ccccc1
ZINC000006233024	Cc1cc(C)c(C#N)c(Nc2cccc3ccccc23)n1
ZINC000006189736	O=C1CCCC[C@]1(C(=O)c1cc([N+](=O)[O-])cc([N+](=O)[O-])c1)c1ccccn1
ZINC000006195060	COC(=O)c1sc(NC(=O)CSc2nc3cc(OC)c(OC)cc3cc2C)nc1C
ZINC000006237786	COC(=O)C1=C(c2ccccc2)N2C(N=C1C)S/C(=C/c1ccc(OC(C)=O)c(OC)c1)C2=O
ZINC000006146841	O=C1C=CC(=NNc2ccc(NS(=O)(=O)c3ccc(Cl)cc3)cc2)C=C1
ZINC000006144167	O=C(NCCN1C(=O)S/C(=C\c2cccnc2)C1=O)c1ccc(S(=O)(=O)N2CCCC2)cc1
ZINC000006195082	Cc1cc2cc3c(cc2nc1SCC(=O)NCc1ccc2c(c1)OCO2)OCCO3
ZINC000006154564	COc1ccc(-c2n[nH]c(SCC(=O)N3CCc4ccccc4C3)n2)cc1
ZINC000006197873	CCc1ccc2[nH]c(=O)c(CN(Cc3nnnn3CC3CCCO3)C3CCCCC3)cc2c1
ZINC000006157842	COc1ccc(/C=C/C(C)=N\NC(N)=S)cc1OC
ZINC000006222914	O=C(Cc1ccccc1)Oc1ccc(C=C2C(=O)c3ccccc3C2=O)cc1
ZINC000006142552	Cc1cccc(OCC(=O)Nc2nc3c(ncn3C3OC(CO)C(O)C3O)c(=O)[nH]2)c1
ZINC000006206883	CCOCCCNC(=O)C(=O)Nc1ccc(Cl)cc1
ZINC000006238864	COCCCN1C(c2ccc(OC)cc2)C(C(=O)c2ccc(Cl)cc2)=C(O)C1=O
ZINC000006196846	CCOc1ccc2[nH]c(=O)c(C(c3nnnn3CC3CCCO3)N3CCCCC3)cc2c1
ZINC000006141930	COc1ccc(-c2n[nH]c(SCC(=O)NCc3ccc(Cl)cc3)n2)cc1
ZINC000006203182	Cc1cc(C)nc(NC(=O)c2ccc(-c3cccc([N+](=O)[O-])c3)o2)n1
ZINC000006161201	N#Cc1ccc(NC(=O)CSc2nc(=O)c3c4c(sc3[nH]2)CCCC4)cc1
ZINC000006160848	CC(C)CN1C(c2ccc(N(C)C)cc2)C(C(=O)c2ccc(C)cc2)=C(O)C1=O
ZINC000006206860	Cc1ccc2c(COC(=O)/C=C/c3cccc(C(F)(F)F)c3)cc(=O)oc2c1
ZINC000006169274	CN(C1CCCCC1)C(=O)COC(=O)c1ccccc1Oc1ccccc1
ZINC000006219955	COC(=O)c1cc(OC)c(OC)cc1NC(=O)c1cccc(C(F)(F)F)c1
ZINC000006153536	CC(Sc1nc2ccc(C)cc2[nH]1)C(=O)Nc1ccc(S(=O)(=O)N2CCCCC2)cc1
ZINC000006188066	Cn1c(=O)[nH]c(=O)c2c1nc(NCCc1ccccc1)n2Cc1ccc(Cl)cc1
ZINC000006143602	CSc1nc2c(c(=O)[nH]1)C(c1ccc3c(c1[N+](=O)[O-])OCO3)C1=C(CC(C)(C)CC1=O)N2
ZINC000006161333	O=[N+]([O-])c1[nH]cnc1NNC(=S)Nc1ccccc1
ZINC000006147925	CCc1ccc(C(=O)CSc2nc3cc(S(=O)(=O)N4CCOCC4)ccc3n2CC)cc1
ZINC000006238118	O=C(Sc1nc2ccccc2s1)c1ccc(Br)cc1
ZINC000006218306	O=C(COc1ccccc1)Nc1nc(-c2ccco2)c(-c2ccco2)s1
ZINC000006152496	CCc1cccc(C)c1NC(=O)c1ccc(S(=O)(=O)N2CC(C)CC(C)C2)cc1
ZINC000006180039	Cc1nnnn1/C(=C\c1ccccc1)C(=O)OCC(=O)c1cc(C)n(C2CC2)c1C
ZINC000006205752	CCNC(=S)N/N=C/c1ccc(OCc2cccc([N+](=O)[O-])c2)cc1
ZINC000006186284	Cc1nc2ccccc2nc1SC(C(=O)N1CCOCC1)C(=O)N1CCOCC1
ZINC000006232693	CC1(C)OC2OC(C(=O)Nc3ccc(OC(F)(F)F)cc3)C3OC(C)(C)OC3C2O1
ZINC000006203910	COc1ccc(C)cc1S(=O)(=O)N(CC(N)=O)c1ccc(Cl)c(Cl)c1
ZINC000006203998	Cc1ccc(O)c(C(CC(=O)N2CCOCC2)c2ccccc2)c1
ZINC000006220854	O=[N+]([O-])c1cccc(S(=O)(=O)NC2CCCCC2O)c1
ZINC000006146646	Cc1cc(F)ccc1S(=O)(=O)Nc1ccccc1C(=O)Nc1ccccc1N1CCOCC1
ZINC000006148456	CC1CCCCN1C(=O)CSc1nc(-c2ccc(C)cc2)n[nH]1
ZINC000006205609	CCN1CCc2c(sc3c2C(=O)NC(c2ccc([N+](=O)[O-])cc2)N3)C1
ZINC000006220143	CC(Oc1ccccc1C(=O)NCc1ccccc1)C(=O)Nc1ccccc1F
ZINC000006152006	Cc1ccc(NC(=O)CCNC(=O)c2ccc(C(C)(C)C)cc2)cc1
ZINC000006158818	CC(=O)Nc1ccc2nc(NC(=S)NC(=O)c3ccc4ccccc4c3)oc2c1
ZINC000006201306	Cc1cc(C)c(/C=C/c2[nH]c(=O)[nH]c(=O)c2[N+](=O)[O-])c(C)c1
ZINC000006162696	COc1ccccc1NC(=O)C1=C(c2cccc(Br)c2)n2ncnc2NC1C
ZINC000006192243	Nc1ccsc1CCc1cccs1
ZINC000006190879	COCCn1c2c(c(=O)[nH]c1=O)C(c1ccc(C(C)C)cc1)=C1C(N2)c2ccccc2C1=O
ZINC000006217349	Cc1ccc(NC(=O)COc2ccc(F)cc2Cl)c(Br)c1
ZINC000006147919	CCCCn1c(SC(C)C(=O)c2ccc(OC)cc2)nc2cc(S(N)(=O)=O)ccc21
ZINC000006147551	O=C(CCCCCN1C(=O)/C(=C/c2ccccc2)SC1=S)NC1CCCCC1
ZINC000006183038	CC(C(NC(=O)c1ccccc1)c1ccccc1)C(=O)OC(C)(C)C
ZINC000006152593	CSc1cccc(NC(=O)CCOc2ccc(C)cc2)c1
ZINC000006177634	Cc1c([N+](=O)[O-])cc(C(=O)Nc2ccc3oc(-c4ccc(N(C)C)cc4)nc3c2)cc1[N+](=O)[O-]
ZINC000006143068	Cc1ccc2c(Cl)cc(Cl)c(OCc3cccc(S(=O)(=O)N(C)C)c3)c2n1
ZINC000006201099	CC(NC(=O)C1CCCN1C(=O)OC(C)(C)C)c1ccccc1
ZINC000006189693	S=C(N/N=C/c1ccc2ncccc2c1)Nc1ccc(Cl)cc1Cl
ZINC000006239053	COCCNC(=S)N(Cc1ccccc1)Cc1cc2cc3c(cc2[nH]c1=O)OCO3
ZINC000006223827	COc1cc(Cl)cc(C=C2C(=O)N(C)C(=O)N(C)C2=O)c1O
ZINC000006184489	CC1CCN(S(=O)(=O)c2ccc(C(=O)NCc3cccnc3)cc2)CC1
ZINC000006238900	COCCCN1C(c2ccccc2Cl)C(C(=O)c2ccccc2)=C(O)C1=O
ZINC000006159666	CC(C)COc1ccc(C(=O)Nc2ccc(I)cc2F)cc1
ZINC000006154620	CCOC(=O)c1sc(=N)n(-c2ccc(S(=O)(=O)Nc3nc(C)cc(C)n3)cc2)c1C
ZINC000006159891	Cc1nc(N)sc1-c1nnc(SCC(=O)Nc2ccccc2C(F)(F)F)n1C
ZINC000006180781	COc1cc(/C=N/Nc2nc3ccccc3s2)cc(Br)c1OC
ZINC000006193789	Cc1cc(C)c2cc(C(c3nnnn3CC3CCCO3)N3CCCc4ccccc43)c(=O)[nH]c2c1
ZINC000006224511	CCOC(=O)c1ccc(NC(=O)C(CC)Sc2nc(=O)cc(N)n2CC=C)cc1
ZINC000006237767	O=C(CC1N=C2c3ccccc3NC(=S)N2C1=O)NCc1ccc(F)cc1
ZINC000006195218	CCOC(=O)c1cccc(S(=O)(=O)N(CC2CCCO2)Cc2cc3cc(C)ccc3[nH]c2=O)c1
ZINC000006226110	O=C(Nc1ccc(Cl)c(S(=O)(=O)Nc2ccc(Cl)cc2)c1)c1ccco1
ZINC000006161891	CCS(=O)(=O)N1CCCC(c2nc3c(nnn3Cc3ccc(C(C)(C)C)cc3)c(=O)[nH]2)C1
ZINC000006172672	CCC(CC)NC(=O)COC(=O)c1ccc(NS(=O)(=O)c2ccc3c(c2)OCCO3)cc1
ZINC000006155238	CCOc1c(Cl)cc(C(=O)NCc2ccccc2)cc1OC
ZINC000006168444	CCC(C)NS(=O)(=O)c1ccc(NC(=O)c2cccc(Cl)c2)cc1
ZINC000006159086	CC(=O)c1ccc(NC(=O)CN2C(=O)N[C@]3(CCc4ccccc43)C2=O)cc1
ZINC000006239030	COCCNC(=S)N(CC1CCCO1)Cc1cc2cc3c(cc2[nH]c1=O)OCCO3
ZINC000006212665	Cc1ccc(C)c(N2C(=O)c3ccc(C(=O)Oc4ccc5c(c4)OCO5)cc3C2=O)c1
ZINC000006152279	CCCOc1ccc(C(=O)Nc2cccc(Cl)c2)cc1OCC
ZINC000006219685	FC(F)(F)c1cc(Cl)c2nnc(C(F)(F)Cl)n2c1
ZINC000006151429	COc1cc(C(=O)NCC(=O)OCc2ccccc2F)cc(OC)c1OC
ZINC000006230759	COc1ccc(Cl)cc1NC(=O)CSc1nnc(-c2ccc(Cl)cc2)o1
ZINC000006185568	NC(=O)C1CC(=O)N(C2CCCCC2)C1
ZINC000006203078	Cc1cc(C(=O)Nc2sc3c(c2C(N)=O)CCC(C(C)(C)C)C3)ccc1[N+](=O)[O-]
ZINC000006188954	Cc1cc([N+](=O)[O-])ccc1/C=C1/C(=O)NC(=S)N(c2ccc(Cl)cc2)C1=O
ZINC000006198796	COc1ccc(S(=O)(=O)N(CCN2CCCCC2)c2ccc3c(c2)OCCO3)cc1
ZINC000006140738	COc1ccc(-c2nnc(SCC#N)n2C2CCCCC2)cc1
ZINC000006186684	COc1ccc(N2CCN(C(=O)C(C)(C)C)CC2)c([N+](=O)[O-])c1
ZINC000006201391	Cc1cc(C)c(-c2csc(NC(=O)c3ccc4c(c3)OCCO4)n2)c(C)c1
ZINC000006221809	O=[S@@]1OCC(COc2ccc(Br)cc2)O1
ZINC000006178375	COc1ccc(NC(=O)c2ccccn2)cc1NS(=O)(=O)c1ccc(F)cc1
ZINC000006199595	CNCC1C(=O)N(c2cc(Cl)ccc2C)C(=O)c2ccccc21
ZINC000006217096	O=C(COc1ccccc1Cl)N(CC1CCCO1)c1nc2ccccc2s1
ZINC000006236799	Cc1ccc(S(=O)(=O)N2CCN(C(=O)Cc3c(F)cccc3Cl)CC2)cc1
ZINC000006144970	CCn1nc(C(=O)Nc2ccc(C)c(S(=O)(=O)N(C)C)c2)c2ccccc2c1=O
ZINC000006231739	CC(=O)Nc1ccccc1OCc1ccccc1C
ZINC000006181573	Cc1cccc(S(=O)(=O)Nc2ccc(-c3cn4ccccc4n3)cc2)c1
ZINC000006169066	CCc1nnc2sc(-c3ccc(NC(=O)c4cccc(C)c4)cc3)nn12
ZINC000006235614	CC(NC(=S)Nc1ccccc1)C(O)c1ccccc1
ZINC000006167895	CC1CN(S(=O)(=O)c2cccc(C(=O)NCc3ccccn3)c2)CC(C)O1
ZINC000006163601	COc1cccc(-n2cnnc2SC(C)c2ccccc2Cl)c1
ZINC000006219129	COC(=O)c1ccc(Oc2cc(=O)n(C)c(=O)n2C)cc1
ZINC000006166197	COc1cc(OC)c(OC)cc1/C=N/n1c(-c2ccccc2OC)n[nH]c1=S
ZINC000006159399	COc1cccc(NC(=O)CNC(=O)c2ccc(C(C)(C)C)cc2)c1
ZINC000006145873	COc1ccc(Cl)cc1NC(=S)NC1CCCCC1
ZINC000006191397	CCN(Cc1ccccc1)S(=O)(=O)c1cc(C(=O)NCCc2ccccn2)ccc1OC
ZINC000006192368	O=[N+]([O-])c1ccccc1/C=C/C=N/N1C(C2CCCCC2)N=NC1=S
ZINC000006159270	COCCCNC(=O)C1CC(O)CN1C(=O)OC(C)(C)C
ZINC000006237731	COC(=O)C1=C(c2ccccc2Cl)N2C(N=C1C)S/C(=C1\C(=O)N(C)c3ccccc31)C2=O
ZINC000006200033	C[C@]1(c2ccccc2Br)NC(=O)N(CC(=O)NCC(F)(F)F)C1=O
ZINC000006146452	COc1cccc(NC(=O)c2ccccc2NS(=O)(=O)c2ccc(F)cc2)c1
ZINC000006156980	COc1ccc(C2Sc3ccccc3NC3=C2C(=O)CCC3)cc1
ZINC000006238197	COc1ccc(OC)c(NC(=S)NCC(C)=C)c1
ZINC000006227868	CCOC(=O)C1=C(c2ccc(OC)cc2)N=C(SCC(=O)c2ccc(O)c(O)c2)NC1C
ZINC000006167738	Cc1ccc([N+](=O)[O-])c2c1NC(c1ccc([N+](=O)[O-])cc1)=NO2
ZINC000006168833	CCCCOc1ccc(C(=O)NCC(=O)OC(C)C(=O)Nc2cccc(C#N)c2)cc1
ZINC000006232142	CC(C)c1cccc(C)c1NC(=O)c1ccc(C)c(S(=O)(=O)N2CCCCC2)c1
ZINC000006203931	COc1ccc(C)cc1S(=O)(=O)N1CCCC(C(=O)Nc2cccc(C)c2C)C1
ZINC000006199400	COC(=O)c1ccc(N/C(=N/S(=O)(=O)c2ccccc2)c2ccccc2)cc1
ZINC000006232020	O=C(/C=C/c1ccc(Cl)cc1)NC1CCCc2ccccc21
ZINC000006144314	CCOc1ccc2nc(SCC(=O)N3CCN(S(=O)(=O)c4ccc(Cl)cc4)CC3)[nH]c2c1
ZINC000006219425	Cc1ccccc1OCC(=O)Nc1nnc(SCc2ccccc2)s1
ZINC000006177775	Cc1cc(/C=C2\C(=O)NC(=O)N(Cc3ccccc3)C2=O)c(C)n1-c1ccc(Cl)c([N+](=O)[O-])c1
ZINC000006154091	COc1ccc(C(=O)Nc2ccccc2-c2nc3ccccc3[nH]2)cc1OC
ZINC000006235017	Cc1ccc(NS(=O)(=O)c2cc(C(=O)NCc3ccco3)ccc2Cl)cc1C
ZINC000006222191	FC(F)(Cl)c1ccc2nnnn2c1
ZINC000006147668	O=C(Nc1nc2ccccc2[nH]1)c1cccc(S(=O)(=O)n2ccc3ccccc32)c1
ZINC000006173899	CCOc1cc(N2CCOCC2)c(OCC)cc1NC(=O)CSC1N=C(N)NN1
ZINC000006192615	C=CCN1C(=O)/C(=C\c2cn(Cc3ccc([N+](=O)[O-])cc3)c3ccccc23)C(=O)NC1=S
ZINC000006239267	COc1cc(C2CC(=O)Nc3n[nH]c(-c4ccc(Cl)cc4)c32)cc(OC)c1OC
ZINC000006214223	CC(C)OC(=O)NC1CCN(S(=O)(=O)c2ccc(C)cc2)CC1
ZINC000006201323	COc1ccc(N2CCN(C(=O)/C=C/c3ccc(C(C)C)cc3)CC2)c([N+](=O)[O-])c1
ZINC000006176222	CC(NC(=O)C1CC1)C(O)c1ccccc1
ZINC000006181658	COc1ccc(O)c(C(=O)CCCCCCCC(=O)c2cc(OC)ccc2O)c1
ZINC000006184441	CC1CN(S(=O)(=O)c2cccc(-c3cn4cc(C)ccc4n3)c2)CC(C)O1
ZINC000006190561	CC(C)NC(=O)C(Cc1c[nH]c2ccccc12)NC(=O)C(c1ccccc1)c1ccccc1
ZINC000006201464	CC1CN(S(=O)(=O)c2ccc(-c3ccccc3)cc2)CC(C)O1
ZINC000006141750	COc1ccc(-c2n[nH]c(SC(C)C(=O)NCCC3=CCCCC3)n2)cc1
ZINC000006205910	CCOC(=O)C(=O)/C(=C/N1CC(=O)NC1=S)C(=O)OCC
ZINC000006148956	COc1ccc2cc(C(c3nnnn3Cc3ccccc3)N3CCC(C)CC3)c(=O)[nH]c2c1
ZINC000006180088	COC(=O)c1ccccc1-c1ccc(/C=N/Nc2ccccc2)o1
ZINC000006145422	COCCCNC(=O)C1CCCN(c2ncccn2)C1
ZINC000006187421	COc1ccc(C(=O)C2=C(O)C(=O)N(C)C2c2ccc([N+](=O)[O-])cc2)cc1
ZINC000006178796	O=C(CSC1N=C(c2ccccc2)NN1)Nc1cccc2ccccc12
ZINC000006181557	COc1ccccc1NS(=O)(=O)c1ccc2[nH]c(COC(=O)c3ccc(C=O)cc3)nc2c1
ZINC000006169004	CCc1ccccc1NC(=O)CN(CC)S(=O)(=O)c1ccc(Cl)cc1
ZINC000006210384	COc1ccc(/C(C)=N/Nc2nc3ccccc3[nH]2)c(OC)c1
ZINC000006171317	CN(CCC#N)C(=O)COC(=O)CNS(=O)(=O)c1ccc2ccccc2c1
ZINC000006142414	O=C1N/C(=N/N=C/c2ccccc2Cl)SC1Cc1ccc(Br)cc1
ZINC000006215770	CC1(C)Cc2cccc(OCC(=O)Nc3ccccc3F)c2O1
ZINC000006238961	COCCCNC(=S)N(Cc1ccco1)Cc1cc2cc(OC)c(OC)cc2[nH]c1=O
ZINC000006169447	CN1C2NC(=O)N(CCO)C2N(C)C1=O
ZINC000006222608	O=C(CN1C(=O)S/C(=C\c2ccccc2)C1=O)NCCN1C(=O)CSC1=O
ZINC000006198286	CCc1ccc2[nH]c(=O)c(C(c3nnnn3CC3CCCO3)N3CCCC(C)C3)cc2c1
ZINC000006227049	O=C(CCCCC(=O)NCc1ccccc1Cl)NCc1ccccc1Cl
ZINC000006189347	Cc1cc(SCc2ccccc2)[nH]c(=S)n1
ZINC000006141755	COc1ccc(-c2n[nH]c(SC(C)C(=O)NC(=O)NC3CCCCC3)n2)cc1
ZINC000006158008	C/C=C/C(=O)OCC(=O)Nc1cc(Cl)ccc1[N+](=O)[O-]
ZINC000006161287	O=c1[nH]cnc2[nH]c(/N=N/C=C/Cc3ccccc3)nc12
ZINC000006150189	CC(OC(=O)C1CCN(S(=O)(=O)c2c(Cl)cccc2Cl)CC1)C(N)=O
ZINC000006194564	Cc1cc(C)nc(NC(=N)Nc2ccc(N)cc2)n1
ZINC000006236829	O=C(NCC(F)(F)F)C1c2ccccc2Oc2ccccc21
ZINC000006151709	CC(NC(=O)COc1ccccc1Cl)c1ccc(Br)cc1
ZINC000006233194	Cc1cc(F)ccc1C(=O)Nc1ccccc1Br
ZINC000006175214	CC(C(=O)NCC=C)N(c1ccc(Cl)cc1)S(C)(=O)=O
ZINC000006153774	COC(=O)c1ccc(NC(=O)c2cccc(C(F)(F)F)c2)cc1
ZINC000006213731	CCNC(=O)COc1ccc(S(=O)(=O)Nc2cc(C)cc(C)c2)cc1
ZINC000006202134	CSc1c2c(oc(=O)c1C#N)CC(C)(C)CC2=O
ZINC000006204753	Cc1ccc(NC(=O)COc2ccc(S(=O)(=O)NC3CCCCC3)cc2C)cc1
ZINC000006204842	CCCC(C)NC(=O)C(C)NS(=O)(=O)c1cc(Cl)ccc1Cl
ZINC000006149518	CCC(C)(C)n1nnnc1C(c1cc2cc3c(cc2[nH]c1=O)OCO3)N1CCC(C)CC1
ZINC000006151946	Cc1cc(C)c(NC(=O)c2c(F)cccc2Cl)c(C)c1
ZINC000006190565	CC(C)OC(=O)C1=C(N)OC2=C(C1c1ccc(OC(F)(F)F)cc1)C(=O)CC(C)(C)C2
ZINC000006152465	CCc1cccc(C)c1NC(=O)C1CCN(C(=O)c2ccc(F)cc2)CC1
ZINC000006231846	O=C(COc1cccc(C(F)(F)F)c1)Nc1ccc(Br)cc1
ZINC000006142399	Ic1ccc2[nH]c3ccc(I)cc3c2c1
ZINC000006176798	COc1ccc2nc(SCC(=O)Nc3sc4c(c3C#N)CCCC4)c(C#N)cc2c1
ZINC000006181450	Cc1ccccc1NS(=O)(=O)c1ccc2[nH]cc(C(=O)NCCc3ccccc3)c(=O)c2c1
ZINC000006233286	Cc1cc(C)nc(NC(=N)Nc2cccc(F)c2)n1
ZINC000006216941	N#Cc1cccc(C(=O)Nc2nc(-c3cccs3)cs2)c1
ZINC000006233641	COc1ccc(C2=Nn3c(COc4cc(C)ccc4Cl)nnc3SC2)cc1
ZINC000006223382	Fc1cccc(/C=N/n2c(-c3ccco3)n[nH]c2=S)c1
ZINC000006155668	CCOc1ccc(NC(=O)CN2C(=O)NC(Cc3c[nH]c4ccccc34)C2=O)cc1
ZINC000006144507	CCN(Cc1ccccc1)c1ccc(C2NC(=O)N[C@@](O)(C(F)(F)F)/C2=C(/O)c2cccnc2)cc1
ZINC000006203076	Cc1cc(C(=O)Nc2sc3c(c2C(N)=O)CCC(C(C)(C)C)C3)ccc1[N+](=O)[O-]
ZINC000006235379	COc1ccccc1OCC(=O)Nc1nc(-c2ccccc2)c(C(C)=O)s1
ZINC000006147314	CCN(CC)S(=O)(=O)c1ccc2c(c1)nc(CCC(=O)OCC(N)=O)n2C
ZINC000006148510	Cc1cccc(OCc2nnc(SCC(=O)Nc3ccc(F)cc3)n2CC=C)c1
ZINC000006147884	COCCn1c(SCC(=O)Nc2ccc(S(=O)(=O)N(C)C)cc2)nc2ccccc21
ZINC000006147641	CCCN(CCC)S(=O)(=O)c1cccc(-c2cn3cc(Cl)ccc3n2)c1
ZINC000006223210	C(Nc1ncc(-c2nc3ccccc3o2)cn1)c1ccccc1
ZINC000006148454	CC1CCCCN1C(=O)CSc1nc(-c2ccc(C)cc2)n[nH]1
ZINC000006146158	CCOc1ccc(NC(=O)c2ccccc2NS(=O)(=O)c2ccc(F)cc2)cc1
ZINC000006224527	O=c1cc(CNc2ccc(Cl)cc2F)c2cc3c(cc2o1)CCC3
ZINC000006238833	COCCCN1C(c2cccc(O)c2)C(C(=O)c2ccccc2)=C(O)C1=O
ZINC000006142713	Cc1ccccc1OCCCC(=O)Nc1ccc(S(=O)(=O)Nc2ccccn2)cc1
ZINC000006204452	Cc1ccc(CN2C(=O)S/C(=C\c3cc(C)c(O)c(C)c3)C2=O)cc1
ZINC000006162693	COc1cc(C2C(C(=O)OC(C)C)C(C)N=C3NC=NN23)cc(Br)c1O
ZINC000006173421	CCn1c(CNc2ccc(S(N)(=O)=O)cc2)nc2ccccc21
ZINC000006200750	CC(NS(=O)(=O)c1ccc(F)cc1)C(=O)Nc1c(F)cccc1F
ZINC000006189870	COc1cccc2cc(C(=O)Nc3cc(C)ccc3C)c(=O)oc12
ZINC000006204074	Cc1ccc([N+](=O)[O-])c(NC(=O)CCC2CCCC2)c1C
ZINC000006186607	CC(=O)c1ccc(NC(=O)CSc2nnc(COc3ccccc3)o2)cc1
ZINC000006222065	O=C(O/N=C1/CCCc2occc21)c1cccs1
ZINC000006196608	CCOc1ccc2[nH]c(=O)c(CN(CCCO)S(=O)(=O)c3ccc(F)cc3)cc2c1
ZINC000006162564	CCCn1c(SCC(=O)Nc2ccc(NC(=O)CC)c(C)c2)nc2c1c(=O)n(C)c(=O)n2C
ZINC000006183220	CC1CN(C(=O)COc2ccccc2)C(C)CN1C(=O)COc1ccccc1
ZINC000006205372	CCN(CC)c1ccc(NC(=O)CN2C(=O)N[C@@]3(CCc4ccccc43)C2=O)cc1
ZINC000006239339	COc1cc(C2C(C(=O)c3ccc(F)cc3)C(=O)C(=O)N2CC2CCCO2)ccc1O
ZINC000006223912	Cn1nnnc1SC(=O)c1cccc(Cl)c1
ZINC000006235006	Cc1ccc(CNC(=O)c2ccc(C)c(S(=O)(=O)Nc3ccccc3)c2)cc1
ZINC000006213895	Cc1ccc(NS(=O)(=O)c2cc(C(=O)NC3CCCC3)ccc2Cl)c(C)c1
ZINC000006212045	Cc1ccc(C[C@@]2(CO)COc3c(cc(C)cc3[N+](=O)[O-])C2=O)cc1
ZINC000006177242	CC(Nc1ccc(S(=O)(=O)c2cccc([N+](=O)[O-])c2)cc1[N+](=O)[O-])c1ccccc1
ZINC000006167936	CCCCn1c(SCc2cccc(Cl)c2)nc2cc(S(N)(=O)=O)ccc21
ZINC000006221641	CCCCn1c(N)c(N(Cc2ccco2)C(=O)c2cccc(C#N)c2)c(=O)[nH]c1=O
ZINC000006145605	COc1cc(C#N)ccc1Oc1ccc([N+](=O)[O-])cc1[N+](=O)[O-]
ZINC000006207184	COc1ccc(-c2noc(C3CCCN3C(=O)Nc3cccc(C)c3)n2)cc1
ZINC000006238152	CC(C)OC(=O)c1sc2nc(-c3ccccc3)ccc2c1N
ZINC000006147888	CCN(c1ccccc1)S(=O)(=O)c1ccc(C(=O)Nc2nc3ccccc3[nH]2)cc1
ZINC000006200725	Cc1c(NC(=O)C2CCN(S(=O)(=O)c3ccccc3)CC2)cccc1[N+](=O)[O-]
ZINC000006218352	N#Cc1ccc(OCC(=O)Nc2nc(-c3ccco3)c(-c3ccco3)s2)cc1
ZINC000006165602	CC(NC(=O)COC(=O)/C=C/c1nc2ccccc2s1)c1ccc(C)c(C)c1
ZINC000006150482	Cc1ccc(NC(=O)COC(=O)C2CC(=O)N(CCc3ccccc3)C2)cc1Cl
ZINC000006147968	O=C(c1ccc2[nH]cnc2c1)N1CCN(S(=O)(=O)c2ccccc2C(F)(F)F)CC1
ZINC000006154667	COc1ccc(-c2n[nH]c(SCC(=O)Nc3ccccc3C(C)C)n2)cc1
ZINC000006148302	COc1ccccc1N1C(=O)C2ON(c3ccc(Cl)cc3)C(c3ccc(O)cc3)C2C1=O
ZINC000006233959	CC(C)CC(NS(=O)(=O)c1ccc(C)cc1)C(=O)NC1CCCCC1C
ZINC000006204250	Cc1ccc(C(=O)COc2ccc(Cl)cc2N2C(=O)c3ccccc3C2=O)cc1
ZINC000006220652	O=C(Nc1cccc(Cl)c1)Nc1ccc2nccnc2c1
ZINC000006221691	CN(C)S(=O)(=O)c1ccc(NC(=O)COc2ccc(C#N)cc2)cc1
ZINC000006232041	O=C(/C=C/c1ccccc1Cl)NC1CCCc2ccccc21
ZINC000006181195	Cc1c(C#N)c2nc3ccccc3n2c(=O)/c1=C\Nc1ccc(S(=O)(=O)CCO)cc1
ZINC000006146804	O=C(NC1CCCC1)c1ccc(NS(=O)(=O)c2ccc(Cl)c(Cl)c2)cc1
ZINC000006144751	COc1ccc(NS(=O)(=O)c2cc(C(=O)N(C)CCc3ccccn3)ccc2Cl)cc1
ZINC000006232070	O=C(COc1cccc(C(F)(F)F)c1)NC1CCCc2ccccc21
ZINC000006238407	COc1ccc(C(=O)Nc2ccc(NC(=S)NC(C)=O)cc2)cc1Cl
ZINC000006181034	CCOC(CNC(=O)c1c[nH]c2ccc(S(=O)(=O)N3CCC(C)CC3)cc2c1=O)OCC
ZINC000006189069	COc1ccc(CNC(=O)CN(c2ccc(Cl)cc2C)S(C)(=O)=O)cc1
ZINC000006170157	COc1cc(C/N=N/C(=S)NCC=C)ccc1OCc1ccccc1Cl
ZINC000006148036	N#CCCn1c(SCC(=O)Nc2ccc(S(=O)(=O)N3CCCC3)cc2)nc2ccccc21
ZINC000006177377	COc1ccc(-n2c(SC(C)C(=O)Nc3ccc(C(C)=O)cc3)nnc2-c2cccnc2)cc1
ZINC000006180008	COC(=O)c1ccc(Cn2cc(Br)c([N+](=O)[O-])n2)o1
ZINC000006197072	CCOc1cccc(C(=O)C2=C(O)C(=O)N(CCCOC)C2c2ccco2)c1
ZINC000006222916	O=C(Cc1ccccc1)Sc1nc2ccccc2s1
ZINC000006181205	CCCCNC(=O)c1c[nH]c2ccc(S(=O)(=O)N(C)c3ccc(CC)cc3)cc2c1=O
ZINC000006232187	Cc1ccc2nc(NC(=O)c3ccccc3C(F)(F)F)sc2c1
ZINC000006179691	CCCOc1ccc(C(=O)OC(C)C(=O)Nc2ccc(C(N)=O)cc2)cc1OCC
ZINC000006205621	Cc1ccc(N(C)C(=O)Nc2ccc3nccnc3c2)cc1C
ZINC000006230620	COc1ccc(-c2cnc3ncnn3c2-c2ccc(OC)cc2)cc1
ZINC000006141482	COc1ccc(-c2n[nH]c(SCc3nnc(-c4ccc(Cl)cc4)o3)n2)cc1
ZINC000006154714	CCOc1ccc(NC(=O)CSC2N=C(c3ccc(OC)cc3)NN2)cc1
ZINC000006154691	CCOC(=O)c1ccc(NC(=O)CSC2N=C(c3ccc(OC)cc3)NN2)cc1
ZINC000006191267	COc1ccc(CC(=O)Nc2cccnc2)cc1S(=O)(=O)N1CCOCC1
ZINC000006178536	CCN1C(=O)/C(=C\c2ccc(NC(=O)c3ccc(I)cc3)cc2)SC1=S
ZINC000006167911	O=C(NCc1nc2ccccc2[nH]1)c1cccc(S(=O)(=O)N2CCOCC2)c1
ZINC000006185075	COc1ccc(-c2nc(NC(=O)c3ccc(F)cc3)sc2C)cc1OC
ZINC000006224562	CCC(C)NC(=O)COc1ccc(S(=O)(=O)N2CCCC2)cc1Cl
ZINC000006234042	Cc1ccc(-c2csc(NC(=O)c3ccc(N4C(=O)C=CC4=O)cc3)n2)cc1
ZINC000006177487	COc1ccc(C2C(C(=O)Nc3ccccn3)=C(C)NC3=C2C(=O)CC(C)C3)cc1OC
ZINC000006140694	CC1CC(C)CN(S(=O)(=O)c2c(C)sc3ncn(CC(=O)Nc4ccccn4)c(=O)c23)C1
ZINC000006178548	CN1C(=O)C(=Cc2ccc(-c3cc(Cl)cc(Cl)c3)o2)C(=O)N(C)C1=O
ZINC000006238923	CC(C)c1ccc(OCC(=O)ONC(=N)Cc2ccc([N+](=O)[O-])cc2)c(Br)c1
ZINC000006159839	CC(C)NS(=O)(=O)c1ccc(OCC(=O)Nc2ccc(Cl)cc2)c(Cl)c1
ZINC000006160118	CCCOc1ccc(-c2[nH]c3c(C(=O)OC)cnn3c2NC2CCCCC2)cc1OC
ZINC000006239654	COc1ccc(NC(=O)CSc2nc(=O)c3c4c(sc3[nH]2)CCCC4)c([N+](=O)[O-])c1
ZINC000006145375	COC(=O)c1ccc(NC(=O)c2ccc(-c3cccc([N+](=O)[O-])c3)o2)cc1
ZINC000006162898	COc1ccc(/C=C(\C(=O)NCc2cccnc2)S(=O)(=O)c2ccccc2)cc1OC
ZINC000006149768	CCCCNC(=S)N(CCc1ccccc1)Cc1cc2cc(OC)c(OC)cc2[nH]c1=O
ZINC000006170309	COc1ccc(NC(=O)/C=C/c2cc(Br)ccc2OC)c([N+](=O)[O-])c1
ZINC000006167897	CN(c1ccc(OCC(=O)Nc2ccncc2)cc1)S(=O)(=O)c1ccc(F)cc1
ZINC000006216892	Cc1c(C(=O)OCc2nnc(-c3ccccc3)o2)sc2nc3n(c(=O)c12)CCC3
ZINC000006148371	CCOc1ccc(NC(=O)CN2C(=O)/C(=C/c3cc(OC)c(OC)c(OC)c3)SC2=S)cc1
ZINC000006222886	C1CCC2C(C1)NC(c1ccccc1)N2Nc1ccccc1
ZINC000006214144	COc1ccc(/C=N/NS(=O)(=O)c2ccc(C)cc2)cc1[N+](=O)[O-]
ZINC000006150660	Cc1nc2c(c(=O)n1CC1CCCO1)c1nc3ccccc3nc1n2-c1ccc(Cl)c([N+](=O)[O-])c1
ZINC000006230368	COc1ccc(CCNC(=O)c2cc(S(=O)(=O)N3CCOCC3)ccc2F)cc1
ZINC000006214837	CC(C)(C)NC(=O)C1CCN(S(=O)(=O)c2cccs2)CC1
ZINC000006172324	O=C(CSc1nnc(-c2ccc(Cl)cc2)o1)n1cc[nH]c1=O
ZINC000006203995	CCCCOc1ccc(C(=O)Nc2cccc(C)c2)cc1OCC
ZINC000006142848	COc1ccc(OC)c(S(=O)(=O)Nc2cccc(-c3cn4cccc(C)c4n3)c2)c1
ZINC000006232658	CC1(C)OC2OC(C(=O)NCCC(=O)Nc3nccs3)C3OC(C)(C)OC3C2O1
ZINC000006233647	COc1ccc(C)cc1S(=O)(=O)N(C)CC(=O)NCCCOC(C)C
ZINC000006190600	CC(C)Oc1ccc(Cn2c(N)n[nH]c2=S)cc1
ZINC000006145735	COc1ccc(C2=Nn3c(nnc3-c3cccc(Br)c3)SC2)cc1
ZINC000006232916	CC(C)Cn1c(SCC(=O)Nc2ccccc2)nnc1-c1ccoc1C
ZINC000006176023	COc1ccc(S(=O)(=O)NC(C)C(=O)NCCO)cc1
ZINC000006238601	COc1cc(C/N=N/c2ccc([N+](=O)[O-])cn2)c(Br)cc1OC(C)=O
ZINC000006226860	N#Cc1ccccc1NC(=O)CCC1CCCCC1
ZINC000006232501	COCCOC(=O)C1=C(N)OC2=C(C1c1ccc(C(F)(F)F)cc1)C(=O)CC(C)(C)C2
ZINC000006235747	CNC(=S)Nc1cccc(NC(=S)NC)c1C
ZINC000006212900	COc1ccc(NC(=O)Nc2ccc(C)cc2)c([N+](=O)[O-])c1
ZINC000006189433	Cc1ccc(O)c(/C(CCCC/C(=N\O)c2cc(C)ccc2O)=N/O)c1
ZINC000006149699	CCCCCSc1nc2c(c(=O)[nH]c(=O)n2C)n1CC(O)COc1cccc2ccccc12
ZINC000006206059	COc1ccc(S(=O)(=O)NC(C)C(=O)Nc2cc(Cl)ccc2C)cc1OC
ZINC000006205708	CCNC(=O)C(C)N(c1cc(C)cc(C)c1)S(C)(=O)=O
ZINC000006187436	COC(=O)C(Cc1ccccc1)N/C=C/C(=O)c1ccc(Cl)cc1
ZINC000006239028	COCCNC(=S)N(CC1CCCO1)Cc1cc2cc(OC)c(OC)cc2[nH]c1=O
ZINC000006229523	N#Cc1ccsc1NC(=O)COC(=O)C1c2ccccc2Oc2ccccc21
ZINC000006189959	CC1=NOC2=NCN=C(Oc3ccc(C)cc3[N+](=O)[O-])C12
ZINC000006206706	CCOC(=O)c1cc(-c2cccs2)nc2c1c(C)nn2-c1ccc(C)cc1
ZINC000006159655	CC(C)COC(=O)N1CCCC1C(=O)OCC(=O)c1ccc(Br)cc1
ZINC000006177255	COc1cccc(C2C(C(=O)Nc3ccccn3)=C(C)NC3=C2C(=O)CC(C)C3)c1OC
ZINC000006160602	COC(=O)c1ccc(NC(=O)C(C)Sc2nc3ccccc3c(=O)[nH]2)cc1
ZINC000006213802	COc1ccc(OC)c(S(=O)(=O)Nc2ccc3c(c2)CCC3)c1
ZINC000006222264	Nn1cnnc1/N=N/Cc1ccccc1[N+](=O)[O-]
ZINC000006225893	CCc1ccccc1NC(=O)C(C)NS(=O)(=O)c1ccc(C)cc1
ZINC000006159879	COc1ccc(S(=O)(=O)NC(C)C(=O)NCCCOC(C)C)cc1
ZINC000006235742	COC(=O)c1ccc(C)c(NC(=O)c2cc3c(s2)CCC(C)C3)c1
ZINC000006160533	COc1ccc(C2C(C(=O)c3ccccc3)=C(O)C(=O)N2Cc2ccco2)cc1
ZINC000006171065	CC(C)Cn1c(-c2cccc(S(=O)(=O)N3CCOCC3)c2)n[nH]c1=S
ZINC000006152287	O=C(/C=C/c1ccc(Br)cc1)Nc1cccc(Cl)c1
ZINC000006227953	Fc1ccccc1-c1n[nH]c(=S)n1/N=C/c1ccc(Cl)c(Cl)c1
ZINC000006144713	O=[N+]([O-])c1cc(S(=O)(=O)NC2CCS(=O)(=O)C2)ccc1N1CCOCC1
ZINC000006220851	O=[N+]([O-])c1cccc(S(=O)(=O)NC2CCCCC2O)c1
ZINC000006146494	CC1Cc2ccccc2N1C(=O)c1ccccc1NS(=O)(=O)c1ccc(Br)cc1
ZINC000006203908	COc1ccc(C)cc1S(=O)(=O)N(C)CC(=O)Nc1cc(C)cc(C)c1
ZINC000006169910	COc1cc(/C=N/N)c(OC)cc1/C=N/N
ZINC000006239769	COc1ccc(CN(Cc2cc3cc4c(cc3[nH]c2=O)OCO4)C(=S)NCC2CCCO2)cc1
ZINC000006239718	COc1ccc(/N=N/c2c(N)n[nH]c2-c2ccc(Cl)cc2)cc1
ZINC000006168200	CCC(C)Oc1c(Cl)cc(/C=C2\SC(=S)NC2=O)cc1OC
ZINC000006159479	CC(C)/C=C1\CCCC\C1=N/OC(C)=O
ZINC000006166042	COc1cccc(OC)c1C(=O)Oc1ccc2c(c1)O/C(=C\c1ccco1)C2=O
ZINC000006176799	COc1ccc2nc(SCC(=O)Nc3cccc(C(F)(F)F)c3)c(C#N)cc2c1
ZINC000006195527	Cc1ccc(Nc2c([N+](=O)[O-])cc(C(=O)N3CC(=O)Nc4ccccc43)cc2[N+](=O)[O-])c(C)c1
ZINC000006155227	CCOc1c(Br)cc(C(=O)Nc2cccc([N+](=O)[O-])c2)cc1OC
ZINC000006142069	COc1ccc(-c2ccc(/C=N\N=C3\NC(=O)C(Cc4cccc([N+](=O)[O-])c4)S3)o2)cc1
ZINC000006154374	CCOC(=O)C1=c2c(c(=O)oc3ccccc23)=C(C)N(Cc2ccccc2)C1C
ZINC000006198978	Cn1c(=O)c2c(ncn2Cc2nc3cc(S(=O)(=O)N4CCOCC4)ccc3[nH]2)n(C)c1=O
ZINC000006192717	C=CCOc1cccc(CNc2nn[nH]n2)c1
ZINC000006231885	Cc1ccccc1N1C(=O)c2ccc(C(=O)NC3CCCc4ccccc43)cc2C1=O
ZINC000006152721	Cc1ccc(NC(=O)C2CC(=O)N(c3cccc(C)c3C)C2)cc1Cl
ZINC000006231866	CCc1cccc(C)c1NC(=O)COc1cccc(C(F)(F)F)c1
ZINC000006239038	COCCNC(=S)N(Cc1ccc(OC)cc1)Cc1cc2cc(OC)ccc2[nH]c1=O
ZINC000006160401	CCc1nccn1C(=O)Nc1ccc(Cl)cc1
ZINC000006224160	CCC(C)C(NC(N)=O)C(=O)N1CCN(c2cccc(C)c2C)CC1
ZINC000006144479	O=C1CSC(c2cn(-c3ccccc3)nc2-c2cc3ccccc3oc2=O)N1Cc1cccnc1
ZINC000006203734	Cc1ccc(C)c(CSc2nc3ccccc3o2)c1
ZINC000006205299	Cc1ccc(-c2[nH]c3ccccc3c2C2c3ccccc3C(=O)N2CC(N)=O)cc1
ZINC000006212287	CC(C)(C)c1ccc(COC(=O)c2cccc(S(=O)(=O)N3CCOCC3)c2)cc1
ZINC000006159764	CC(C)N(C(C)C)C(=S)Nc1cc2ncccc2c2cccnc12
ZINC000006166059	COc1ccccc1/C=C/C=N/n1c(-c2ccccn2)n[nH]c1=S
ZINC000006234588	Cc1ccccc1N1C(=O)c2ccc(C(=O)OCc3ccccc3C#N)cc2C1=O
ZINC000006200851	Cc1nc2cc(-c3ccc(Cl)cc3)nn2c(C(C)(C)C)c1C
ZINC000006170466	COc1ccc(N2C(=O)/C(=C/c3cccc(Br)c3)SC2=S)cc1
ZINC000006206108	CCOC(=O)CCCC(=O)Nc1ccc(Cl)cc1
ZINC000006168761	CCc1ccc(CC2S/C(=N\N=C\c3ccc(C(C)C)cc3)NC2=O)cc1
ZINC000006152438	CCc1cccc(C)c1NC(=O)Cn1c(C(F)(F)F)nc2ccccc21
ZINC000006196841	CCOc1ccc2[nH]c(=O)c(C(c3nnnn3CC3CCCO3)N3CCC(C)CC3)cc2c1
ZINC000006198439	CCn1c(SCC(=O)Nc2nnc(C)s2)nc2c1c(=O)n(C)c(=O)n2C
ZINC000006203907	COCCNC(=O)CN(C)S(=O)(=O)c1cc(C)ccc1OC
ZINC000006215825	Cc1ccc(-c2cc(C(=O)N(C)Cc3cnn(C)c3)c3ccccc3n2)cc1C
ZINC000006208272	Cc1cc(C)nc(NS(=O)(=O)c2ccc(Cl)cc2)c1
ZINC000006147706	CCCCNS(=O)(=O)c1ccc2[nH]c(SCC(=O)n3ccc4ccccc43)nc2c1
ZINC000006204891	CCCc1sc(N/C=C2\C(=O)N(C)c3ccccc32)c(C(=O)OCC)c1C
ZINC000006169087	CCn1c(SCC(=O)Nc2ccc(F)c(Cl)c2)nnc1-c1ccccc1O
ZINC000006152820	CC(Oc1ccc(Cl)cc1)C(=O)Nc1cccc2ccccc12
ZINC000006165994	COc1ccc(S(=O)(=O)n2ccc3ccccc32)cc1C(=O)NCCc1ccccn1
ZINC000006201199	CC1C=C(C)C2C(C)C1COC2c1ccccc1
ZINC000006144045	CCCc1cc(=O)[nH]c(N/N=C/c2cc(Br)c(OCc3ccccc3)c(OC)c2)n1
ZINC000006174113	COC(=O)C1=C(C)N(c2cccc(C)c2)C(=O)/C1=C/c1sccc1C
ZINC000006184761	COc1ccc(C/N=N/c2nc(-c3ccccc3)c(C)s2)cc1
ZINC000006162527	CCCOc1cccc(C2C(C(=O)c3ccco3)=C(O)C(=O)N2c2nnc(C)s2)c1
ZINC000006185914	C=CCNC(=S)N/N=C/c1cn(-c2ccccc2)nc1-c1cccs1
ZINC000006144036	Cc1nc(N2C(c3ccccc3F)C(C(=O)c3ccccc3)=C(O)C2=O)sc1C(=O)OCC=C
ZINC000006201413	CC(C)NS(=O)(=O)c1ccc(OCC(=O)Nc2ccc(C(C)C)cc2)c(Cl)c1
ZINC000006157387	C#CCOc1ccc(Cl)cc1C(=S)N1CCCC1
ZINC000006191017	COCCN1C2=C(C(c3ccc(O)c(OC)c3)C3=C1CC(C)(C)CC3=O)C(=O)CC(C)(C)C2
ZINC000006190537	COc1ccc(-c2noc(CN(C(C)C)C(=O)Nc3cccc(Cl)c3)n2)cc1OC
ZINC000006181841	COc1ccc(C(=O)O/N=C2/CCCc3occc32)cc1
ZINC000006237131	O=C(c1cccc(F)c1)N1CCN(S(=O)(=O)c2cccs2)CC1
ZINC000006224772	CCC(CCNC(=O)c1ccccc1)NC(=O)c1ccccc1
ZINC000006187403	CN(C)c1ccc(N2C(c3ccccc3)C(C(=O)c3ccccc3)=C(O)C2=O)cc1
ZINC000006211269	COCCn1c(CN2CCCCC2)nc2c1c(=O)n(C)c(=O)n2C
ZINC000006228964	COCCCNC(=O)CN(c1ccc(F)cc1)S(=O)(=O)c1ccc(OC)cc1
ZINC000006204949	Cc1ccc(S(=O)(=O)N(CC(=O)Nc2cccc(Cl)c2)c2ccccc2)cc1
ZINC000006182887	COC(=O)C(C)Oc1cccc(Cl)c1
ZINC000006232326	CCSc1nnc(NC(=O)CSCc2ccc(Cl)c(Cl)c2)s1
ZINC000006141327	CC(C)Cn1c(SCC(=O)N(C)Cc2ccco2)nc2sc(C)c(C)c2c1=O
ZINC000006214735	CSc1ccc(C(=O)NC(C)(C)C)cc1[N+](=O)[O-]
ZINC000006192511	C=CCN1C(=O)/C(=C/C(Br)=C\c2ccccc2)SC1=S
ZINC000006142158	Cc1ccc(N2C(=O)C3ON(c4ccccc4)C(c4ccc([N+](=O)[O-])cc4)C3C2=O)cc1
ZINC000006162124	CCCCn1c(SCC(=O)N2CCN(C(=O)c3ccco3)CC2)nc2c1c(=O)n(C)c(=O)n2C
ZINC000006183070	COc1ccc(NC(=O)c2csc3c2CCCC3)c([N+](=O)[O-])c1
ZINC000006173974	Cc1ccccc1-c1nc(S(=O)(=O)c2ccc(Cl)cc2)c(N2CCN(C)CC2)o1
ZINC000006181269	COc1cc(C(=S)N2CCOCC2)ccc1OCc1ccc(Cl)c(Cl)c1
ZINC000006181169	CCCCCNC(=O)c1c[nH]c2ccc(S(=O)(=O)N(C)c3ccc(OCC)cc3)cc2c1=O
ZINC000006226753	CN(CC(=O)Nc1ccc(OCc2ccccc2)cc1)S(=O)(=O)c1ccccc1
ZINC000006226126	CCn1c(SCc2ccc(F)cc2)nnc1-c1cc(OC)cc(OC)c1
ZINC000006189303	Cc1cc(C(F)(F)F)n2nc(N)c(NNC3=CCC(=O)C=C3)c2n1
ZINC000006181055	CCN(Cc1ccccc1)C(=O)c1c[nH]c2ccc(S(=O)(=O)n3ccc4ccccc43)cc2c1=O
ZINC000006201707	CN1C(=O)NC2C(C(=O)Nc3ccccc3)[C@]1(C)Oc1ccccc12
ZINC000006154025	CC(SCc1nc2sc(C)c(C)c2c(=O)[nH]1)C(=O)Nc1cccc(C(C)=O)c1
ZINC000006187534	Cc1nc(-c2ccccc2)sc1C(=O)C1C(c2ccccc2)C1(C#N)C#N
ZINC000006213395	COc1cc(NC(=O)c2ccc(S(=O)(=O)N3CCCC3)cc2)cc(OC)c1OC
ZINC000006226248	O=C(c1cccs1)n1ncc2cc([N+](=O)[O-])ccc21
ZINC000006198627	COc1ccc2cc(C(c3nnnn3Cc3ccc(F)cc3)N(C)C3CCCCC3)c(=O)[nH]c2c1
ZINC000006198804	COc1ccc(C2N(C(=O)CN3CCCCC3)C(C)CN2S(=O)(=O)c2ccc(C)cc2)cc1
ZINC000006235649	COC(=O)c1ccc(C)c(NC(=O)c2oc3ccccc3c2C)c1
ZINC000006143150	Cc1ccc2c(Cl)cc(Cl)c(OC(=O)CN(C)S(=O)(=O)c3ccc(Cl)cc3)c2n1
ZINC000006212124	CNC(=O)NC(=O)C(OC(=O)CCNS(=O)(=O)c1ccccc1)c1ccccc1
ZINC000006238893	COCCCN1C(c2ccc(OC)cc2OC)C(C(=O)c2ccccc2)=C(O)C1=O
ZINC000006147921	CCCCn1c(SC(C)C(=O)c2ccc(OC)cc2)nc2cc(S(N)(=O)=O)ccc21
ZINC000006154272	CCNC(=S)N/N=C/c1cc(Br)ccc1OCc1cccc(F)c1
ZINC000006169339	CN(C1CCS(=O)(=O)C1)C(=O)COC(=O)C1(c2ccccc2F)CCCC1
ZINC000006238371	CC(=O)NC(=S)Nc1ccc(/N=C/c2cc(Cl)cc(Cl)c2O)cc1
ZINC000006222258	O=[N+]([O-])c1ccc(N/N=C/c2ccccc2OCc2ccc(F)cc2)cc1
ZINC000006171564	CSCCC(NC(=O)c1ccc(Cl)cc1)C(=O)OCc1ccc(F)cc1
ZINC000006170704	COc1ccc(/C=N/c2ccc([N+](=O)[O-])cc2)cc1OC
ZINC000006150536	O=C(c1ccc(S(=O)(=O)NCc2ccco2)cc1)n1cnc2ccccc21
ZINC000006146132	CCOC(=O)Cc1csc(NC(=O)c2ccccc2NS(=O)(=O)c2ccc(F)c(F)c2)n1
ZINC000006197040	CCOc1ccc2[nH]c(=O)c(C(c3nnnn3Cc3ccccc3)N3CCCC(C)C3)cc2c1
ZINC000006239037	COCCNC(=S)N(Cc1ccc(OC)cc1)Cc1cc2cc(OC)c(OC)cc2[nH]c1=O
ZINC000006152333	O=C(Nc1cccc(Cl)c1)c1ccc(F)cc1F
ZINC000006174085	CN(C)S(=O)(=O)c1c(N)ncn1C
ZINC000006149775	CCCCNC(=S)N(CC1CCCO1)Cc1cc2cc(OC)c(OC)cc2[nH]c1=O
ZINC000006199847	CC1CCCC(NC(=O)Nc2cccc(Cl)c2)C1C
ZINC000006228783	Ic1ccc(CSc2nnc(Cc3ccccc3)o2)cc1
ZINC000006174560	COc1ccc(C(=O)OC2CCOC2=O)cc1S(=O)(=O)N1CCOCC1
ZINC000006157275	COc1ccc(-n2c(Cc3ccccc3)nnc2SCC(=O)Nc2nccs2)cc1
ZINC000006153051	O=C(Nc1cccc(C(F)(F)F)c1)c1ccccc1OC(F)F
ZINC000006171807	C=CCNC(=O)NC(=O)COC(=O)CN1C(=O)C2CCCCC2C1=O
ZINC000006232362	CCSc1nnc(NC(=O)CSCc2ccc(C)cc2)s1
ZINC000006145363	COC(=O)C1=CC(c2ccccc2)=[S@@]2SC(NCc3ccccc3)NC12
ZINC000006162780	COc1ccc(CCNC(=O)Cn2cnc3sc(C)c(-c4ccc(F)cc4)c3c2=O)cc1OC
ZINC000006162667	COc1cc(C(=O)NCC(=O)OCC(=O)Nc2ccccc2C(C)C)cc(OC)c1OC
ZINC000006158388	CC1=Nc2ccccc2Sc2ccccc21
ZINC000006225311	N#Cc1ccc(C(=O)Nc2ccc3c(c2)OCCO3)cc1
ZINC000006219270	Cn1nnnc1SCc1ccccc1Cl
ZINC000006144168	Cc1ccc(C(OC(=O)c2cccc(NS(C)(=O)=O)c2)C(=O)c2ccc(C)cc2)cc1
ZINC000006151276	Cc1csc2nc(COC(=O)CNC(=O)c3ccc(Cl)cc3)cc(=O)n12
ZINC000006197011	CCOc1ccc2[nH]c(=O)c(C(c3nnnn3Cc3ccc(F)cc3)N3CCCC(C)C3)cc2c1
ZINC000006196710	CCOc1ccc2[nH]c(=O)c(CN(Cc3ccccc3)C(=S)NCC3CCCO3)cc2c1
ZINC000006177699	COC(=O)c1c(NC(=O)CSc2nnc(-c3cccnc3)n2-c2ccc(F)cc2)sc(C)c1C
ZINC000006198432	CCn1c(SCC(=O)Nc2nc(C(C)(C)C)cs2)nc2c1c(=O)n(C)c(=O)n2C
ZINC000006203439	Cc1ccc(C)c(/C=C2\CCc3ccccc3C2=O)c1
ZINC000006175255	CC(NS(=O)(=O)c1ccccc1)C(=O)Nc1ccc(Cl)c(Cl)c1
ZINC000006219948	COC(=O)c1cc(OC)c(OC)cc1NC(=O)c1ccc(OC(C)C)cc1
ZINC000006206569	CCOC(=O)C1C(c2ccco2)CC(c2cccc(OC)c2)=CC1=O
ZINC000006177693	CC(CNc1ccc([N+](=O)[O-])cc1[N+](=O)[O-])Oc1nonc1C
ZINC000006181171	CCOc1ccccc1N(C)S(=O)(=O)c1ccc2[nH]cc(C(=O)N3CCCCC3C)c(=O)c2c1
ZINC000006169178	Cc1ccc(-n2[nH]c(C)c(/C=N/c3ccc(S(=O)(=O)N(C)C)cc3)c2=O)cc1
ZINC000006189863	COc1ccc(C)cc1NC(=O)/C(=C/c1ccc(N2CCOCC2)o1)C#N
ZINC000006147154	O=C(Nc1ccccc1)c1ccc(NS(=O)(=O)c2ccc(F)c(F)c2)cc1
ZINC000006143680	O=C1CC(Nc2ccc(N3CCOCC3)cc2)C(=O)N1c1ccc(I)cc1
ZINC000006152436	CCc1cccc(C)c1NC(=O)Cc1ccc2c(c1)OCCO2
ZINC000006181766	COc1ccc(CNc2sc3c(c2C(=O)NCc2ccco2)CCCC3)cc1
ZINC000006169793	COCCN1C(=O)S/C(=C\c2ccc(SCCO)c([N+](=O)[O-])c2)C1=O
ZINC000006152391	Cc1cnc(C(=O)Nc2cccc(F)c2)cn1
ZINC000006176746	CCOc1ccc(N2C(c3ccc(Br)cc3)N=NC2=S)cc1
ZINC000006225060	O=C1CSC(N/N=C/c2cccc(OCc3ccc(F)cc3)c2)=N1
ZINC000006220945	O=C(Nc1cc(Cl)ccc1Cl)C1CC(=O)N(c2cccc([N+](=O)[O-])c2)C1
ZINC000006239778	COc1ccc(CN(Cc2cc3cc4c(cc3[nH]c2=O)OCO4)S(=O)(=O)c2ccc(F)cc2)cc1
ZINC000006219402	COc1ccc(OC)c(/C=C/C(=O)Nc2nnc(SCc3ccccc3)s2)c1
ZINC000006146315	CCSc1nnc(NC(=O)c2ccc(NS(=O)(=O)c3cc(C)ccc3C)cc2)s1
ZINC000006239040	COCCNC(=S)N(Cc1ccc(OC)cc1)Cc1cc2cc3c(cc2[nH]c1=O)OCCO3
ZINC000006157260	COc1ccc(-n2c(SCC(=O)Nc3cccc([N+](=O)[O-])c3)nnc2-c2ccncc2)cc1
ZINC000006177876	COc1ccccc1NS(=O)(=O)c1cc(NC(=O)C2CC2)ccc1C
ZINC000006198431	CCOC(=O)c1csc(NC(=O)CSc2nc3c(c(=O)n(C)c(=O)n3C)n2CC)n1
ZINC000006203833	Cc1ccc(C)c(NC(=O)c2ccc(-c3ccccc3)o2)c1
ZINC000006189307	Cc1cc(C)n2nc(N)c(/N=N/c3ccc([N+](=O)[O-])cc3)c2n1
ZINC000006147556	CC(=O)c1ccc(NC(=S)NC2CCCCC2)cc1
ZINC000006146999	O=C(Nc1ccc2c(c1)OCO2)c1ccccc1NS(=O)(=O)c1ccc(F)cc1
ZINC000006143560	CCc1ccc(S(=O)(=O)Nc2cccc(-c3cn4cccc(C)c4n3)c2)cc1
ZINC000006177993	Cc1cc(C)c2[nH]c(=O)c(C(c3nnnn3Cc3ccccc3)N3CCCc4ccccc43)cc2c1
ZINC000006229955	COc1cc(COc2ccccc2CO)ccc1OCc1ccccc1
ZINC000006239696	COc1ccc(C(=O)C2=C(O)C(=O)N(CCc3ccccc3)C2c2ccccc2[N+](=O)[O-])cc1
ZINC000006235783	COC(=O)c1ccc(C)c(NC(=O)CCCSc2ccc(Cl)cc2)c1
ZINC000006150897	CC(OC(=O)CSc1nc2ccccc2s1)C(=O)c1ccc(C)cc1
ZINC000006165899	O=S(=O)(c1ccc2ccccc2c1)N1CCC(N2CCN(c3ccccc3)CC2)CC1
ZINC000006175040	CS(=O)(=O)N(CC(=O)NCC=C)c1ccccc1Cl
ZINC000006224876	O=C(NCCCCCCNC(=O)c1cccc(Cl)c1)c1cccc(Cl)c1
ZINC000006165927	O=S(=O)(NCc1ccccn1)c1ccc(S(=O)(=O)c2ncc(C(F)(F)F)cc2Cl)s1
ZINC000006201629	COc1cccc(C(=O)OCC(=O)Nc2cc(C)c(C)cc2[N+](=O)[O-])c1
ZINC000006152771	Cc1ccc(NC(=O)c2ccc(S(=O)(=O)N3CCOCC3)cc2)cc1Cl
ZINC000006143385	COc1cccc(/C=N/NC2NC(=O)NN=C2C)c1OCc1ccc(Cl)cc1Cl
ZINC000006168481	CCC(C)C(NC(=O)N1CCN(C)CC1)C(=O)OC
ZINC000006147435	CC1CCc2oc3ccc(NS(=O)(=O)c4ccc(C)cc4C)cc3c2C1
ZINC000006160734	COCCNC(=O)CSc1n[nH]c(C)c1[N+](=O)[O-]
ZINC000006188763	Cc1ccccc1-n1c(-c2ccc(F)cc2)n[nH]c1=S
ZINC000006149806	CCCCNC(=S)N(Cc1ccc2c(c1)OCO2)Cc1cc2cc(OC)ccc2[nH]c1=O
ZINC000006162147	CCCCn1c(SCC(=O)Nc2cccc(Cl)c2Cl)nc2c1c(=O)n(C)c(=O)n2C
ZINC000006189905	CC(C)c1ccc(C)cc1OC1=NCN=C2ON=C(C)C21
ZINC000006155667	CCOc1ccc(NC(=O)CN(c2ccc(Cl)cc2Cl)S(C)(=O)=O)cc1
ZINC000006185553	NC(=O)NC(=O)CSc1nnc(C2CC2)n1N
ZINC000006216642	Cc1ccc2nsnc2c1NC(=O)c1cc([N+](=O)[O-])ccc1Br
ZINC000006189441	O=C(Nc1ccncc1)c1ccc(Cl)c(S(=O)(=O)Nc2ccc(Cl)cc2)c1
ZINC000006235034	Cc1cccc(NS(=O)(=O)c2ccc(OCC(=O)NC3CCCC3)cc2)c1
ZINC000006143620	O=C(C1=C(O)C(=O)N(CCN2CCOCC2)C1c1cccnc1)c1ccc2c(c1)OCO2
ZINC000006231905	O=C(CCNC(=O)c1ccc([N+](=O)[O-])cc1)NC1CCCc2ccccc21
ZINC000006199438	COc1cc(NS(=O)(=O)c2ccc(C)cc2)c(C(=O)c2ccccc2)cc1OC
ZINC000006167927	CN(C)S(=O)(=O)c1cccc(C(=O)c2nccn2C)c1
ZINC000006181197	CCCNC(=O)c1c[nH]c2ccc(S(=O)(=O)N(C)c3ccc(CC)cc3)cc2c1=O
ZINC000006216988	COc1cc(CCC(=O)Nc2nc(-c3cccs3)cs2)cc(OC)c1OC
ZINC000006226127	CCn1c(CNC(=O)c2ccccc2)nnc1SCc1ccc([N+](=O)[O-])cc1
ZINC000006165861	Cc1ccc(S(=O)(=O)N2CCCC2C(=O)NCCc2nc3ccccc3[nH]2)cc1
ZINC000006236417	Cc1cc(Br)cc(Cl)c1OC(=O)C1COc2ccccc2O1
ZINC000006154162	CCOC(=O)c1sc(NC(=O)CSc2cc(C)c3ccccc3n2)c(C(=O)OCC)c1C
ZINC000006202230	Cc1cccc(-c2nc3s/c(=C/c4cccc(Br)c4)c(=O)n3n2)c1
ZINC000006237556	Cc1ccc(C)c(-c2csc(NC(=O)COc3ccc(F)cc3)n2)c1
ZINC000006196698	CCOc1ccc2[nH]c(=O)c(CN(Cc3ccc4c(c3)OCO4)C(=S)NCCCOC)cc2c1
ZINC000006158819	CC(=O)Nc1ccc2nc(NC(=S)NC(=O)c3cccs3)oc2c1
ZINC000006208411	COc1ccccc1/C=C\C=C1/SC2N=C(c3ccccc3C)NN2C1=O
ZINC000006207209	CCOc1cc(C(=O)Nc2ccc(F)cc2)cc(Cl)c1OC
ZINC000006167580	Cc1cc(C)nc(SC2=C(Nc3ccc(F)cc3)C(=O)N(Cc3ccccc3)C2=O)n1
ZINC000006170127	COc1cc(C2CC(=O)Nc3ncnn32)ccc1OCC(=O)N1CCCC1
ZINC000006191168	O=C1CC(/C=C/c2ccccn2)=Nc2ccccc2N1
ZINC000006223527	CCOc1cccc(C(=O)NC(=S)Nc2nc3ccc(NC(C)=O)cc3o2)c1
ZINC000006183090	CC(OCC#C)n1cccc1-c1ccccc1
ZINC000006147729	CCCCn1c(SCC(=O)NC2(C#N)CCCCC2)nc2cc(S(N)(=O)=O)ccc21
ZINC000006154270	CCNC(=S)N/N=C/c1cc(OCC)c(OCC)cc1Cl
ZINC000006235581	COc1ccc2c(c1N(CCO)CCO)CCC1C2CC[C@]2(C)C1CCC2=O
ZINC000006216241	Cc1ccc(CNC(=O)/C=C/c2ccc(OCCCF)cc2)o1
ZINC000006161790	O=c1[nH]c(C2CCN(S(=O)(=O)c3cccc(F)c3)CC2)nc2c1nnn2Cc1ccc(F)cc1
ZINC000006170695	COc1ccc(/C=C/C(=O)Nc2ccc(OCc3ccccc3)cc2)cc1OC
ZINC000006175589	CC1CCCCC1NC(=O)/C=C/c1ccc(S(=O)(=O)n2ccc3ccccc32)cc1
ZINC000006169969	COc1cc(NC(=O)CN2CC=CC(O)=C2)cc(OC)c1
ZINC000006186436	CC(=O)Nc1nnn(CCOc2nonc2C)n1
ZINC000006148945	CC1CCN(C(c2cc3cc4c(cc3[nH]c2=O)OCO4)c2nnnn2C2CCCCC2)CC1
ZINC000006163805	CC1CCCN(S(=O)(=O)c2cccc(-c3cn4cc(Cl)ccc4n3)c2)C1
ZINC000006237530	Nc1c(N(CCC2=CCCCC2)C(=O)C2CCC2)c(=O)[nH]c(=O)n1Cc1ccccc1
ZINC000006196860	CCOc1ccc2[nH]c(=O)c(C(c3nnnn3Cc3ccc(F)cc3)N3CCCCC3)cc2c1
ZINC000006207228	CCOc1cc(C(=O)NCCCOC)cc(I)c1OCC
ZINC000006239062	COCCNC(=S)N(Cc1cccs1)Cc1cc2cc3c(cc2[nH]c1=O)OCO3
ZINC000006236261	O=C(Nc1ccc2c(c1)CCC2)c1ccc(Cl)cc1Cl
ZINC000006207456	COc1ccccc1N1C(=O)/C(=C\Nc2cccc(C)c2C)c2ccccc2C1=O
ZINC000006184707	Cc1ccc(N2C(c3ccccc3)N=NC2=S)cc1C
ZINC000006169291	COCCNC(=O)CN(C)C(=O)Oc1ccccc1
ZINC000006177486	COc1ccc(OC)c(C2C(C(=O)Nc3ccccn3)=C(C)NC3=C2C(=O)CC(C)C3)c1
ZINC000006148921	COc1cc2cc(C(c3nnnn3C3CCCCC3)N3CCC(C)CC3)c(=O)[nH]c2cc1OC
ZINC000006215125	CC(Oc1cccc(C)c1)C(=O)Nc1ccc(Cl)cc1C
ZINC000006199518	Cc1ccc(-c2nc(C#N)c(NCCCn3ccnc3)o2)cc1
ZINC000006208392	Cc1ccccc1-c1n[nH]c(=S)n1/N=C/c1cc(Br)ccc1F
ZINC000006190435	CC(C)CC(NC(=O)C(Cc1ccc(OCc2ccccc2)cc1)NC(=O)OC(C)(C)C)C(N)=O
ZINC000006239772	COc1ccc(CN(Cc2cc3cc4c(cc3[nH]c2=O)OCO4)C(=S)NCc2ccccc2)cc1
ZINC000006154411	CCOC(=O)C1=C([NH])Oc2ccc(Cl)cc2N2C1SCC2=O
ZINC000006196862	CCOc1ccc2[nH]c(=O)c(C(c3nnnn3Cc3ccc(F)cc3)N3CCCC(C)C3)cc2c1
ZINC000006177670	Cc1c(NC(=O)c2ccc([N+](=O)[O-])cc2[N+](=O)[O-])cccc1-c1nc2ncccc2o1
ZINC000006157226	COc1ccc(-n2c(SCC(N)=O)nnc2-c2ccc(S(=O)(=O)N3CCCC3)cc2)cc1
ZINC000006184038	C/C(CS(=O)(=O)c1ccc(Cl)cc1)=N/N=C1/NC(=O)CS1
ZINC000006218189	O=C(COc1ccccc1[N+](=O)[O-])Nc1nc2c(ccc3ccccc32)s1
ZINC000006195366	CCOCCCNC(=S)N(Cc1cccs1)Cc1cc2cc(C)cc(C)c2[nH]c1=O
ZINC000006225335	CCOc1c(Cl)cc(C(=O)Nc2ccc(CC)cc2)cc1OC
ZINC000006220204	O=C(Nc1ccc(Cl)c(Cl)c1)C(=O)Nc1ccc(Cl)c(Cl)c1
ZINC000006232056	O=C(CCC1CCCCC1)NC1CCCc2ccccc21
ZINC000006140656	Cc1cc(S(=O)(=O)N2CCCC2)ccc1OCC(=O)NCc1cccnc1
ZINC000006238391	CC(=O)NC(=S)Nc1ccc(NC(=O)COc2ccc([N+](=O)[O-])cc2)cc1
ZINC000006175885	C[C@@]12CCC3C(C=CC4=CC(=O)CC[C@@]34C)C1CCC(=O)O2
ZINC000006155963	CCOC(=O)C1C(c2ccccc2F)CC(c2cccc(NS(C)(=O)=O)c2)=CC1=O
ZINC000006210071	OS(O)(Oc1cccnc1)c1cc(Cl)ccc1Cl
ZINC000006175313	COc1ccc(/C=C/C(=O)OC(C)C(=O)Nc2ccccc2[N+](=O)[O-])cc1OC
ZINC000006167312	CCOc1ccc(S(=O)(=O)n2c(Cc3ccccc3)nc3ccccc32)cc1
ZINC000006234954	O=C(COC(=O)c1ccc(Br)o1)Nc1ccc([N+](=O)[O-])cc1Cl
ZINC000006236532	O=C(Cc1ccccc1F)Oc1ccc2ccc(=O)oc2c1
ZINC000006238007	N#Cc1ccc(OCc2cccc3ccccc23)cc1
ZINC000006188408	N#C[C@]1(c2nc3ccccc3[nH]2)CC1c1cccs1
ZINC000006150931	N#CC(c1nc2ccccc2nc1N1CCN(c2ccccc2)CC1)S(=O)(=O)c1ccccc1
ZINC000006189290	Cc1cc(C)n(-c2nncn2/N=C/c2ccc(F)c(Br)c2)n1
ZINC000006204489	CCCNC(=O)c1ccc(Cl)c(S(=O)(=O)Nc2cc(C)ccc2C)c1
ZINC000006234749	Cn1c(SCc2ccccc2)nnc1C1CCCN1C(=O)Nc1ccccc1
ZINC000006187890	Cc1ccc(N2C(c3ccccc3)C(C(=O)c3ccc([N+](=O)[O-])cc3)=C(O)C2=O)cc1
ZINC000006204974	CC(C)CNC(=O)CN(Cc1ccccc1F)S(=O)(=O)c1ccc(C)cc1
ZINC000006155148	CCOCCCNC(=O)CN(C)S(=O)(=O)c1ccc(OC)c(C)c1
ZINC000006194299	Cc1cc([N+](=O)[O-])ccc1NC(=O)CSc1nnc(-c2ccc([N+](=O)[O-])cc2)n1-c1ccccc1
ZINC000006205605	CCN1CCc2c(sc3c2C(=O)NC(c2ccc[nH]2)N3)C1
ZINC000006160439	CN(C)S(=O)(=O)NCCc1c[nH]cn1
ZINC000006220137	O=C(COc1ccccc1C(=O)NCc1ccccc1)NC1CCS(=O)(=O)C1
ZINC000006143966	COc1ccc(C(=O)C2=C(O)C(=O)N(CCCn3ccnc3)C2c2ccc(OCC=C)cc2)cc1
ZINC000006143019	CCn1c(SCC(=O)c2cc(C)c(C)cc2C)nc2cc(S(=O)(=O)N3CCOCC3)ccc21
ZINC000006205252	CCN(CC)S(=O)(=O)c1ccc(C)c(NC(=O)CSc2ncccn2)c1
ZINC000006143988	O=C1C(/C=C2\SC(=S)N(CC3CCCO3)C2=O)C(NCCCn2ccnc2)=NC2C=CC=CN21
ZINC000006148073	COc1ccc(-c2cc(-c3ccccc3)nc(SCC(=O)NCC3CCCO3)c2C#N)cc1OC
ZINC000006189094	Cc1cc([N+](=O)[O-])ccc1NC(=O)c1ccc(Cn2cc(Cl)cn2)o1
ZINC000006145139	CN1CC(=O)N(CC(=O)Nc2cc(S(=O)(=O)N(C)C)ccc2Cl)C1=O
ZINC000006161927	CS(=O)(=O)N1CCCC(c2nc3c(nnn3Cc3ccccc3Cl)c(=O)[nH]2)C1
ZINC000006207159	Cc1cccc(NC(=O)CCSc2nnc(-c3ccoc3C)o2)c1
ZINC000006198004	CCc1ccc2[nH]c(=O)c(C(c3nnnn3CCOC)N3CCC(Cc4ccccc4)CC3)cc2c1
ZINC000006143827	O=C(NCCc1ccccc1)c1c2nc3ccccc3nc2n2c1[nH]c(=O)c1ccccc12
ZINC000006237729	CC1=C(C(=O)OCCOc2ccccc2)C(c2ccccc2Br)NC(=O)N1
ZINC000006181047	CCN(Cc1ccccc1)C(=O)c1cnc2ccc(S(=O)(=O)N(C)CCC#N)cc2c1O
ZINC000006159653	CC(C)COC(=O)N1CCCC1C(=O)OCC(=O)c1ccc(Br)cc1
ZINC000006161852	Cc1ccc(C)c(Cn2nnc3c(=O)[nH]c(C4CCCN(S(=O)(=O)c5ccccc5)C4)nc32)c1
ZINC000006204648	CC(C)NC(=O)c1ccccc1NC(=O)C(C)N(c1ccc(C)cc1)S(C)(=O)=O
ZINC000006213346	Cc1ccc(OCC(=O)Nc2nc[nH]n2)cc1
ZINC000006174930	COc1cc2sc(NC(=S)NC(=O)c3ccccc3OC)nc2cc1Cl
ZINC000006158106	O=C(NC1CCCCC1)N1CCC(O)CC1
ZINC000006175312	CSc1ccccc1NC(=O)C(C)NS(=O)(=O)c1ccc(F)cc1
ZINC000006198626	COc1ccc2cc(C(c3nnnn3CC3CCCO3)N(C)C3CCCCC3)c(=O)[nH]c2c1
ZINC000006161042	Cc1ccccc1N1C(=O)/C(=C/NCCCn2ccnc2)C(=O)NC1=S
ZINC000006149063	CCOc1ccc(NC(=O)c2ccc(S(=O)(=O)N3CC(C)OC(C)C3)cc2)c([N+](=O)[O-])c1
ZINC000006153659	CCN(CC)S(=O)(=O)c1ccc2c(c1)nc(SCC(=O)Nc1ccccc1C(C)C)n2CC
ZINC000006153415	Cn1c(CCC(=O)Nc2ccc3c(c2)OCO3)nc2cc(S(=O)(=O)N3CCOCC3)ccc21
ZINC000006208104	CC(NS(=O)(=O)c1ccc(CCC(=O)NCc2ccccn2)cc1)c1ccccc1
ZINC000006174630	COc1ccc2c(CC(=O)OCC(=O)Nc3ccc(OC)c(OC)c3)coc2c1
ZINC000006153655	CCN(CC)S(=O)(=O)c1ccc2c(c1)nc(SCC(=O)Nc1ccccc1)n2CC
ZINC000006175188	CC(NS(=O)(=O)c1ccccc1)C(=O)N1CCC(C(N)=O)CC1
ZINC000006160536	COc1ccc(C2C(C(=O)c3ccccc3)=C(O)C(=O)N2Cc2ccco2)cc1
ZINC000006177607	CC(=O)Nc1ccc(Nc2nc(C)c([N+](=O)[O-])c(Nc3ccc(NC(C)=O)cc3)n2)cc1
ZINC000006224364	O=C(Nc1ccc(F)c(F)c1F)c1cc(F)cc(F)c1
ZINC000006155888	CCOc1ccc2oc(C(=O)OCC(=O)NC3CCCC(C)C3C)c(C)c2c1
ZINC000006142995	NS(=O)(=O)c1ccc(-n2cccc2/C=C2\C(=O)NN(c3cccc(Cl)c3)C2=O)cc1
ZINC000006195359	CCOCCCNC(=S)N(Cc1ccco1)Cc1cc2ccc(OC)cc2[nH]c1=O
ZINC000006161099	Cn1c(=O)c2c(ncn2CC(=O)OCC(=O)NC2CCCCC2)n(C)c1=O
ZINC000006147780	O=C(Nc1ccc(-c2cn3ccsc3n2)cc1)c1cc(S(=O)(=O)N2CCOCC2)ccc1F
ZINC000006154252	Cc1ccc(S(=O)(=O)N2CCN(C(=O)CSc3nnc4sc5ccccc5n34)CC2)cc1
ZINC000006238735	CC(C)(C)c1ccc(NC(=S)NCc2ccccc2)cc1
ZINC000006223306	O=c1oc2cc(OCc3nn[nH]n3)c(Cl)cc2c2c1CCC2
ZINC000006197102	CCOc1cccc(C2C(C(=O)OC)=C(C)NC3=C2C(=O)CC(c2ccc(OC)c(OC)c2)C3)c1
ZINC000006156957	COc1ccc(OCCn2c(C3CC(=O)N(c4ccc(F)cc4)C3)nc3ccccc32)cc1
ZINC000006147699	CCCCn1c(SCc2cc(C(C)=O)ccc2OC)nc2cc(S(N)(=O)=O)ccc21
ZINC000006181239	COc1cc(/C=N/c2sc3c(c2C#N)CCCC3)ccc1OCCO
ZINC000006162129	CCCCn1c(SCC(=O)NCC(=O)OCC)nc2c1c(=O)n(C)c(=O)n2C
ZINC000006232030	COc1ccc(C(=O)NC2CCCc3ccccc32)c(OC)c1
ZINC000006204495	COc1ccc(S(=O)(=O)NCc2ccc(C)cc2)cc1NC(C)=O
ZINC000006195321	CCOCCCNC(=S)N(Cc1ccc(OC)cc1)Cc1cc2c(C)ccc(C)c2[nH]c1=O
ZINC000006237199	O=C(c1ccc(Cl)s1)N1CCN(S(=O)(=O)c2ccc(F)cc2)CC1
ZINC000006187637	CC(NC(=O)n1ccnc1)c1ccccc1
ZINC000006164013	CCOc1cc(C(=O)OCC(=O)NN2C(=O)NC3(CCCCC3)C2=O)ccc1OC
ZINC000006227898	CCOC(=O)C1=C(NC(=O)c2ccc(C)cc2)S/C(=C\c2cc(OC)c(OC)cc2[N+](=O)[O-])C1=O
ZINC000006182108	COc1ccc(-c2csc(/N=N/CC3CCC=CC3)n2)cc1
ZINC000006140853	O=C(COC(=O)CCCc1nc2ccccc2s1)NC1CCCc2ccccc21
ZINC000006233960	CC(C)CC(NS(=O)(=O)c1ccc(C)cc1)C(=O)NC1CCCCC1C
ZINC000006141532	COc1ccc(-c2n[nH]c(SCc3ccc(C)cc3)n2)cc1
ZINC000006142148	COc1ccc(N2C(=O)C3ON(c4ccc(Cl)cc4)C(c4cccc([N+](=O)[O-])c4)C3C2=O)cc1
ZINC000006222087	C1CC(C/N=N/c2nc(-c3cccs3)cs2)CC=C1
ZINC000006190446	CC(C)CC(C(=O)NC(C)(C)C)N(C(=O)c1snc(C(N)=O)c1N)c1ccc(C(C)C)cc1
ZINC000006183466	COc1ccc(/C=C\C(=O)Nc2cc(C)nc3ccccc23)cc1OC
ZINC000006236938	O=C(NCC12CC3CC(CC(C3)C1)C2)c1cccc(S(=O)(=O)N2CCOCC2)c1
ZINC000006225290	CCc1ccc(NC(=O)CN(C)S(=O)(=O)c2cc(C)ccc2OC)cc1
ZINC000006232376	CCSc1nnc(NC(=O)c2cc(C)ccc2C)s1
ZINC000006207861	Cc1ccccc1C(=O)OC(c1ccccc1)c1ccccc1
ZINC000006144920	CCNC(=O)CN(C)S(=O)(=O)c1ccc(OC)c(C)c1
ZINC000006151443	COc1cc(C(=O)NCC(=O)OCC(=O)NC2CCCCC2)cc(OC)c1OC
ZINC000006223998	CCOc1ccc(S(=O)(=O)N(CC(=O)NC(C)CC)c2ccc(F)cc2)cc1
ZINC000006147021	O=C(Nc1ccccc1N1CCOCC1)c1ccccc1NS(=O)(=O)c1ccc(F)c(F)c1
ZINC000006236286	CC(Oc1ccccc1)C(=O)Nc1ccc2c(c1)CCC2
ZINC000006233003	Cc1c(C(=O)NC(=S)N2CCOCC2)oc2ccccc12
ZINC000006181379	CCCN(CCC)C(=O)c1c[nH]c2ccc(S(=O)(=O)N(CC)c3ccc(F)cc3)cc2c1=O
ZINC000006148132	CC(NC(=O)/C(C#N)=c1\s/c(=C/c2cccnc2)c(=O)n1-c1ccccc1)c1ccccc1
ZINC000006195348	CCOCCCNC(=S)N(Cc1ccccc1)Cc1cc2cc(OC)c(OC)cc2[nH]c1=O
ZINC000006146373	CC(C)c1ccccc1N1C(c2cccnc2)N=NC1=S
ZINC000006195334	CCOCCCNC(=S)N(Cc1ccc2c(c1)OCO2)Cc1cc2c(C)ccc(C)c2[nH]c1=O
ZINC000006164526	CC1CCCCC1NC(=O)COC(=O)c1oc2ccccc2c1COc1ccccc1
ZINC000006225900	CCc1ccccc1NC(=O)C(C)NS(=O)(=O)c1ccc(C)cc1
ZINC000006239494	COc1cc2cc(C(c3nnnn3Cc3ccc(F)cc3)N3CCCC3)c(=O)[nH]c2cc1OC
ZINC000006227007	O=C(CCC(=O)OCc1ccc([N+](=O)[O-])cc1)Nc1ccccc1C(F)(F)F
ZINC000006213441	Cc1ccc(OCCOCCOc2ccc(/C=N/c3nnc[nH]3)cc2)cc1
ZINC000006181513	CCOc1ccc(NS(=O)(=O)c2ccc3[nH]cc(C(=O)NC4CCC(C)CC4)c(=O)c3c2)cc1
ZINC000006198427	CCn1c(SCC(=O)Nc2nc(C)c(C(=O)OC)s2)nc2c1c(=O)n(C)c(=O)n2C
ZINC000006229887	O=C(CCC1CCCC1)OCC(=O)c1c[nH]c2ccccc12
ZINC000006160844	CC(O)CN1C(c2cccs2)C(C(=O)c2ccc(C)cc2)=C(O)C1=O
ZINC000006226132	CCn1c(COc2ccccc2Cl)nnc1SCc1ccc([N+](=O)[O-])cc1
ZINC000006163751	CS(=O)(=O)N(CC(=O)NCc1cccnc1)c1ccc(Br)cc1
ZINC000006146369	CC(C)c1ccccc1N1C(c2ccc(Cl)cc2)N=NC1=S
ZINC000006148923	COc1cc2cc(C(c3nnnn3Cc3ccc(F)cc3)N3CCC(C)CC3)c(=O)[nH]c2cc1OC
ZINC000006224222	NC(=O)c1c(NC(=O)Cc2coc3cc4c(cc23)CCC4)sc2c1CCCC2
ZINC000006192682	C=CCOc1ccc(Cl)cc1/C=N/c1nnc[nH]1
ZINC000006177874	Cc1cc(C)c2[nH]c(=O)c(CN(Cc3cccnc3)C(=S)NCC3CCCO3)cc2c1
ZINC000006173555	CCOC(=O)CN1C(=O)S/C(=C/c2cccn2-c2ccc(Br)cc2)C1=O
ZINC000006234904	O=S(=O)(c1ccc(Cl)cc1Cl)N1CCC(O)CC1
ZINC000006184393	CC(C)c1ccccc1N1C(c2ccc(C)cc2)N=NC1=S
ZINC000006143611	O=C(C1=C(O)C(=O)N(CCCN2CCOCC2)C1c1ccccc1)c1ccc2c(c1)OCO2
ZINC000006159913	CC(C)c1ccc(C2NC(=O)C(O)=C2C(=O)c2ccc(Br)cc2)cc1
ZINC000006159499	CC(C)Oc1cccc(C(=O)Nc2ccc(N3CCN(C(=O)C(C)C)CC3)cc2)c1
ZINC000006227360	NC1=NC(=O)/C(=C\c2ccccc2)C(=O)N1
ZINC000006213981	Cc1ccc(NS(=O)(=O)c2ccc3ccccc3c2)cc1S(=O)(=O)N(C)C
ZINC000006230577	COc1ccc(C2C=C(c3ccc(Cl)cc3)N=C3SCC(=O)N23)cc1
ZINC000006144472	COc1cc(C2C(C(=O)Nc3cccnc3)=C(C)Nc3nnnn32)ccc1OCc1ccccc1
ZINC000006147554	CCc1ccccc1/N=C1/NC(=O)/C(=C/c2cc(OC)c(OC)c(OC)c2)S1
ZINC000006142348	CCOC(=O)c1c(-c2ccccc2)csc1NC(=O)c1ccc(N2CCOCC2)c([N+](=O)[O-])c1
ZINC000006180191	COCCNC(=O)c1cc2c(ccc3ccccc32)oc1=O
ZINC000006164350	CCOc1cc(C(=O)OCC(=O)Nc2ccc(C(=O)N(C)C)cc2)ccc1OC
ZINC000006204823	CCCC1NC(=S)N(N)C(C)=C1C(=O)OCC
ZINC000006143171	COc1ccc(C2=N/C(=C\c3cn(-c4ccccc4)nc3-c3ccccc3)C(=O)O2)cc1OC
ZINC000006204791	CCCC(C)NC(=O)C(C)NS(=O)(=O)c1cc(Cl)ccc1Cl
ZINC000006239820	COc1ccc(Cn2nnnc2C(c2cc3cc4c(cc3[nH]c2=O)OCCO4)N2CCCC2)cc1
ZINC000006156574	COc1ccc2c(CC(=O)OC(C)C(=O)Nc3ccc(C(N)=O)cc3)coc2c1
ZINC000006181017	O=C(NCc1cccnc1)c1cc(S(=O)(=O)N2CCC3(CC2)OCCO3)ccc1F
ZINC000006222216	O=C1NC(=S)N(c2ccc(Cl)cc2)C(=O)/C1=C/c1ccccc1O
ZINC000006184140	COc1ccc(-n2nc3c(c2NC(=O)c2ccc(S(=O)(=O)N(C)C)cc2)C[S@@](=O)C3)cc1
ZINC000006153975	Cc1ccc(Cl)c(OC(=O)c2cc(=O)[nH]c3ccccc23)c1
ZINC000006185486	C/C=C/C=C/C(=O)OCC(=O)c1ccc(OC(=O)c2ccc(C)cc2)cc1
ZINC000006167245	Cc1c(OCc2nn[nH]n2)ccc2c3c(c(=O)oc12)CCC3
ZINC000006225032	O=C(Nc1cccc(-c2nn3cnnc3s2)c1)c1ccc(Cl)c(Cl)c1
ZINC000006195406	Cc1ccc(NC(=S)N(CC2CCCO2)Cc2cc3cc4c(cc3[nH]c2=O)OCO4)c(C)c1
ZINC000006155670	CCOc1ccc(NC(=O)CNC(=O)c2ccc(Cl)cc2)cc1
ZINC000006143112	CCN(CC)S(=O)(=O)c1ccc(C(=O)NC(=S)N(CCC#N)Cc2cccnc2)cc1
ZINC000006151068	CCOC(=O)C1=C(/C=C/c2ccccc2)N2C(N=C1C)S/C(=C/c1ccc(N(C)C)cc1)C2=O
ZINC000006229402	NS(=O)(=O)c1ccc(N2C(=O)/C(=C\c3cccnc3)SC2=S)cc1
ZINC000006154557	CCOC(=O)N1C2CC(C)C2C2CC(=O)N21
ZINC000006175598	COc1cc(CC(=O)OCC(=O)NC2CCCCC2C)cc(OC)c1OC
ZINC000006179311	CO/N=C/c1ccc(OCc2ccccc2)cc1
ZINC000006152862	CCOc1ccc2nc(SCC(=O)Nc3ccc(S(=O)(=O)N4CCCC4)cc3)[nH]c2c1
ZINC000006168758	CCc1ccc(CC2S/C(=N\N=C\c3ccc(C(C)C)cc3)NC2=O)cc1
ZINC000006199514	Cc1ccc(-c2n[nH]c(=S)n2/N=C/c2cc(Br)ccc2F)cc1
ZINC000006170616	COc1ccc(S(=O)(=O)N2CCCC(C(=O)NCC=C)C2)cc1Cl
ZINC000006181541	O=C(NC1CCCCC1)c1c[nH]c2ccc(S(=O)(=O)Nc3ccc4c(c3)OCCO4)cc2c1=O
ZINC000006232025	CCN(CC)S(=O)(=O)c1ccc(Cl)c(C(=O)NC2CCCc3ccccc32)c1
ZINC000006172346	O=C(CSc1nnc(-c2ccc(Cl)cc2)o1)c1ccc(O)c(O)c1
ZINC000006145693	COc1ccc(/C=C/C(=O)Nc2c(F)cccc2F)c(OC)c1OC
ZINC000006160104	CCCCn1c(SCC2CCCCO2)nc2ccccc21
ZINC000006232603	COC(=O)c1cccc(NC(=O)CSc2nnc3n2C(C)(C)Cc2ccccc2-3)c1
ZINC000006157221	COc1ccc(N2C(c3ccc(NC(=O)c4ccccc4)cc3)N=NC2=S)cc1
ZINC000006155047	CCOC(=O)c1ccc(N(C)S(=O)(=O)c2ccc(OC)c(OC)c2)cc1
ZINC000006196028	CCOc1cc(C2C(C(=O)Nc3ccccc3OC)=C(C)NC3=C2C(=O)CCC3)ccc1O
ZINC000006196656	CCOc1ccc2[nH]c(=O)c(CN(CC3CCCO3)C(=S)NCCCOC)cc2c1
ZINC000006195726	CCOc1cc(Cl)c(C2=C3C(NC(C)=C2C(=O)OC)c2ccccc2C3=O)cc1OC
ZINC000006232851	COC(=O)C1=C(C)N(CC(C)C)C(=O)/C1=C\c1ccc(OCC(=O)NCC2CCCO2)cc1
ZINC000006192637	S=C1N=NC(c2ccccc2Cl)N1/N=C/c1ccc(Cl)cc1
ZINC000006206050	COc1ccc(C)c(NC(=O)Nc2ccc(F)cc2)c1
ZINC000006215722	O=C(Nc1ccccc1F)c1ccc(N2CCCCC2)c([N+](=O)[O-])c1
ZINC000006176627	CCn1c(SCC(=O)Nc2ccccc2OC)nnc1C1CCCCC1
ZINC000006171388	CC1CCCC(C)N1C(=O)COC(=O)CNS(=O)(=O)c1ccc2ccccc2c1
ZINC000006155260	CCOc1c(I)cc(C(=O)NCc2ccccc2)cc1OC
ZINC000006140616	CCS(=O)(=O)N(C)CCc1ccccn1
ZINC000006145056	CN(C)S(=O)(=O)c1cccc(NC(=O)COc2ccc3c(c2)CCC3)c1
ZINC000006140668	COc1ccc(S(=O)(=O)N(CC(=O)Nc2cccnc2)c2ccc(F)cc2)cc1
ZINC000006204572	Cc1ccc(CSc2nnc(Cc3ccccc3)n2CC=C)cc1
ZINC000006191387	COc1cc(S(=O)(=O)N2CCOCC2)ccc1NC(=S)Nc1cccnc1
ZINC000006171296	COc1ccc(-c2n[nH]c(SCc3cccc(Br)c3)n2)cc1
ZINC000006202426	COC(=O)c1ccc(COc2ccc(C3NC(=O)NC(C)=C3C(=O)N(C)C)cc2)cc1
ZINC000006176734	COc1ccc(-n2nnnc2/C(=C/N(C)C)C(=O)C(Cl)(Cl)Cl)cc1
ZINC000006204567	Cc1ccc(CSc2nnc(-c3cc4ccccc4o3)n2C)cc1
ZINC000006191394	CN(Cc1ccccc1)S(=O)(=O)c1ccc(Cl)c(C(=O)NCCc2ccccn2)c1
ZINC000006235227	CC(=O)c1sc(NC(=O)COc2cc(C)ccc2Cl)nc1-c1ccccc1
ZINC000006177543	COc1ccc2oc3c(c2c1)N(C)C(/C=C1\Sc2ccccc2N1CCCS(O)(O)O)S3
ZINC000006159272	COCCCNC(=O)C1CC(O)CN1C(=O)OC(C)(C)C
ZINC000006227059	O=C(CCC(=O)OCc1ccccc1[N+](=O)[O-])Nc1cccc(Cl)c1Cl
ZINC000006158810	CC(=O)Nc1ccc(S(=O)(=O)NC2CCCc3ccccc32)cc1
ZINC000006175866	C[C@@]1(c2ccc(Cl)cc2)NC(=O)N(Cc2c(Cl)cccc2Cl)C1=O
ZINC000006228675	COC(=O)Cc1c(O)ccn(CCc2ccc(S(N)(=O)=O)cc2)c1=O
ZINC000006167888	CCCCNS(=O)(=O)c1ccc2c(c1)nc(Cc1ccc(OC)cc1)n2CCCC
ZINC000006236233	CC1CN(S(=O)(=O)c2ccc(C(=O)Nc3ccc4c(c3)CCC4)cc2)CC(C)O1
ZINC000006189070	O=C(COc1ccc(Cl)cc1Cl)Nc1nc(-c2ccncc2)cs1
ZINC000006218957	COc1cc(/C=N/n2c(C)n[nH]c2=S)ccc1O
ZINC000006143607	CCOc1cccc(C2C(C(=O)c3cc4ccccc4o3)=C(O)C(=O)N2CCN2CCOCC2)c1
ZINC000006162161	CCCCn1c(SCC(=O)c2ccc(OC)c(OC)c2)nc2c1c(=O)n(C)c(=O)n2C
ZINC000006225198	CCc1ccc(C(=O)NC(=S)Nc2cccc(-c3ccc(CO)o3)c2)cc1
ZINC000006155973	CCOC(=O)C1C(c2ccc(OC)cc2)CC(c2cccc(NS(C)(=O)=O)c2)=CC1=O
ZINC000006229501	O=Cc1ccc(N2C(=O)C(=O)c3ccccc32)c([N+](=O)[O-])c1
ZINC000006154447	CCOC(=O)C1CCC(N2C(=O)c3ccccc3C2=O)CC1
ZINC000006211924	COC1=CC2N=C(SCc3ccc(C)cc3)N3CC(=O)NC3=C2C=C1OC
ZINC000006208069	COc1ccc(C)cc1N(CC(=O)NCCSc1ccccn1)S(C)(=O)=O
ZINC000006188266	O=c1nc(-c2ccccc2O)[nH]c2sc3c(c12)CCCCCC3
ZINC000006157525	CC(/N=N/C(=N)c1ccccc1)C(C)(C)C(C)=O
ZINC000006156088	Cc1ccnc(NS(=O)(=O)c2ccc(NC(=O)/C=C/c3ccc([N+](=O)[O-])s3)cc2)n1
ZINC000006176837	COc1ccc2cc(C(c3nnnn3CC3CCCO3)N3CCc4ccccc43)c(=O)[nH]c2c1
ZINC000006189535	Cc1ccc(/N=N/c2c(N)nn3c(C)cc(C)nc23)c(C)c1
ZINC000006235813	COC(=O)c1ccc(C)c(NC(=O)c2sccc2C)c1
ZINC000006162874	COc1ccc2[nH]c(=O)c(CN(Cc3cccnc3)Cc3nnnn3CC3CCCO3)cc2c1
ZINC000006156135	O=C(/C=C/c1ccc2c(c1)OCO2)Nc1ccc(S(=O)(=O)Nc2ncccn2)cc1
ZINC000006212825	CC1CC(C)(C)C[C@@]2(C1)NC(=O)N(CC(=O)Oc1ccc3c(c1)OCO3)C2=O
ZINC000006166130	COc1ccc(NC(=O)CSc2ncnc3sc4c(c23)CCC(C)C4)c([N+](=O)[O-])c1
ZINC000006237434	COc1ccc(CC(=O)Nc2nnc(SCc3ccc(C)cc3)s2)cc1
ZINC000006146750	Cc1ccc(S(=O)(=O)Nc2ccccc2C(=O)Nc2nc(C(C)(C)C)cs2)cc1
ZINC000006173782	CCOC(=O)c1ccc(N/C=C/C(=O)C(F)(F)F)cc1
ZINC000006235868	COC(=O)c1ccc(C)c(NC(=O)c2c(-c3ccccc3Cl)noc2C)c1
ZINC000006208106	O=S(=O)(Nc1ncccn1)c1ccc(NC(=S)NCc2cccnc2)cc1
ZINC000006226544	CN(C)c1ccc(/C=C2/N=C(c3ccc(C(F)(F)F)cc3)OC2=O)cc1
ZINC000006207397	CCOc1cc(/C=C/[N+](=O)[O-])ccc1OCc1cccc(Cl)c1
ZINC000006222235	O=C1N/C(=N\N=C\c2ccccc2Cl)SC1Cc1cccc(Cl)c1
ZINC000006144864	CCN1C(=O)/C(=C\c2ccc(C(C)(C)C)cc2)C(C(=O)OC)=C1C
ZINC000006236288	O=C(CCC1CCCCC1)Nc1ccc2c(c1)CCC2
ZINC000006227098	O=C(CNS(=O)(=O)c1ccccc1F)Nc1cccc(Br)c1
ZINC000006207628	Cc1cccc(C)c1NC(=O)CCC(=O)OCc1ccccc1Cl
ZINC000006196062	O=C1C(NNC2=NC(c3ccccc3)c3cc(Cl)ccc3N2)=Nc2ccccc21
ZINC000006239029	COCCNC(=S)N(Cc1cc2cc3c(cc2[nH]c1=O)OCCO3)C1CCCCC1
ZINC000006148100	N#C/C(C(=O)Nc1ccc(Cl)cc1)=c1/s/c(=C/c2ccncc2)c(=O)n1-c1ccccc1
ZINC000006144038	COC(=O)c1sc(N2C(c3cccs3)C(C(=O)c3ccccc3)=C(O)C2=O)nc1C
ZINC000006173362	CCN(CC)S(=O)(=O)c1cccc(C2N=NC(=S)N2Cc2ccccc2)c1
ZINC000006204888	Cc1ccc(OCc2nnc(SCC(=O)Nc3c(C)cc(C)cc3C)n2C)cc1
ZINC000006167781	Cc1ccc(C2=N/C(=C\c3cccc([N+](=O)[O-])c3)C(=O)N2Nc2ccccc2)cc1
ZINC000006231864	O=C(COc1cccc(C(F)(F)F)c1)NCCc1ccc(Cl)cc1
ZINC000006223073	O=C1/C(=N\N(Cc2ccccc2)c2ccccc2)C=CN1C1CCCCC1
ZINC000006168248	CCC(C)C(NS(=O)(=O)c1ccc(C)cc1)C(=O)Nc1cc(Cl)ccc1C
ZINC000006227912	CCOC(=O)C1=C(NC(=O)c2ccc(C)cc2)S/C(=C\c2ccc(C(C)C)cc2)C1=O
ZINC000006168338	CCC1CCCCN1C(=O)Cn1nc(-c2ccc(C)cc2)c2ccccc2c1=O
ZINC000006141640	CCc1cccc(C)c1NC(=O)CSC1N=C(c2ccc(OC)cc2)NN1
ZINC000006177066	COc1ccc(/C=N/NC2=NC3NON=C3N=C2Nc2ccccc2OC)cc1Br
ZINC000006159735	CC(C)Cc1nc2ccccc2c(=O)[nH]1
ZINC000006174561	COc1ccc(C(=O)OC2CCOC2=O)cc1S(=O)(=O)N1CCOCC1
ZINC000006197826	CCOCCCNC(=S)N(Cc1ccccc1)Cc1cc2cc(CC)ccc2[nH]c1=O
ZINC000006188185	O=S(=O)(Nc1ccc2nc[nH]c2c1)c1ccc(F)cc1
ZINC000006143979	COc1cc(C2C3=C(CC(C)(C)CC3=O)Nc3[nH]c(=S)[nH]c(=O)c32)ccc1OCC=C
ZINC000006199543	Cc1ccc(N2C(=O)/C(=C\c3ccc4c(c3)OCO4)SC2=S)cc1C
ZINC000006161341	NNC1CC(c2ccccc2)Cc2[nH]nc(Nc3cccc(C(F)(F)F)c3)c21
ZINC000006159876	CC(C)OCCCNC(=O)CCCC(=O)Nc1ccc(OCCc2ccccc2)cc1
ZINC000006227955	O=C1/C(=C\c2cccs2)SC2N=C(c3ccccc3Br)NN21
ZINC000006222006	O=C(NCc1ccco1)c1c(NCc2ccc3c(c2)OCO3)sc2c1CCCC2
ZINC000006152254	O=C(CC(NC(=O)c1ccccc1)c1ccccc1)Nc1cccc(Cl)c1
ZINC000006213871	CC(C)NC(=O)COc1ccc(S(=O)(=O)Nc2cc(C)cc(C)c2)cc1
ZINC000006155396	CCOc1cc(C(=O)N2C(C)Cc3ccccc32)cc(OCC)c1OCC
ZINC000006222299	NC(=O)c1ccccc1NC(=O)COc1cccc(Br)c1
ZINC000006163770	Nc1ccc(N(S(=O)(=O)c2ccccc2)S(=O)(=O)c2ccccc2)nc1
ZINC000006238764	CC(C)C(=O)N1CCN(c2ccc(NC(=O)c3ccc([N+](=O)[O-])cc3)cc2)CC1
ZINC000006205031	CCN(CC(=O)NCCCO)S(=O)(=O)c1cc(Cl)ccc1Cl
ZINC000006187449	COC(=O)c1ccc(CSc2nc3[nH]ncc3c(=O)n2-c2ccccc2)cc1
ZINC000006221650	CCCCn1c(N)c(N(Cc2ccco2)C(=O)c2ccc(C#N)cc2)c(=O)[nH]c1=O
ZINC000006234570	Cc1ccccc1C(=O)Oc1ccc(C/N=N/c2nc(C)c(C)s2)cc1
ZINC000006237432	Cc1ccc(CSc2nnc(NC(=O)c3ccc(C)cc3)s2)cc1
ZINC000006203746	CCCCNC(=O)C1CCN(Cc2ccc(OC)cc2OC)CC1
ZINC000006195371	CCOCCCNC(=S)N(Cc1cccs1)Cc1cc2ccc(OC)cc2[nH]c1=O
ZINC000006150539	CS(=O)(=O)c1cc([N+](=O)[O-])c(Sc2nc3ccccc3[nH]2)c([N+](=O)[O-])c1
ZINC000006239786	COc1ccc(CN(Cc2cc3cc4c(cc3[nH]c2=O)OCO4)S(=O)(=O)c2ccccc2F)cc1
ZINC000006177744	COCc1cc(C)nc(/N=N/Cc2ccc(Oc3ccc([N+](=O)[O-])cc3[N+](=O)[O-])c(OC)c2)c1C#N
ZINC000006186630	CC(=O)c1cccc(NC(=O)CSc2nnc(-c3ccccc3Cl)o2)c1
ZINC000006170271	COc1ccc(-c2nnc(NC(=O)c3cc(Cl)sc3Cl)o2)c(OC)c1
ZINC000006181333	Cc1cccc(C)c1N(C)S(=O)(=O)c1ccc2[nH]cc(C(=O)NCc3ccco3)c(=O)c2c1
ZINC000006197532	Cc1ccc(S(=O)(=O)Cn2nnnc2C(c2ccc(Cl)cc2)N2CCCCC2)cc1
ZINC000006195940	CCOc1cc(C2C(C(=O)Nc3ccccc3OC)=C(C)NC3=C2C(=O)CCC3)ccc1O
ZINC000006235026	Cc1ccc(C(=O)NCc2ccc(Cl)cc2)cc1S(=O)(=O)Nc1ccccc1
ZINC000006173941	Cc1ccc(N2C(=O)/C(=C\c3sccc3C)C(=O)NC2=S)cc1Cl
ZINC000006145494	COc1c(Cl)cc(Cl)cc1C(=S)N1CCOCC1
ZINC000006168956	CCc1cccc(C)c1NC(=O)/C=C/c1ccc(OC)c(OC)c1OC
ZINC000006177504	CC1CCCCC1NC(=O)CSc1nnc(-c2ccncc2)n1-c1cccc(Cl)c1
ZINC000006152796	O=C(Nc1cccc2ccccc12)c1cc([N+](=O)[O-])ccc1N1CCOCC1
ZINC000006238592	COc1ccc(S(=O)(=O)NC(C(C)C)C(=O)NCCc2ccccn2)cc1
ZINC000006195315	CCOCCCNC(=S)N(Cc1ccc(F)cc1)Cc1cc2cc(OC)ccc2[nH]c1=O
ZINC000006194869	CCOC(=O)CNC(=O)CSc1nc2c(c(=O)n(C)c(=O)n2C)n1Cc1ccc(F)cc1
ZINC000006155958	CCOC(=O)C1C(c2ccccc2F)CC(c2cccc(NS(C)(=O)=O)c2)=CC1=O
ZINC000006230140	COc1ccc(C(=O)Nc2nc(-c3cccc([N+](=O)[O-])c3)cs2)c(OC)c1
ZINC000006204330	CCCCn1nc(C(=O)Nc2cccc(Cl)c2)c2ccccc2c1=O
ZINC000006159857	CC(C)OC(=O)CSc1nnc(-c2cccnc2)n1-c1ccc(Cl)cc1
ZINC000006163546	COc1ccc(NC(=O)COC(=O)C(CC(C)C)N2C(=O)c3ccccc3C2=O)c([N+](=O)[O-])c1
ZINC000006160155	CCN(CC)S(=O)(=O)c1ccc(Sc2nccn2C)c([N+](=O)[O-])c1
ZINC000006181245	CCCCCCNC(=O)c1c[nH]c2ccc(S(=O)(=O)N(C)c3ccc(C(C)C)cc3)cc2c1=O
ZINC000006187303	CCOc1ccc2[nH]c(SCC(=C)Br)nc2c1
ZINC000006143388	COc1cccc(/C=N/NC2NC(=O)NN=C2C)c1OCc1ccc(Cl)c(Cl)c1
ZINC000006141970	CC(OC(=O)c1ccc(S(=O)(=O)Nc2ccccc2)cc1)C(=O)Nc1ccc(NC(C)=O)cc1
ZINC000006230765	COc1ccc(S(=O)(=O)N2CCOCC2)cc1NC(=O)c1ccc(F)cc1F
ZINC000006237725	COc1ccc(OC)c(NC(=O)C2=C(C)NC(=O)NC2c2cc(OC)c(OC)c(OC)c2)c1
ZINC000006202821	Cc1cc(Cl)ccc1N(CC(=O)NCCSC(C)(C)C)S(C)(=O)=O
ZINC000006187921	CC1=NN(c2ccc(C)cc2)C(=O)/C1=C\NCCCn1ccnc1
ZINC000006208100	Cc1ccc(-c2nnc(N3CCCCC3)c3ccccc23)cc1S(=O)(=O)N1CCN(C)CC1
ZINC000006184299	Cc1nn(C)c(C)c1NC(=O)c1nn(C23CC4CC(CC(C4)C2)C3)cc1[N+](=O)[O-]
ZINC000006146156	CCOc1ccc(NC(=O)c2ccccc2NS(=O)(=O)c2ccc(Br)cc2)cc1
ZINC000006221620	CCCc1ccc(-c2csc(NC(=O)COc3ccccc3OC)n2)cc1
ZINC000006223879	Cn1c(COc2ccccc2)nnc1SCC(=O)Nc1ccc(F)cc1
ZINC000006148974	CC1CCN(C(c2cc3cc4c(cc3[nH]c2=O)OCCO4)c2nnnn2C2CCCCC2)CC1
ZINC000006227434	O=C1C=C(CO)O/C(=N\Nc2ccccc2)C1=O
ZINC000006166057	COc1ccccc1/C=C/C=N/N1C(c2ccc(F)cc2)N=NC1=S
ZINC000006155942	CCOC(=O)C1C(c2ccc(OC)cc2)CC(c2ccc(NS(C)(=O)=O)cc2)=CC1=O
ZINC000006233232	CC(C)CCNC(=O)COc1ccc(S(=O)(=O)NC2CCCCC2)cc1C
ZINC000006152010	Cc1ccc(NC(=O)C2(c3ccc(Cl)cc3)CC2)cc1
ZINC000006225300	O=C1NC(=O)C(=CNc2ccc(SC(F)F)cc2)C(=O)N1
ZINC000006198414	CCn1c(SCC(=O)Nc2cc(OC)cc(OC)c2)nc2c1c(=O)n(C)c(=O)n2C
ZINC000006220651	NS(=O)(=O)c1ccc(CNC(=O)Nc2cccc(Cl)c2)cc1
ZINC000006148983	CC1CCN(C(c2cc3cc4c(cc3[nH]c2=O)OCO4)c2nnnn2Cc2ccc(F)cc2)CC1
ZINC000006154015	Cn1c(=O)c2c(ncn2CC(=O)Oc2ccc(-c3ccc(C#N)cc3)cc2)n(C)c1=O
ZINC000006206248	Cc1ccccc1CC1S/C(=N\N=C\c2ccc([N+](=O)[O-])cc2)NC1=O
ZINC000006167814	Cc1ccc(N2C(=O)/C(=C\c3ccc(N4CCCCC4)o3)C(=O)N(C)C2=S)cc1
ZINC000006187443	COC(=O)C(Cc1ccccc1)N/C=C/C(=O)c1ccc(Cl)cc1
ZINC000006176091	CC(Sc1nnc(C(F)(F)F)n1C)C(=O)Nc1cccc([N+](=O)[O-])c1
ZINC000006158528	C=CCn1c(SCC(=O)Nc2cccc(Cl)c2)nnc1-c1ccccc1F
ZINC000006238897	COCCCN1C(c2cccc3ccccc23)C(C(=O)c2ccccc2)=C(O)C1=O
ZINC000006227484	O=C(OCC(=O)c1ccccc1)C1CC(=O)N(NC(=O)c2ccc([N+](=O)[O-])cc2)C1
ZINC000006238889	CC(C)COc1ccc(C(=O)Nc2cc(C(F)(F)F)ccc2N2CCOCC2)cc1
ZINC000006154293	CCNS(=O)(=O)c1ccc(CCC(=O)NC(C)c2ccccc2)cc1
ZINC000006215401	COc1cc(C(=O)Nc2ccc(Cl)cc2C)ccc1OCC(=O)N1CCOCC1
ZINC000006234750	Cn1c(SCc2ccccc2)nnc1C1CCCN1C(=O)Nc1ccccc1
ZINC000006220230	O/N=C(\CCCCCCCC/C(=N\O)c1ccc(O)cc1O)c1ccc(O)cc1O
ZINC000006191923	O=C1S/C(=C/c2ccc(Cl)cc2)C(=O)N1Cc1ccc(F)cc1
ZINC000006212829	CC1CC(C)(C)C[C@@]2(C1)NC(=O)N(CC(=O)Oc1ccc3c(c1)OCO3)C2=O
ZINC000006235410	COc1ccccc1CNC(=S)Nc1ccccc1
ZINC000006143891	CCCCn1c(SCC(=O)NC2CC2)nc2cc(S(N)(=O)=O)ccc21
ZINC000006221635	O=[N+]([O-])c1ccc(N/N=C/c2ccc(-c3ccc([N+](=O)[O-])cc3Cl)o2)cc1
ZINC000006144037	COC(=O)c1sc(N2C(c3cccs3)C(C(=O)c3ccccc3)=C(O)C2=O)nc1C
ZINC000006184320	COc1ccc(NC(=O)c2ccc(Cn3nc(C)c(Cl)c3C)o2)c([N+](=O)[O-])c1
ZINC000006238928	COCCCNC(=S)N(CC1CCCO1)Cc1cc2cc3c(cc2[nH]c1=O)OCO3
ZINC000006191406	COc1ccc([N+](=O)[O-])cc1N(CC(O)CN1CCCC1)S(=O)(=O)c1ccc(C)cc1
ZINC000006221496	O=C(OCc1ccc([N+](=O)[O-])cc1)C1C(=O)OC2CC(=O)N21
ZINC000006149003	CCC(=O)Nc1ccc(NC(=O)CSc2nc3c(c(=O)n(C)c(=O)n3C)n2C)cc1
ZINC000006237850	COC(=O)C1=C(c2ccc(F)cc2)N2C(N=C1C)S/C(=C/c1ccccc1F)C2=O
ZINC000006203935	COc1ccc(C)cc1S(=O)(=O)N1CCCC(C(=O)Nc2cc(C)cc(C)c2)C1
ZINC000006157208	COc1ccc(-c2nnc(SCC(=O)Nc3cccc([N+](=O)[O-])c3)n2-c2ccc(OC)cc2)cc1
ZINC000006215589	O=C(Nc1ccc(Oc2ccccc2)cc1)c1ccc(N2C(=O)C=CC2=O)cc1
ZINC000006147145	O=[N+]([O-])c1ccccc1S(=O)(=O)/N=C(/NS(=O)(=O)c1ccccc1)c1ccccc1
ZINC000006199857	CC1CCCC(NC(=O)Nc2cccc(Cl)c2)C1C
ZINC000006153835	COc1cccc(/C=C/C(=O)Nc2ccc(-c3cn4ccsc4n3)cc2)c1
ZINC000006220943	N#Cc1ccc(/C=C2/SC(=S)N(c3cccc([N+](=O)[O-])c3)C2=O)cc1
ZINC000006195281	CCOCCCNC(=S)N(CCc1ccccc1)Cc1cc2cc(C)ccc2[nH]c1=O
ZINC000006219629	COc1ccccc1OCC(=O)Nc1nc(-c2ccc(F)c(F)c2)cs1
ZINC000006238700	CC(C)(C)C1CCc2onc(C(=O)Nc3ccc(Br)cn3)c2C1
ZINC000006185425	COc1cccc(C(=O)Nc2nc(-c3ccc(OC)c([N+](=O)[O-])c3)c(C)s2)c1
ZINC000006222521	Fc1ccc(COc2ccccc2C2C=CN=C3NC=NN23)cc1
ZINC000006227934	O=C(CCN1C(=O)/C(=C\c2cccs2)SC1=S)Nc1ccccc1O
ZINC000006181498	CCc1ccc(NS(=O)(=O)c2ccc3[nH]cc(C(=O)NCCc4cccc(C)c4)c(=O)c3c2)cc1
ZINC000006155992	CCOC(=O)C1C(c2c(F)cccc2Cl)CC(c2cccc(NS(C)(=O)=O)c2)=CC1=O
ZINC000006235044	Cc1ccccc1NS(=O)(=O)c1cc(C(=O)Nc2ccccc2)ccc1C
ZINC000006232598	COC(=O)c1ccc(NC(=O)CSc2nnc3n2C(C)(C)Cc2ccccc2-3)cc1
ZINC000006229899	O=C(COc1ccc(Cl)cc1Br)c1c[nH]c2ccccc12
ZINC000006224646	CCC(C)C(NC(N)=O)C(=O)N1CCN(c2cccc(C)c2C)CC1
ZINC000006143783	O=[N+]([O-])c1cc(C2N=C3Nc4ccccc4N=C3N2c2ccc3c(c2)OCCO3)cc([N+](=O)[O-])c1
ZINC000006173651	Cc1ccc(-c2nc(C(=O)NCC=C)cc3c2[nH]c2ccccc23)cc1
ZINC000006228101	CCOC(=O)C(C)N1C(=O)S/C(=C/c2ccccc2OCc2cccc([N+](=O)[O-])c2)C1=O
ZINC000006228638	COC(=O)C1N=C2NN=NN2C(c2cccnc2)C1C(=O)c1ccccc1
ZINC000006195769	CC(=O)NC1=NC(=O)/C(=C\c2cccc(F)c2)S1
ZINC000006141935	COc1ccc(-c2n[nH]c(SCC(=O)Nc3cccc(C)c3)n2)cc1
ZINC000006196027	CCOc1cc(C2C(C(=O)Nc3ccccc3C)=C(C)NC3=C2C(=O)CCC3)ccc1O
ZINC000006206081	Cc1ccc(Cl)cc1NC(=O)c1ccc(F)cc1C
ZINC000006238080	O=C(NCc1ccc(-c2nc3ccccc3o2)cc1)c1ccc(Cl)c([N+](=O)[O-])c1
ZINC000006199789	CC1CC(=O)N=C(SCC(=O)NCCCO)N1
ZINC000006237308	N#Cc1ccc(OCC(=O)N2CCN(S(=O)(=O)/C=C/c3ccccc3)CC2)cc1
ZINC000006168774	CCc1ccc(N2C(=O)/C(=C/c3ccc(F)cc3)C(=O)NC2=S)cc1
ZINC000006182697	CS(=O)(=O)N(CC(=O)NCC1CCCO1)c1ccc(F)cc1
ZINC000006150772	CC(NC(=O)COC(=O)CSc1nc2ccccc2s1)c1ccc(C)c(C)c1
ZINC000006225269	CCOC(=O)C1=C(c2ccc(OC(C)C)c(OC)c2)N2C(N=C1C)S/C(=C\c1ccccn1)C2=O
ZINC000006194082	CCOC(=O)C1=C(C)N/C(=C/c2ccc(OCC(=O)NC(C)c3ccccc3)cc2)C1=O
ZINC000006191498	O=C1CS/C(=N\N=C\c2ccc(Cl)cc2Cl)N1
ZINC000006146717	CCN(CC)S(=O)(=O)c1ccc(/C=C\C(=O)Nc2ccccc2N2CCOCC2)cc1
ZINC000006179728	CCc1cccc(CC)c1N1C(c2cccnc2)N=NC1=S
ZINC000006189831	Cc1ccc(N2C(=O)C=CC2=O)c(Cl)c1
ZINC000006213944	COc1ccc(NC(C)=O)cc1NS(=O)(=O)c1ccc(C)cc1
ZINC000006238903	CC(C)COc1cccc(C(=O)Nc2cc(C(F)(F)F)ccc2N2CCOCC2)c1
ZINC000006148419	Cc1ccc(-c2nnc(SCC(=O)Nc3ccc4ccccc4c3)o2)cc1
ZINC000006224773	CCC(CCNS(=O)(=O)c1ccccc1)NS(=O)(=O)c1ccccc1
ZINC000006170678	COc1ccc(/C=C/c2nc3cc(Cl)ccc3o2)cc1O
ZINC000006186792	CC(C)(C)OC(=O)NCCCCCCCCCCO
ZINC000006226677	CN(C)c1ccc([N+](=O)[O-])cc1/C=N/n1nnnc1N
ZINC000006198409	CCOC(=O)CNC(=O)CSc1nc2c(c(=O)n(C)c(=O)n2C)n1CC
ZINC000006143928	Cc1nnc(N2C(c3ccc([N+](=O)[O-])cc3)C(C(=O)c3cccs3)=C(O)C2=O)s1
ZINC000006155178	CCS(=O)(=O)Nc1cccc(C(=O)C[C@]2(O)C(=O)Nc3ccc(Br)cc32)c1
ZINC000006174953	COc1ccccc1CNC(=O)C1CC(=O)N(C2CCCCC2)C1
ZINC000006182803	COc1ccc(S(=O)(=O)n2ccc(-c3ccc(OCCN(C)c4ccccn4)cc3)n2)cc1
ZINC000006189291	Cc1cc(C)n(-c2nncn2/N=C/c2ccc(O)c(O)c2)n1
ZINC000006198955	O=S(=O)(c1ccc(NCn2ccnc2)cc1)c1ccc(NCn2ccnc2)cc1
ZINC000006177692	CC(CNc1ccc([N+](=O)[O-])cc1[N+](=O)[O-])Oc1nonc1C
ZINC000006175671	CC1CCC(C(C)C)C(OC(=O)c2ccccc2NC(=O)c2cnccn2)C1
ZINC000006149819	CCCCNC(=S)N(Cc1cccs1)Cc1cc2cc(OC)c(OC)cc2[nH]c1=O
ZINC000006159676	COc1cc(C2CC(=O)Nc3ncnn32)ccc1OCC(C)C
ZINC000006144244	Cc1ccc(S(=O)(=O)Nc2ccc(C(=O)OCC(=O)N3C[C@]4(C)CC3CC(C)(C)C4)cc2)cc1C
ZINC000006216162	Cc1cc(C)n2nc(-c3sccc3-n3c(C)ccc3C)cc2n1
ZINC000006189551	CC(=O)OC(OC(C)=O)[C@@]12CCC(O1)C1C2C(=O)N(c2ccc(C)cc2C)C1=O
ZINC000006233848	Cc1ccc(CSC2N=C(c3ccc(C)cc3)NN2)cc1
ZINC000006146691	Cc1ccc(C)c(S(=O)(=O)Nc2ccccc2C(=O)Nc2ccc(S(N)(=O)=O)cc2)c1
ZINC000006226213	Clc1ccc(-c2nnc3sc(/C=C/c4cccs4)nn23)cc1
ZINC000006195367	CCOCCCNC(=S)N(Cc1cccs1)Cc1cc2cc(OC)ccc2[nH]c1=O
ZINC000006147042	O=C(Nc1ccccc1Cl)c1ccc(NS(=O)(=O)c2ccc(F)c(F)c2)cc1
ZINC000006152639	COc1ccc(CNC(=O)CCc2nc3cc(S(=O)(=O)N(C)C)ccc3n2C)cc1OC
ZINC000006164712	CC(C)CCCC(C)n1c(SC(C)C(=O)NC(N)=O)nc2ccccc2c1=O
ZINC000006221966	Clc1ccc(Sc2nc[nH]n2)nn1
ZINC000006182690	CS(=O)(=O)N(CC(=O)NCC=C)c1cccc(Cl)c1
ZINC000006199441	Cc1ccc(S(=O)(=O)/N=C2/NC(=O)/C(=C/c3ccccc3)S2)cc1
ZINC000006181053	CCCCCNC(=O)c1c[nH]c2ccc(S(=O)(=O)N(CC)c3ccccc3)cc2c1=O
ZINC000006228399	O=C(NCc1ccccc1)C1CCCO1
ZINC000006200007	Cc1ccc(S(=O)(=O)n2cc(/C=c3/sc4nc5ccccc5n4c3=O)c3ccccc32)cc1
ZINC000006161400	O=C(/C(=C\c1ccc2c(c1)OCCO2)c1nc2ccccc2[nH]1)N1CCOCC1
ZINC000006235381	COc1cccc(OC)c1C(=O)NC(=S)Nc1ccc(N2CCCC2)cc1
ZINC000006168441	CCC(C)NS(=O)(=O)c1ccc(NC(=O)c2ccc(F)cc2)cc1
ZINC000006175760	CC1CC(N(C(C)=O)c2ccccc2)c2ccccc2N1C(=O)C(F)(F)F
ZINC000006183569	COC(=O)C(C)C1CCC2C3CCC4CC5CC[C@]4(C)[C@@]3(O5)C(=O)C[C@]12C
ZINC000006235751	COC(=O)c1ccc(N(CC#C)C(=S)Nc2ccc3nc(C)c(C)nc3c2)cc1
ZINC000006158839	COc1ccccc1OCc1ccc(C(=O)Oc2cccc(NC(C)=O)c2)cc1
ZINC000006190909	CC(CO)(CO)NC=C1C(=O)NC(=O)NC1=O
ZINC000006220840	O=C(Oc1cc(Cl)ccc1Cl)c1ccc(N2CCOCC2)c([N+](=O)[O-])c1
ZINC000006147726	CCCCn1c(SC(C)C(=O)Nc2ccc(Cl)cn2)nc2cc(S(N)(=O)=O)ccc21
ZINC000006220418	CC(NC(=O)c1cccc([N+](=O)[O-])c1)c1cccs1
ZINC000006239304	COc1cc([N+](=O)[O-])ccc1NC(=O)CSc1ncc(-c2ccccc2)n1CC1CCCO1
ZINC000006205508	CCN1C(=O)/C(=C/c2cn(CC=C)c3ccccc23)SC1=S
ZINC000006169710	COC(=O)c1ccc(C2SCC3C(=O)N(c4ccccc4)C(=S)N32)cc1
ZINC000006154403	COc1ccc(-c2n[nH]c(SCC(=O)Nc3ccc(F)cc3F)n2)cc1
ZINC000006147110	O=C(COc1ccc(Cl)cc1)Nc1ccccc1NS(=O)(=O)c1ccc(F)cc1
ZINC000006199771	CC(NC(=O)OC(C)(C)C)c1nnc(S(=O)(=O)Cc2cccc(F)c2)o1
ZINC000006190471	CC(C)CC(C(=O)NC1CCCCC1)N(Cc1ccccc1)C(=O)c1snc(C(N)=O)c1N
ZINC000239637023	O=C(C1CSCCS1)N1CCCC(c2noc(C3CC3)n2)C1
ZINC000239366980	Cc1ccc(Cl)c(S(=O)(=O)Nc2cc(Cl)cnc2Br)c1Cl
ZINC000239378424	C=CCOCCN1C(=O)C2C(C(c3ccccc3)C=CC2c2ccccc2)C1=O
ZINC000239439224	CCOC(=O)C1SC(c2ccccc2)C(C#N)[C@]1(O)c1ccccc1
ZINC000239338701	CC1CC(C)CN(c2nc3ccccc3nc2C(C#N)C(=O)NCc2ccccc2)C1
ZINC000239212599	O=[N+]([O-])c1ccc(/C=N/N2C(c3ccccc3)N=NC2=S)cc1
ZINC000239403319	N#CCC1C[N@@]2CCC1C(c1ccccc1)C2
ZINC000239386639	COC(=O)c1sc(S(=O)(=O)N2CCC3CCCCC3C2)c(C(=O)OC)c1C
ZINC000238900508	COc1cccc(N2CCN(C(=O)C3CCC(Cn4cnnn4)CC3)CC2)c1
ZINC000238825086	O=C(c1cc(-c2ccccc2)on1)N1CCC(=C2CC2)CC1
ZINC000239331223	CCC(C1C(C(C)=O)C(=O)Oc2ccc(Br)cc21)C(=O)c1ccccc1
ZINC000237720864	CC1CN(C(=O)C2(c3cccc(Br)c3)CC2)CCN1
ZINC000237114337	COc1ccncc1NC(=O)C1COCCN1
ZINC000230514860	CCOc1cc(S(=O)(=O)Nc2cccc(O)c2)ccc1Cl
ZINC000239434025	CC1C=CCC2C1C(=O)N(c1ccc(Oc3ccc(C(C)(C)C)cc3)cc1)C2=O
ZINC000238878128	N#Cc1ccc(C(=O)N2CC(c3ccccc3)C(c3ncon3)C2)cc1
ZINC000239302894	Cc1ccc(N2C(=O)C3C(C2=O)N2CCCN2C3c2ccc(F)cc2)cc1Cl
ZINC000238972359	O=S(=O)(c1c[nH]cn1)N1CCCN(S(=O)(=O)c2cccc3ccccc23)CC1
ZINC000239611990	O=C(Cn1c(=O)oc2ccccc21)NCc1nnc2c(=O)[nH]ccn12
ZINC000231423458	CCOc1cc(S(=O)(=O)N2CCN(c3cc(Cl)ccc3Cl)CC2)ccc1Cl
ZINC000238863558	O=C(Cc1ccsc1)N1CC(c2ccccc2)C(c2ncon2)C1
ZINC000239425716	CCc1ccc(C2C(C(=O)OC(C)C)C(=O)C[C@](C)(O)C2C(=O)OC(C)C)cc1
ZINC000239415387	COc1ccc(CCN2C(=O)C3C4CCC(C3C2=O)C2C4C(=O)N(CCc3ccc(OC)c(OC)c3)C2=O)cc1OC
ZINC000234714414	COCc1cccc(N)c1Br
ZINC000239402584	CC1C=CCC2C1C(=O)N(c1ccc(OC(=O)C3CC(=O)N(c4ccccc4)C3)cc1)C2=O
ZINC000237585870	CC1CN(C(=O)c2cnn(-c3ccc(Br)cc3)c2C)CCN1
ZINC000238810969	CC(C)Sc1ccc(CC(=O)NC(Cn2nccn2)C(C)C)cc1
ZINC000239367334	CCOC(=O)C1CCCCN1C(=O)CN1CCCC1Cc1ccc(F)cc1
ZINC000238936939	CN1C(=O)C2C(C1=O)N1C(c3cccs3)C3C(C(=O)N(C)C3=O)N1C2c1cccs1
ZINC000236949029	CCC1CCN(C(=O)CN2CCNCC2=O)C1
ZINC000231614102	COC(=O)c1ccc(N2C(C(=O)NC(C)(C)C)[C@@]34CC[C@@](C)(O3)C(C(=O)NC3CC3)C4C2=O)cc1
ZINC000238882039	Cc1c(C(=O)Nc2cnn(C)c2)oc2ccc(Br)cc12
ZINC000239475359	CCN1CCN(CC(OC)c2ccccc2)CC1c1ncc[nH]1
ZINC000239432762	Nc1nc2c(nc(SCCc3ccccc3)n2C2OC(CO)C(O)C2O)c(=O)[nH]1
ZINC000239159681	CCCC1CCc2c(sc(NC(=O)C3CC3c3ccccc3)c2C(N)=O)C1
ZINC000230538167	CCN1CCN(c2cc(Br)cc(C(F)(F)F)c2)CC1
ZINC000237720689	CC1CN(C(=O)C2(c3ccc(Cl)cc3)CC2)CCN1
ZINC000238900866	COc1ccc(C2C3C(ON2c2ccccc2C)C(=O)N(c2cccc([N+](=O)[O-])c2)C3=O)cc1
ZINC000239425798	COC(=O)C1C(C)CC2=C(C(c3ccc(Cl)cc3)C(C(=O)OC3CCCC3)=C(C)N2)C1=O
ZINC000239025473	COc1cc(OC)c(OC)cc1/C=N/N1CCN(Cc2ccccc2Cl)CC1
ZINC000239339159	O=C(COC(=O)C1CS[C@]2(c3ccc(F)cc3)CCC(=O)N12)NC1CCCc2ccccc21
ZINC000237681766	Cn1ncnc1COc1ccc(S(=O)(=O)N2CCNCC2)cc1
ZINC000237630369	Cc1ccc(C(CNCc2ccc(Br)o2)N2CCOCC2)o1
ZINC000232683764	CC(C)Cn1ccnc1NCc1c(C)noc1C
ZINC000238830084	Cc1ncsc1C(=O)N1CCC(c2noc(C(F)(F)F)n2)C1
ZINC000238828110	O=C(Cc1cccnc1)N1CCC(Oc2cccc3cccnc23)CC1
ZINC000236978782	CCOCC1CCCN(C(=O)C2COCCN2)C1
ZINC000238867372	Cn1nc2c(cc1=O)CC(NC(=O)c1ccc[nH]1)CC2
ZINC000238924036	CC(=O)OCC1OC(Oc2ccc3c(=O)c(-c4cscn4)c(C)oc3c2)C(OC(C)=O)C(OC(C)=O)C1OC(C)=O
ZINC000239275117	O=C(Nc1ccc(Cl)c(Cl)c1)C1C2CCC3C(CCC21)C3(Cl)Cl
ZINC000230460898	COC(=O)c1cccc(C2=NN(C)/C(=N/Cc3ccccc3)SC2)c1
ZINC000239165339	COc1cccc(/C=N/N2CCN(C3c4ccccc4-c4ccccc43)CC2)c1
ZINC000239412512	COc1ccc(C2NC(=O)NC(C)=C2C(=O)OC2CCCC2C)cc1
ZINC000239173926	Cc1cc(C)cc(N2C(=O)C3C(c4ccccc4)OC4(C3C2=O)C(=O)c2ccccc2C4=O)c1
ZINC000238815741	COc1cccc(C(=O)N2CC(c3ccccc3)C(c3ncon3)C2)c1
ZINC000239287339	CCN(CC)c1ccc(C2C(C(=O)OC(C)C)C(=O)C[C@](C)(O)C2C(=O)OC(C)C)cc1
ZINC000239366968	CO[C@](C)(CNC(=O)C1CCCO1)C1CC1
ZINC000239412405	O=C1C2C(C(c3ccccc3)C=CC2c2ccccc2)C(=O)N1c1ccc(F)cc1
ZINC000232992148	CCCCOc1ccc(C=O)cc1C#N
ZINC000238977393	Cc1ncsc1C(=O)NCCN1Cc2cc(Cl)ccc2OCC1=O
ZINC000238412822	COc1ncc(Cl)cc1C(F)(F)F
ZINC000230569432	Cc1cc2[nH]nc(I)c2cc1Br
ZINC000239309021	Cc1ccc(C2CC3c4ccccc4OC(c4ccncc4)N3N2)o1
ZINC000237289702	COc1ccc(C2CCCN2C(=O)C2CNCCO2)cc1OC
ZINC000232074646	Cc1cc(S(N)(=O)=O)c(C)cc1[N+](=O)[O-]
ZINC000238009805	O=C(NCC(O)COc1ccc(F)cc1)C1COCCN1
ZINC000239121193	Cc1cc([N+](=O)[O-])ccc1N1C(=O)C2C(c3ccccc3)OC3(C2C1=O)C(=O)c1ccccc1C3=O
ZINC000231423151	CCOc1ccc(S(=O)(=O)N2CCN(c3cc(Cl)ccc3Cl)CC2)cc1C
ZINC000238851956	Cc1cccc(OC2CCN(C(=O)CSCc3ccccc3)C2)n1
ZINC000237651218	CC1CN(C(=O)c2ccccc2OCC(N)=O)CCN1
ZINC000239338718	CCC(C1C(C(=O)OC)C(=O)Oc2ccc(Br)cc21)C(=O)c1ccccc1
ZINC000238888691	Cc1ccc(OC2CCN(C(=O)NCc3ccc(Cl)cc3)C2)nc1
ZINC000238901350	Cc1ccccc1N1OC2C(C1c1ccc(N(C)C)cc1)C(=O)N(c1ccccc1Cl)C2=O
ZINC000238923865	CCOC(=O)C1C(c2ccc(O)c(OCC)c2)NC(=O)N[C@]1(O)C(F)(F)F
ZINC000239433161	Cc1ccc(N2C(=O)C3ON(c4ccccc4)C(c4ccccc4)C3C2=O)c(C)c1
ZINC000238868055	Cc1noc(C2CN(C(=O)c3ccccn3)CC2c2ccccc2)n1
ZINC000238953706	Cn1cc(C(=O)NCc2nnc3ccc(-c4cccs4)nn23)nn1
ZINC000230482767	COc1cc(CN2CCn3nc(C(O)C4CC4)cc3C2)cc2c1OCO2
ZINC000239159690	Fc1ccc(/C=N/N2C(c3ccc(Cl)cc3)N=NC2=S)cc1
ZINC000230503857	Cc1ccc(S(=O)(=O)N2CCC(CO)(CO)CC2)cc1
ZINC000239593118	Cc1ncn(CC(=O)N2CC(c3ccccc3)C(c3ncon3)C2)c(=O)c1C
ZINC000238360514	COc1cccc(C#CI)c1
ZINC000230213892	CN1CCOC2CN(c3ccc(Br)cc3C#N)CC21
ZINC000239412462	CC(NC(=O)C(C)n1ncc(Cl)c1C)C1CCCO1
ZINC000236191977	Fc1cccc(CNc2cc(Cl)nc(C(F)(F)F)n2)c1
ZINC000239203513	CC1CCC2C(C1)C(=O)N(c1cccc(C(=O)OCC(=O)c3cccc([N+](=O)[O-])c3)c1)C2=O
ZINC000238370979	COC(=O)C1=C(O)CCC2CCCCC21
ZINC000238610612	FC(F)c1cc(Br)ncc1F
ZINC000237196779	COc1cc(CNC2CCN(CC(F)(F)F)C2=O)ccc1C
ZINC000239415293	O=C1C(c2ccccc2)C(c2cccs2)NC(c2cccs2)C1c1ccccc1
ZINC000230211407	CCC(C)C(CO)NC(=O)c1c[nH]nc1-c1ccc(OC)cc1OC
ZINC000239309694	Cc1c(C#N)c(NC(=O)CN2CCC3CCCCC3C2)n(Cc2ccco2)c1C
ZINC000238835986	Cc1noc(C)c1C(=O)NCc1nc(-c2cc(C3CC3)on2)no1
ZINC000239287472	Cc1noc2c1[C@]1(C)CCC3C(CC=C4CC(O)CC[C@]34C)C1C2
ZINC000239297297	CCOc1ccccc1NC(=O)C1C2CCC3C(CCC21)C3(Cl)Cl
ZINC000230556295	CC1CCN(S(=O)(=O)c2ccc(C)c(Br)c2)CC1
ZINC000231508690	COc1ccc2cc(C(c3nnnn3CC3CCCO3)N(C)C3CCCCC3)c(=O)[nH]c2c1
ZINC000239302897	COc1ccc(C(C2C(=O)Nc3ccccc3C2=O)C2C(=O)Nc3ccccc3C2=O)cc1
ZINC000239274599	CC(=O)OCC1OC(OC(C)=O)C(NC(=O)Cc2ccccc2)C(OC(C)=O)C1OC(C)=O
ZINC000237250717	Cc1cc(CN(C)C(=O)C2COCCN2)cc(C)c1OCC(F)(F)F
ZINC000239433192	CC1(C)OC2OC(C(=O)Nc3ccc(Cl)cc3)C3OC(C)(C)OC3C2O1
ZINC000236397688	N#CC1CCCC1NC(=O)c1cccc(=O)[nH]1
ZINC000238952239	CC(Oc1ccccc1)C(=O)N1CCCN(S(=O)(=O)c2cn(C)cn2)CC1
ZINC000239562526	Cc1ccc(Cl)c2c1S(=O)(=O)N=C2C(C)(C)C
ZINC000239038513	C[C@]12CCC(O)CC1CCC1C2CC[C@]2(C)C(OC(=O)c3ccccc3)CCC12
ZINC000239425858	CC1CCC2C(C1)C(=O)N(c1cccc(C(F)(F)F)c1)C2=O
ZINC000238847457	Cc1cc(=O)[nH]c(N2CCC(NC(=O)C3CC(=O)N(c4ccccc4)C3)CC2)n1
ZINC000238899881	Clc1ccccc1CN1CCN(/N=C/c2ccc(OCc3ccccc3)cc2)CC1
ZINC000239328987	CCOc1ccc(NC2OC(C)C(O)C(O)C2O)c([N+](=O)[O-])c1
ZINC000239038447	CC(NC(=O)CSc1nnc(C2CC2c2ccccc2)n1C)c1ccccc1
ZINC000238158464	CC(C)(C)OC(=O)N1CCCCC1C(=O)C(F)(F)F
ZINC000238809195	CCCC1CCC(C(=O)Oc2ccc(C#N)cc2)CC1
ZINC000230310546	CC(CN1CCN2C(CNC(=O)C2=O)C1)c1ccc(F)cc1
ZINC000238901335	O=C(c1ccoc1)N1CCN(C2CCCCC2NS(=O)(=O)c2ccc(Cl)cc2)CC1
ZINC000239415247	COc1ccc(N2CCN(CC(O)COC3CC(C)CC(C)(C)C3)CC2)cc1
ZINC000238950201	Cc1ccc(-c2cc(C(=O)NCC(c3cccc(C(F)(F)F)c3)N(C)C)no2)cc1
ZINC000238914834	Cc1c(C(=O)NC2CCN(c3cc4c(nn3)CCCC4)CC2)nnn1-c1ccc(F)cc1
ZINC000237590576	CC1CN(C(=O)CCc2ccc(C(F)(F)F)cc2)CCN1
ZINC000239174385	COc1cccc(N2CC(C(=O)Oc3cccc(N4C(=O)C5CCCCC5C4=O)c3)CC2=O)c1
ZINC000239612033	O=C(NCc1ccc(Cl)cc1)c1ccc(OCC2CCCO2)nc1
ZINC000239175839	COc1ccc(/C=N/N2C(c3ccc(Cl)cc3Cl)N=NC2=S)cc1
ZINC000238841627	O=C(c1ccc(=O)[nH]c1)N1CC(c2ccccc2)C(c2ncon2)C1
ZINC000237146088	CN(Cc1ccccc1Br)C(=O)CN1CCNCC1=O
ZINC000236600613	Oc1ccc(CNc2cccnc2Br)cc1O
ZINC000238815947	Cc1n[nH]c(C)c1CNC(=O)C1CCc2nn(C)c(=O)cc2C1
ZINC000239562547	CN1C2C=C(CCN3C(=O)c4ccccc4C3=O)C=CC2Sc2ccccc21
ZINC000239425933	COC(=O)C1C(C)CC2=C(C(c3ccc(OC)c(O)c3)C(C(=O)OC3CCCCCC3)=C(C)N2)C1=O
ZINC000232497070	CC(C)(C)OC(=O)N1CCCC(C2CCNc3nccn32)C1
ZINC000238848441	O=C(NCC1CCCO1)N1CCC(c2noc(-c3ccccc3)n2)C1
ZINC000238191670	O=C(NCc1ccccc1OCCO)C1COCCN1
ZINC000239352678	Nc1nc2c(s1)CC1(CCOCC1)CC2
ZINC000238818681	Cc1cccc(OC2CCN(C(=O)c3ccccc3S(=O)(=O)C(F)F)C2)n1
ZINC000231427139	CCOc1ccc(OCC)c(S(=O)(=O)N2CC(C)CC(C)C2)c1
ZINC000239412576	COC(=O)C1C(C)CC2=C(C(c3ccc(N(C)C)cc3)C(C(=O)OC3CCCC3)=C(C)N2)C1=O
ZINC000239038768	COC(=O)C1C(C)CC2=C(C(c3cccc(F)c3)C(C(=O)OCCOC(C)C)=C(C)N2)C1=O
ZINC000238882858	O=S(=O)(CCC(F)(F)F)NC[C@](O)(c1ccsc1)c1cccs1
ZINC000238259576	CCOC(=O)c1cc(O)cc([N+](=O)[O-])c1
ZINC000238883948	COc1ccc2c(c1)CCC[C@]2(O)CNS(=O)(=O)Cc1cc(F)ccc1F
ZINC000230546801	CN(CC(=O)NCCCc1ccncc1)C1CCS(=O)(=O)C1
ZINC000238901805	Clc1ccc(N2CCN(/N=C/c3cccc(Cl)c3)CC2)cc1
ZINC000237891407	NC(=O)CC1CCCCN1C(=O)C1CNCCO1
ZINC000238965719	Cc1cccc(OC2CCN(C(=O)n3cc[nH]c3=O)C2)n1
ZINC000230370832	Cn1cc(S(=O)(=O)N2CCC[C@@](C)(O)CC2)cc1C(N)=O
ZINC000230254570	CC(O)CN1CCN(S(=O)(=O)c2ccco2)C(C)C1
ZINC000230245943	CC1CN(CCN2CCSC3CCCCC32)CCO1
ZINC000239297065	CC1CCCC(NC(=O)C(C)Sc2ccc(F)cc2)C1C
ZINC000239425723	CCN1C(=O)C2ON(c3ccccc3)C(c3cccc(Br)c3)C2C1=O
ZINC000239563243	COc1ccc(COC2C(O)C(O)C(OCC=C)C3OC4(CCCCC4)OC23)cc1
ZINC000239248171	N#CC(c1ccccc1O)N1N=C(c2ccccc2)CC1c1ccccc1
ZINC000238901107	COc1ccc(C2c3c(c(O)n(-c4ccc(Br)cc4)c3O)ON2c2ccccc2C)cc1
ZINC000239297285	C[C@@]1(c2cccc3ccccc23)NC(=O)N(CN2CCCC2c2cccs2)C1=O
ZINC000238899572	CCOc1ccc2nc(SCC(=O)OC3CC(C)CCC3C(C)C)[nH]c2c1
ZINC000239046435	COC(=O)C1C(C)CC2=C(C(c3cccc(F)c3)C(C(=O)OCc3ccccc3)=C(C)N2)C1=O
ZINC000232654168	CC(C)COCCN1CCC(C#N)CC1
ZINC000238950530	Cc1nc(-c2coc3cc(OC4OC(CO)C(O)C(O)C4O)ccc3c2=O)cs1
ZINC000238872544	O=C(NC1CCc2n[nH]c(=O)cc2C1)c1cc2cc(Cl)ccc2[nH]1
ZINC000230210240	CC1CCCCC1OCCN(C)C1CCCc2nc(C)sc21
ZINC000238937221	O=C(Nc1ccc(O)cc1)C1CCC(Cn2c(=O)[nH]c3ccccc3c2=O)CC1
ZINC000239173624	COc1ccc(C2N=NC(=S)N2/N=C/c2ccccc2O)cc1
ZINC000236472326	OC1(c2ccc(Cl)c(Br)c2)CC1
ZINC000238869046	O=C(c1cccc(-n2cnnn2)c1)N1CCC(c2noc(C(F)(F)F)n2)C1
ZINC000238901390	COc1ccc(-c2noc(C(NS(=O)(=O)c3ccc4c(c3)OCCO4)C(C)C)n2)cc1
ZINC000238824473	Cc1noc(-c2ccn3c(CNC(=O)c4cc(-c5ccc(F)cc5)c[nH]4)nnc3c2)n1
ZINC000237393969	CS(=O)(=O)NC1CCCN(C(=O)C2Cc3ccccc3CN2)C1
ZINC000239331378	Cc1ccc(C2CC3c4ccccc4OC(C(=O)c4ccccc4)N3N2)cc1
ZINC000239287418	Cc1ccc2c(c1)c(=O)c1c3n2CCN(CC2CO2)C3CC1
ZINC000232198433	COc1ccnc(Cn2cc(Br)c([N+](=O)[O-])n2)c1OC
ZINC000238280785	CCc1ccc(C2CNCC2C#N)cc1
ZINC000238920466	CC(=O)c1cccc(S(=O)(=O)N2CCC(Oc3cccc4cccnc34)C2)c1
ZINC000239563178	CS(=O)(=O)NCC(=O)Nc1ccc([N+](=O)[O-])cc1
ZINC000235873830	Cc1ccc(CNc2cc(Cl)nc(C(F)(F)F)n2)cc1
ZINC000239173893	COC(=O)C1C(C)CC2=C(C(c3cccc(Cl)c3)C(C(=O)OC3CCCC3)=C(C)N2)C1=O
ZINC000238822015	Cc1noc(C2CN(C(=O)Cc3noc4ccccc34)CC2c2ccccc2)n1
ZINC000239038557	CSc1ccc(/C=N/N2C(c3ccc(C(C)(C)C)cc3)N=NC2=S)cc1
ZINC000239274782	CCOC(=O)c1cc2c3c(c1)C1CCCC1C(c1ccccc1)N3CC1CCCC12
ZINC000231896045	CC1CCCCC1Nc1nccc(C#N)n1
ZINC000238882106	COC(=O)c1cnc2c(Cl)c(Cl)ccc2c1Nc1ccc(OC2OC(CO)C(O)C(O)C2NC(C)=O)cc1
ZINC000238849133	CC(C)C(Cn1nccn1)NC(=O)c1ccc(S(=O)(=O)N2CCOCC2)cc1
ZINC000238876780	Cc1ccc(OC2CCN(C(=O)c3ccc(=O)[nH]n3)C2)nc1
ZINC000231644039	CCC[C@]1(C(=O)OCC)NC(c2ccccc2C)C2C1C(=O)N(c1ccc(F)cc1)C2=O
ZINC000239432769	CC1CCCC(NC(=O)CN2CCN(S(=O)(=O)c3ccc(Br)s3)CC2)C1C
ZINC000238931672	Cn1nc2c(cc1=O)CC(C(=O)NCc1ccncc1)CC2
ZINC000238730546	CC1=C(C)C(C)(C2C=CC=C2)C(C)=C1C
ZINC000239339170	CCCN1C2OC3OC4C(OC3OC2N(CCC)S1(=O)=O)N(CCC)S(=O)(=O)N4CCC
ZINC000238901084	O=C(Nc1ccc2c(c1)OCCO2)C1CCC(Cn2nnc3ccccc3c2=O)CC1
ZINC000238607907	NC(=O)c1cc(F)c(Cl)c(Cl)c1Cl
ZINC000237698406	Cc1cc(C(=O)N2CCNCC2)cc(S(N)(=O)=O)c1C
ZINC000239434072	CC(=O)OCC1OC(OC(C)=O)C(NC(=O)c2ccccc2Cl)C(OC(C)=O)C1OC(C)=O
ZINC000231644364	COC(=O)[C@]1(C)NC(c2ccco2)C2C1C(=O)N(c1ccccc1)C2=O
ZINC000238901103	CC(/C=N/N1CCN(Cc2ccccc2Cl)CC1)=C\c1ccccc1
ZINC000230512859	Cc1cc(C)c(S(=O)(=O)NCCN2CCOCC2)c(C)c1Br
ZINC000239302832	COc1ccc(N2C(=O)C3C(C2=O)N2C(c4ccco4)C4C(C(=O)N(c5ccc(OC)cc5)C4=O)N2C3c2ccco2)cc1
ZINC000238868947	O=C(c1cccs1)N1CCC(N2CCc3ccccc3C2)C1
ZINC000237719449	CC1CN(C(=O)C(C)(C)c2ccc3c(c2)OCCO3)CCN1
ZINC000238871872	O=C(c1cccc(Cl)c1Cl)N1CC(c2ccccc2)C(c2ncon2)C1
ZINC000237184091	COc1cc(F)ccc1N1CCN(C(=O)C2COCCN2)CC1
ZINC000231681044	CNC(=O)C1C2C(=O)N(CC#C)C(C(=O)NC3CCCC3)[C@]23CC[C@@]1(C)O3
ZINC000239433675	C[C@]1(O)CC(=O)C(C(=O)OCC=C)C(c2ccc(O)cc2)C1C(=O)OCC=C
ZINC000238937419	COc1ccc(Br)cc1/C=N/N1CCN(Cc2ccccc2Cl)CC1
ZINC000238824787	CC(NC(=O)C(=O)NC[C@](O)(c1ccco1)c1cccs1)c1ccccc1
ZINC000237167039	COc1ccccc1CN1CCN(C(=O)C2COCCN2)CC1
ZINC000239434034	O=C(Nc1ccc(F)cc1)C1C2CCC=CCCC21
ZINC000231630794	O=[N+]([O-])c1cc(F)c(NCC(O)CO)c(F)c1
ZINC000239038846	Clc1ccc(/C=N/N2CCN(C3c4ccccc4-c4ccccc43)CC2)cc1
ZINC000238552977	O=C1C=Cc2cc(Br)c(Cl)cc21
ZINC000238856328	CC(Oc1ccc(Br)cc1)c1ccc(NC(=O)OC(C)(C)C)cc1
ZINC000238950593	O=c1c(-c2ccccn2)coc2cc(OC3OC(CO)C(O)C(O)C3O)ccc12
ZINC000238950448	CCc1cc(=O)oc2c(C)c(OC(C)C(=O)NCC(=O)N3CC[C@@]4(O)CCCCC4C3)ccc12
ZINC000238900479	COC(=O)c1ccc2ncc(C(=O)OC)c(Nc3cccc(OC4OC(CO)C(O)C(O)C4NC(C)=O)c3)c2c1
ZINC000238766945	C[C@]12CC3OC(=O)C(=C)C3CC1C(=C)C(O)CC2O
ZINC000237758168	Cc1cc(NCc2cccs2)n(C)n1
ZINC000238924037	CC(=O)OCC1OC(Oc2ccc3c(=O)c(-c4cscn4)c(C)oc3c2)C(OC(C)=O)C(OC(C)=O)C1OC(C)=O
ZINC000239432811	COc1ccccc1N1C(=O)C2C(c3cccc(C)c3)OC3(C2C1=O)C(=O)c1ccccc1C3=O
ZINC000239173968	CC(C)(C)c1ccc(/C=N/N2CCN(C3c4ccccc4-c4ccccc43)CC2)cc1
ZINC000236153921	Fc1ccc(Nc2cc(Cl)nc(C(F)(F)F)n2)cc1Cl
ZINC000238527921	Cn1c(Br)cc2cncnc21
ZINC000238861232	O=C(Nc1ccc(C(F)(F)F)cc1)N1CCC(Oc2ccc(Br)cn2)C1
ZINC000239611996	O=C1C2ON(c3ccc(Cl)cc3)C(c3ccccc3)C2C(=O)N1Cc1ccccc1
ZINC000239231194	COC(=O)C1C(C)CC2=C(C(c3ccc(O)cc3)C(C(=O)OC(C)C)=C(C)N2)C1=O
ZINC000238951408	O=C(NC1CCCCC1)N1CC(N2C(=O)C=CC2=O)C1
ZINC000238836554	Cc1nc(S(=O)(=O)N2CCCN(C(=O)CSc3ccc(F)cc3)CC2)cn1C
ZINC000239432927	CCCC(=O)NC1C(OC(C)=O)OC(COC(C)=O)C(OC(C)=O)C1OC(C)=O
ZINC000239305998	CCOc1ccccc1C1NC(=O)NC(C)=C1C(=O)OC1CCC(C)C(C)C1
ZINC000233357577	CCCC(C#C)NC(=O)Cc1ccc(F)cc1
ZINC000238923923	ClC(=C\c1ccccc1)/C=N/N1CCN(Cc2ccccc2)CC1
ZINC000238899636	CC(C)C(NC(=O)c1ccc(Cl)c(Cl)c1)c1nc(-c2ccccc2)no1
ZINC000238899594	COc1nccn2c(CNC(=O)CNC(=O)OC(C)(C)C)nnc12
ZINC000238827301	O=C(c1ccc2c(c1)OCO2)N1CCC(c2noc(C(F)(F)F)n2)C1
ZINC000239275181	CC1CCC2C(C1)C(=O)N(c1cc(Cl)ccc1OC(=O)c1ccco1)C2=O
ZINC000238900265	CCC(C)NC1=NC2=C(C)C=CCN2C(=O)C1/C=N/NC(N)=S
ZINC000238446678	Cc1ccc(C(F)(F)F)c2c1NCCC2
ZINC000239159570	Clc1ccccc1/C=N/N1CCN(C2c3ccccc3-c3ccccc32)CC1
ZINC000239402893	CC(C(=O)Nc1ccc(S(=O)(=O)N2CCCC2)cc1)N1CCC2CCCCC2C1
ZINC000238105326	O=C(Cc1cccc([N+](=O)[O-])c1)Nc1ccc2c(c1)CCCN2
ZINC000238901721	Cc1ccc(/C=C2/CC3C4CC=C5CC(O)CC[C@]5(C)C4CC[C@]3(C)C2O)o1
ZINC000238383237	COC(=O)C1=CNC(C(F)(F)F)NC1O
ZINC000238564525	O=[N+]([O-])c1c(Br)cc(Cl)cc1Br
ZINC000238964623	O=C1CCc2cc(S(=O)(=O)NC3CCC4OCCOC4C3)cc3ccn1c23
ZINC000238568260	Fc1cc(Br)c(F)c(Cl)c1F
ZINC000237360292	COc1cc(OC)cc(Oc2ccc(CNC3CCN(CC(F)(F)F)C3=O)cc2)c1
ZINC000236958633	CCC1C(=O)NCCN1C(=O)CN1CCNCC1=O
ZINC000239284720	Cc1ccc(N2C(=O)C3C(C2=O)N2CCCN2C3c2ccccc2)cc1
ZINC000231430732	Cc1cc(S(=O)(=O)N(CCO)CCO)ccc1I
ZINC000239351910	Cc1ccc([N+](=O)[O-])cc1S(=O)(=O)N1CCCOC1
ZINC000238265360	CCOC(=O)C1CN(C(=O)OC(C)(C)C)CC12CC2
ZINC000238881538	CC(CCc1ccccc1)NC(=O)C1CCC(Cn2cnnn2)CC1
ZINC000238882264	Cc1ccccc1N1OC2C(C1c1ccc(F)cc1)C(=O)N(c1ccccc1)C2=O
ZINC000231426290	CCCOc1ccc(S(=O)(=O)N2CCN(c3cccc(Cl)c3Cl)CC2)cc1C
ZINC000239305877	CCCCN(C)S(=O)(=O)c1ccc(C(=O)Nc2ccc(S(=O)(=O)N3CCCCC3C)cc2)cc1
ZINC000239434111	CCOc1ccc(N2C(=O)C3C(C2=O)N2CCCN2C3c2ccc(F)cc2)cc1
ZINC000238950233	O=S(=O)(NCC(c1ccc(F)cc1F)N1CCCC1)c1cc(Cl)ccc1Cl
ZINC000238899452	Cc1ccccc1N1Oc2c(c(O)n(-c3ccccc3)c2O)C1c1ccc(N(C)C)cc1
ZINC000239347209	CCCCCCCCOC1OC(COC(C)=O)C(OC(C)=O)C(OC(C)=O)C1NC(C)=O
ZINC000239377950	COc1cccc(C2NC(=O)N[C@](O)(C(F)(F)F)/C2=C(/O)c2ccc(Cl)cc2)c1
ZINC000238901693	CC(=O)OCC(=O)C1CCC2C3CC=C4CC(O)CC[C@]4(C)C3CC[C@@]21C
ZINC000238897638	CN(C)S(=O)(=O)NCc1nc(-c2ccc[nH]c2=O)no1
ZINC000238868549	Cc1nnsc1C(=O)N1CC(N2C(=O)C3CC=CCC3C2=O)C1
ZINC000238862814	O=C(Cc1ccc(Cl)cc1)N1CCC(=C2CC2)CC1
ZINC000238791146	CCCN(CCC)c1ccc(F)cc1[N+](=O)[O-]
ZINC000238976403	Cc1ccc(OC2CCN(S(=O)(=O)c3ccccc3F)C2)nc1
ZINC000239403361	CC(=O)NC1C(OC(=O)COc2ccc(Cl)cc2C)OC(COC(C)=O)C(OC(C)=O)C1OC(C)=O
ZINC000239222102	CC1CC(C)CN(C(=O)C2CC2c2ccccc2)C1
ZINC000239287407	CCOc1ccc(C2CC3c4ccccc4OC(c4cccc([N+](=O)[O-])c4)N3N2)cc1
ZINC000237893034	NC(=O)CC1CCCCN1C(=O)C1CNCCO1
ZINC000238388729	COc1cc2c(cc1C#N)CCCC2=O
ZINC000238879774	COC(=O)Nc1ccc(S(=O)(=O)N2CCN(Cc3cnoc3C)CC2)cc1
ZINC000230260788	CC(Oc1cccc(C#N)c1)C(=O)N1CCOC2CCCCC21
ZINC000238838651	Cc1cc(-c2noc(CNC(=O)C3CCS(=O)(=O)C3)n2)no1
ZINC000238899376	CC1CCN(S(=O)(=O)c2oc(-c3ccccc3)nc2C#N)CC1
ZINC000238854108	COc1cccc2cc(C(=O)NCCN3Cc4cc(F)ccc4OCC3=O)oc12
ZINC000237247459	CN(Cc1nc(-c2cccnc2)no1)C(=O)C(N)c1ccccc1
ZINC000239025325	Oc1cccc(/C=N/N2C(c3ccc(Cl)cc3Cl)N=NC2=S)c1
ZINC000238970706	Cn1cc(S(=O)(=O)N2CCCN(C(=O)c3cncc(Br)c3)CC2)cn1
ZINC000231645119	CCOC(=O)[C@]1(C)NC(c2cccs2)C2C1C(=O)N(C)C2=O
ZINC000239284854	COc1ccc(C)cc1S(=O)(=O)N1CCCC(C(=O)NCC2CCCO2)C1
ZINC000230515082	Cc1cc(C)c(S(=O)(=O)Nc2ccccc2O)cc1Br
ZINC000239310449	COC(=O)C1C(C)CC2=C(C(c3cccc(O)c3)C(C(=O)OC3CCCCC3)=C(C)N2)C1=O
ZINC000235831524	Cc1cc(C(=O)N2CCCC2CCCO)ccn1
ZINC000239038589	COc1ccc(N2Oc3c(c(O)n(-c4ccc(F)cc4)c3O)C2c2ccccc2)cc1
ZINC000238900246	CCN(CC)c1ccc(/C=N/N2CCN(Cc3ccccc3Cl)CC2)cc1
ZINC000239338927	COC(=O)Nc1ccc(S(=O)(=O)N2CCCC(C(=O)NC3CCS(=O)(=O)C3)C2)cc1
ZINC000239275046	COc1cc(NC(=O)C(C)N2C(=O)C3CC=C(Cl)CC3C2=O)ccc1[N+](=O)[O-]
ZINC000230537857	CCN1CCN(S(=O)(=O)c2c(C)cc(Br)cc2C)CC1
ZINC000239090961	CC1CCC2C(C1)C(=O)N(c1ccc(C(=O)OCC(=O)c3ccc(Cl)c([N+](=O)[O-])c3)cc1)C2=O
ZINC000236161606	Fc1cccc2c(C3CCCCC3)c[nH]c12
ZINC000239309039	CN1OC2C(C1c1ccc(F)cc1)C(=O)N(c1ccccc1)C2=O
ZINC000237973529	Brc1cncc(C2CNCCO2)c1
ZINC000238929798	O=C(Cn1ccoc1=O)N1CCC(c2noc(C(F)(F)F)n2)C1
ZINC000232073146	Cc1cncc(NCc2ccc3c(c2)OCO3)c1
ZINC000237817791	Cc1nn(C)c(N2CCOCC2)c1CNC[C@@](O)(c1ccccc1)C(F)(F)F
ZINC000230276702	COc1ccc(N2CC(C(=O)N3CC4CC(C3)c3cccc(=O)n3C4)CC2=O)c(OC)c1
ZINC000238824564	COc1ccc(C(=O)NCCn2nccn2)cc1F
ZINC000239165312	COC(=O)C1C(C)CC2=C(C(c3cccc(Cl)c3)C(C(=O)OCCOC(C)C)=C(C)N2)C1=O
ZINC000238220392	CCC1(C#C)CN(C(=O)OC(C)(C)C)C1
ZINC000238832576	O=C(NCc1nnc2c(C(F)(F)F)cccn12)c1cc(-c2cccs2)on1
ZINC000239358355	COc1ccc(C2CC3c4ccccc4OC(c4ccc(Cl)cc4)N3N2)cc1OC
ZINC000239433277	CC(C(=O)Nc1ccc(Cl)cc1Cl)N1CCCC1c1cccs1
ZINC000239403287	CC1CCCC(NC(=O)NC(=O)COC(=O)CNC(N)=O)C1C
ZINC000238876827	Cc1nnc2c(N3CCN(C(=O)c4ccc5[nH]c(=O)oc5c4)CC3)nccn12
ZINC000230513651	CCOc1ccc(OCC)c(S(=O)(=O)NCCc2ccccc2)c1
ZINC000236710093	CC(C)C(c1ccccc1Cl)N(C)C(=O)c1ccc(CN)o1
ZINC000238824788	CC(NC(=O)C(=O)NC[C@](O)(c1ccco1)c1cccs1)c1ccccc1
ZINC000238881498	COc1ccc(Oc2coc3cc(OC4OC(CO)C(O)C(O)C4O)ccc3c2=O)cc1
ZINC000230273442	O=C(Cc1cnc2[nH]cnn2c1=O)NC(CO)c1ccccc1
ZINC000231427024	COc1c(C)cc(S(=O)(=O)N2CC(C)CC(C)C2)c(C)c1C
ZINC000238915155	O=C(c1ccncc1F)N1CCC(=C2CC2)CC1
ZINC000238888899	Cn1ccc2cc(C(O)CNS(=O)(=O)c3ccc(N4C(=O)C=CC4=O)cc3)ccc21
ZINC000239352323	COc1ccc([C@]2(C)NC(=O)N(CC(=O)NC3CCCCC3C)C2=O)cc1
ZINC000239433811	CC[C@]1(c2ccc(OC)cc2)NC(=O)N(CC(=O)NC2CCCC(C)C2C)C1=O
ZINC000238882087	O=c1c(-c2ccccc2)coc2cc(OC3OC(CO)C(O)C(O)C3O)ccc12
ZINC000239121243	COC(=O)C1C(C)CC2=C(C(c3cccc(F)c3)C(C(=O)OCc3ccc(OC)cc3)=C(C)N2)C1=O
ZINC000238950824	CC(=O)OC1CC[C@]2(C)C3CC[C@@]4(C)C(CCC4[C@@]4(C)CCC(=O)O4)C3CC=C2C1
ZINC000238868434	O=C(c1cnc[nH]1)N1CC(c2ccccc2)C(c2ncon2)C1
ZINC000230255231	CC(O)CN1CCN(C(=O)c2cncc(C)c2)C(C)C1
ZINC000238730554	CC(C)(C)OC(=O)N1CC2(CC(O)CS2(=O)=O)C1
ZINC000239306239	CCOC(=O)C1CCCN(C2CC(=O)N(c3ccc(C)c(C)c3)C2=O)C1
ZINC000238165761	CC(C)Oc1ncc(Cl)cc1Cl
ZINC000239284699	CC(C(=O)NC(c1ccccc1)c1ccccc1)N1CCCC1c1cccn1C
ZINC000237061638	CN1C(c2ccc(C(F)(F)F)cc2)C(C(=O)N2CCNCC2)CCC1=O
ZINC000237287441	COc1cc(CNc2ccccc2)cc(Br)c1OCC=C
ZINC000239229098	CCOc1ccc(/C=N/N2C(c3ccccc3)N=NC2=S)cc1
ZINC000238335407	COc1ccc(Cl)c(C(F)(F)F)n1
ZINC000238836631	O=S(=O)(NCc1nnc2ccc(-c3cccs3)nn12)c1ccc2c(c1)CCCC2
ZINC000238899999	Cc1ccc(N2OC3C(C2c2ccc(Cl)cc2)C(=O)NC3=O)cc1
ZINC000239402600	CCOc1ccc(N2C(=O)C3C(C(c4ccccc4)C=CC3c3ccccc3)C2=O)cc1
ZINC000237601902	CC1CN(C(=O)COc2ccc(CC(N)=O)cc2)CCN1
ZINC000237165802	COc1cc(/C=C/C(=O)N2CCNCC2)cc(Cl)c1OC
ZINC000238134093	CC(=O)c1cc(Cl)cc2cc(Br)cnc12
ZINC000238899971	CC(=O)OCC1OC(Oc2ccc3c(=O)c(-c4ccc(Cl)cc4)coc3c2)C(OC(C)=O)C(OC(C)=O)C1OC(C)=O
ZINC000239654218	CC(C)n1nccc1C1OCCC1C(=O)N(C)c1ncccc1C
ZINC000238863773	O=C(NCCN1Cc2ccccc2OCC1=O)c1cc(-c2ccc(F)cc2)c[nH]1
ZINC000238901053	O=C(NCC1CCC(C(=O)Oc2ccc3ccc(=O)oc3c2)CC1)OCc1ccccc1
ZINC000239174022	CCCOc1ccc(/C=N/N2C(c3ccc(Cl)cc3Cl)N=NC2=S)cc1
ZINC000238837996	O=C1CCc2cc(S(=O)(=O)NCCn3ccc(-c4cnccn4)n3)cc3ccn1c23
ZINC000233391063	CCCc1ccc(-c2ccc(F)cc2C=O)cc1
ZINC000239637104	Cc1ccccc1C(O)CNc1ncnc2ccc(S(C)(=O)=O)cc12
ZINC000239653736	CCCCOC1CC(NCc2nnc(-c3ccc(Br)o3)o2)C1(C)C
ZINC000238881776	COc1ccc(/C(O)=C2/C(c3ccc(C(C)C)cc3)NC(=O)N[C@]2(O)C(F)(F)F)cc1
ZINC000238728568	O=c1cc[nH]c(C(F)(F)F)c1Br
ZINC000238932521	Cc1cc(F)ccc1S(=O)(=O)N1CCC(Oc2ncccc2Br)C1
ZINC000238909868	O=C(Cc1noc2ccccc12)NCc1cccnc1-c1cccnc1
ZINC000238960349	O=C(c1ccc(F)cc1)N1CCC(N2CCc3ccccc3C2)C1
ZINC000239358474	CC1CC(C)=CC(C)C1C1OC(C)C(C)O1
ZINC000238847646	Cc1ccsc1CCC(=O)NCc1ccnc(-c2cccs2)c1
ZINC000239402827	COc1ccc(C2CC(C(F)(F)F)n3nc(C(=O)N4CC(C)CCC4C)cc3N2)cc1OC
ZINC000239309370	CCOC(=O)C(Cc1ccccc1)N1CC1C(N)=O
ZINC000237419144	CC1CN(C(=O)CCn2cc(Br)ccc2=O)CCN1
ZINC000239402704	COc1ccc(C2CC3c4ccccc4OC(c4cccc(Cl)c4)N3N2)cc1OC
ZINC000239302478	CCOc1ccc(C2C(C(C)=O)C(=O)C[C@](C)(O)C2C(C)=O)cc1
ZINC000239164814	CC1CCCC(NC(=O)CCC(=O)Nc2ccc(Oc3ccccc3)cc2)C1C
ZINC000239235243	COc1ccc(C2N=NC(=S)N2/N=C/c2ccccc2C)cc1
ZINC000239412382	CCOC(=O)C1CCCN(Cn2nc(-c3cccs3)n(CC3CCCO3)c2=S)C1
ZINC000238809868	COc1ccc(Cl)cc1S(=O)(=O)NCCN1Cc2ccccc2OCC1=O
ZINC000239306275	CC1C(C(=O)c2ccccc2)C1C(=O)c1ccccc1
ZINC000239296799	Cc1ccc(C2CC3c4ccccc4OC(c4ccco4)N3N2)cc1
ZINC000239352363	CC1CC(C)CN(S(=O)(=O)c2ccc(NC(=O)C(C)N3C(=O)C4CC=CCC4C3=O)cc2)C1
ZINC000239433805	CCCCCCCCCCCCOC1OC(CO)C(O)C(O)C1NC(C)=O
ZINC000238280741	CCc1ccc(C2CNCC2C#N)cc1
ZINC000230539681	Cc1cc(Br)cc(C)c1S(=O)(=O)N1CCN(C)CC1
ZINC000238954081	O=C(CCC(=O)c1ccccc1)NCc1ccnc(-c2cccnc2)c1
ZINC000238939309	Cn1nc(C(=O)NCCn2nnc3ccccc3c2=O)ccc1=O
ZINC000238964312	O=C(NCc1ccc(-c2ccco2)nc1)Nc1ccccc1Cl
ZINC000239174614	O=C1C2CC=CCC2C(=O)N1CC1CCCO1
ZINC000239352618	Cc1cc(C)cc(C(=O)Nc2ccccc2-c2nc3ccccc3[nH]c2=O)c1
ZINC000238647263	Nc1ccnc(OC2CCCCC2)c1Br
ZINC000230242250	COC1CN(C(=O)C2Cc3ccccc3CN2)CCC1C
ZINC000238975281	CSc1ccc(CCC(=O)NC2CCC3OCCOC3C2)cc1
ZINC000238867539	COc1ccc(C)cc1S(=O)(=O)N1CCC(Oc2ncccc2Br)C1
ZINC000239309805	COc1ccc([N+](=O)[O-])cc1NC(=O)C(C)N1C(=O)C2CC=C(Cl)CC2C1=O
ZINC000239433193	CC1(C)OC2OC(C(=O)Nc3ccc(Cl)cc3)C3OC(C)(C)OC3C2O1
ZINC000239378312	CC1(C)C([N+](=O)[O-])C(c2ccc(O)cc2)NC(c2ccc(O)cc2)C1[N+](=O)[O-]
ZINC000239159608	CC(NC(=O)N1c2cc(C)c(C)cc2C(C)=CC1(C)C)N1C(=O)C2CCCCC2C1=O
ZINC000238819915	CC(=O)Nc1cccc(C(=O)N2CC(c3ccccc3)C(c3ncon3)C2)c1
ZINC000238878355	O=C(NCCn1nccn1)c1ccsc1
ZINC000238853780	COC(=O)c1c[nH]cc(C(F)(F)F)c1=O
ZINC000239306292	Cc1ccc2c(c1)C1CN(C)CCC1N2C(=O)c1ccc(N2CCCCC2)c([N+](=O)[O-])c1
ZINC000238958064	COC(=O)C1CCCN1C(=O)c1cnc(OC2CCOCC2)c(Cl)c1
ZINC000238923881	CCc1ccc2oc(C(=O)Nc3ccc(Oc4ccccc4Cl)cc3)c(C)c2c1
ZINC000238950238	O=C(Nc1cccc(Br)c1)C1CCC(Cn2nnc3ccccc3c2=O)CC1
ZINC000238819092	CSCCC(NC(C)=O)C(=O)NC1CCN(c2cc(-c3cccs3)[nH]n2)CC1
ZINC000238850444	CCC(C)n1nc(C(=O)OC)cc1C=O
ZINC000238914078	O=C(CCC(=O)N1CCC(Oc2ccc(Br)cn2)C1)c1ccc(Cl)cc1
ZINC000239025345	COc1ccc(OC)c(/C=N/N2CCN(C3c4ccccc4-c4ccccc43)CC2)c1
ZINC000239425871	C=CCN1C(=O)C2C3CCC(C2C1=O)C1C3C(=O)N(CC=C)C1=O
ZINC000231424517	CCOc1ccc(S(=O)(=O)N(CC)Cc2ccccc2)cc1C
ZINC000238897051	CC(=O)c1cccc(S(=O)(=O)N2CC(N3C(=O)C=CC3=O)C2)c1
ZINC000238813963	NC(=O)COc1ccc(S(=O)(=O)N2CCn3nccc3C2)cc1
ZINC000239654049	CC(C)C1OCCC1c1nc(-c2cccs2)no1
ZINC000238923757	O=C(NCCCc1ccccc1)N1CCC(=C2CC2)CC1
ZINC000239611771	O=C(Nc1ccc(C(F)(F)F)cc1)N1CCC(Oc2ccncc2Cl)CC1
ZINC000239433344	CCOc1ccc(N2C(=O)C3Sc4[nH]c(=O)sc4C(c4cccc([N+](=O)[O-])c4)C3C2=O)cc1
ZINC000236974656	CCOc1ccc(CNc2cccc(C)c2)cc1OCC
ZINC000239403147	COC(=O)C1C(C)CC2=C(C(c3ccc(F)cc3)C(C(=O)OCCOc3ccccc3)=C(C)N2)C1=O
ZINC000230246274	CC1=CC=C2N=C(CN3CCCC4CCCCC43)CC(=O)N2C1
ZINC000237242196	CNCC(=O)NCc1ccccc1CN1CC(C)OC(C)C1
ZINC000238899424	COC(=O)CN1C(=O)C2C3CC(C4C3Sc3[nH]c(=O)sc3C4c3cccs3)C2C1=O
ZINC000239174154	O=[N+]([O-])c1cccc(NC2OC(CO)C(O)C2O)c1
ZINC000233696311	CCOC(=O)c1c(Br)cnn1C(C)C
ZINC000239359633	CC1(C)C(C(F)(F)F)CCN1C(=O)Nc1ccn(Cc2ccccc2)n1
ZINC000239121205	Cc1ccc(S(=O)(=O)N2CCN(S(C)(=O)=O)C2c2ccccc2)cc1
ZINC000230278245	O=C1CC(C(=O)N2CC3CC(C2)c2cccc(=O)n2C3)CN1Cc1ccc2c(c1)OCO2
ZINC000230212829	CC(C)NC1N(C(C)C)C(=O)[C@]1(c1ccccc1)N(C)C(=O)c1ccccc1
ZINC000239038770	COC(=O)C1C(C)CC2=C(C(c3cccc(O)c3)C(C(=O)OC3CCCC3)=C(C)N2)C1=O
ZINC000238417554	COc1cc(Cl)cc(C(F)(F)F)n1
ZINC000236146851	Fc1ccccc1Nc1cc(Cl)nc(C(F)(F)F)n1
ZINC000231429804	CC(C)(C)c1ccc(S(=O)(=O)N2CCCCC2)c(Br)c1
ZINC000239432854	CCCCCC1CC(O)C=C(C)C1C(=O)OC
ZINC000239358413	COc1ccc(OC2OC(CO)C(O)C(O)C2NC(C)=O)cc1
ZINC000238390004	COC(=O)Cc1ccc(Br)cc1OC
ZINC000238832751	Cc1cccc(OC2CCN(C(=O)CSc3ccncc3)C2)n1
ZINC000239009518	COc1cccc(/C(C)=N/N2CCN(c3ccc(Cl)cc3)CC2)c1
ZINC000238900815	CCn1cnc2c1NC(N1CCC3CCCCC3C1)=NC2Nc1cccc(C#N)c1
ZINC000239415291	CC1CCCC(NC(=O)CN2C(=O)NC(CCc3ccccc3)C2=O)C1C
ZINC000237694360	CC1CN(S(=O)(=O)c2cccc(F)c2F)CCN1
ZINC000239306102	CCOc1ccc(C2CC(=O)c3c([nH]c(C(=O)OC4CCCC4C)c3C)C2)cc1
ZINC000230323364	COC1CCCN(Cc2cc(C#CCO)cs2)C1
ZINC000239539184	C/C(=N/OCC(=O)NC1CCCCC1O)c1ccc(Br)s1
ZINC000230463133	O=C(CC(C1C(=O)N2C=CC=CC2N=C1O)c1ccnc2ccccc12)NCCc1ccc(O)c(O)c1
ZINC000238950321	C[C@]12CCC3C(CC=C4CC(O)CC[C@]34C)C1C/C(=C\c1ccccc1Cl)C2O
ZINC000239527562	CC(Cn1cccn1)NCc1cc(F)ncc1F
ZINC000238811714	O=S(=O)(c1ccc(Br)cc1)N1CCCN(S(=O)(=O)c2c[nH]cn2)CC1
ZINC000239439225	CCOC(=O)C1SC(c2ccccc2)C(C#N)[C@]1(O)c1ccccc1
ZINC000238936734	COc1cccc2cc(C(=O)N3CCC(=C4CC4)CC3)oc12
ZINC000230470502	Nc1nc2c(ncn2C2OC(CO)C(O)C2F)c(=O)[nH]1
ZINC000239184828	CC(=O)OCC1OC(Sc2nc3ccccc3s2)C(OC(C)=O)C(OC(C)=O)C1OC(C)=O
ZINC000239309872	COc1ccc(S(=O)(=O)N2CCCC(C(=O)N3CCCC3c3ccc4c(c3)OCCO4)C2)cc1
ZINC000238870997	CCOc1nccn2c(CNS(=O)(=O)c3ccc(F)c(Cl)c3)nnc12
ZINC000238923681	COc1cc(C2C(C(=O)c3ccc4c(c3)CC(C)O4)=C(O)C(=O)N2CC2CCCO2)cc(OC)c1OC
ZINC000238821304	O=S(=O)(c1ccc(F)c(F)c1)N1CC(c2ccccc2)C(c2ncon2)C1
ZINC000238910520	O=C(c1ccc[nH]c1=O)N1CCC(c2noc(-c3ccsc3)n2)C1
ZINC000238825358	CCOc1ccc(-c2noc(CNC(=O)NCc3ccco3)n2)cn1
ZINC000239254657	CC(=O)OC(OC(C)=O)[C@@]12CC[C@@](C)(O1)C1C2C(=O)N(c2cccc([N+](=O)[O-])c2)C1=O
ZINC000238827626	O=C(Cn1cncn1)N1CCC(Oc2ccccn2)C1
ZINC000238877296	Cc1nc(S(=O)(=O)N2CCCN(C(=O)c3cccc(C#N)c3)CC2)cn1C
ZINC000238881514	O=C(Nc1nc2c(ncn2C2OC(CO)C(O)C2O)c(=O)[nH]1)C(Cc1ccccc1)N1C(=O)c2ccccc2C1=O
ZINC000230471531	O=C(CN1CCC(c2ccccc2)C1)NCCc1nccs1
ZINC000239439017	CC(C)N1C2OC(C3OC4C(O3)N(C(C)C)S(=O)(=O)N4C(C)C)OC2N(C(C)C)S1(=O)=O
ZINC000239296784	CC(=O)OC(C(OC(C)=O)C(OC(C)=O)C(=O)NCC1CCCO1)C(OC(C)=O)C(=O)NCC1CCCO1
ZINC000239415367	O=C(CN1CCC2CCCCC2C1)Nc1cc(Cl)ccc1F
ZINC000238900800	Cc1ccc(N2C(=O)C3ON(c4ccc(Cl)cc4)C(c4cccs4)C3C2=O)cc1
ZINC000239231169	COC(=O)C1C(C)CC2=C(C(c3ccc(OC)cc3)C(C(=O)OC3CCCC3)=C(C)N2)C1=O
ZINC000230511988	COc1cc(S(=O)(=O)N2CCN(c3ccc(C)cc3C)CC2)c(OC)cc1Br
ZINC000239637129	CN(C)Cc1cc(CN2CCC=C(F)C2)no1
ZINC000237499303	CC1CN(C)c2ccccc2CN1C(=O)C1CNCCO1
ZINC000239402656	C[C@]12Cc3cccc(O)c3C(NC(c3ccccc3O)C1[N+](=O)[O-])C2[N+](=O)[O-]
ZINC000239331313	CC(=O)NC1C(Oc2cccc([N+](=O)[O-])c2)OC2COC(C)(C)OC2C1O
ZINC000239439021	COc1cccc(C2CC(C(F)(F)F)n3nc(C(=O)NCC4CCCO4)cc3N2)c1
ZINC000237800492	O=C(C1CC1c1ccc(Cl)cc1Cl)N1CCNCC1
ZINC000239235761	COC(=O)C1C(C)CC2=C(C(c3cccs3)C(C(=O)OC3CCCCCC3)=C(C)N2)C1=O
ZINC000239339011	O=C1CC(C(=O)Nc2ccc(Cl)c(Cl)c2)SC(N/N=C/c2ccc3c(c2)OCO3)=N1
ZINC000238746562	C[C@@]12CCC3O[C@@]3(C)CC3OC(=O)C(=C)C3CC1O2
ZINC000239412320	CCCCCCCC(=O)NC1C(OC(C)=O)OC(COC(C)=O)C(OC(C)=O)C1OC(C)=O
ZINC000232932618	CCC(=O)c1ccc(-n2cc(Br)cn2)cc1
ZINC000239046365	COC(=O)C1C(C)CC2=C(C(c3ccc(Cl)c(Cl)c3)C(C(=O)OC(C)C)=C(C)N2)C1=O
ZINC000238809935	O=C(NCCN1Cc2cc(Cl)ccc2OCC1=O)c1c[nH]c2ccccc12
ZINC000238595197	Clc1ccc(I)c2nc[nH]c12
ZINC000232314108	COc1ccc2ncc(S(=O)(=O)c3ccc(C)c(F)c3)c(Cl)c2c1
ZINC000238882049	COc1ccc(N2C(=O)C3ON(c4ccccc4)C(c4cccnc4)C3C2=O)cc1
ZINC000236144544	FC(F)(F)c1nc(Cl)cc(NCc2cccs2)n1
ZINC000239339218	COC(=O)C1C(C)CC2=C(C(c3ccc4c(c3)OCO4)C(C(=O)OC3CCCC3)=C(C)N2)C1=O
ZINC000238851442	O=C(NCc1nnc2ccc(-c3cccs3)nn12)c1ccc(N2CCOCC2)cc1
ZINC000238889801	Cn1cnc(S(=O)(=O)N2CCCN(C(=O)Cc3ccccc3Cl)CC2)c1
ZINC000238340812	COCn1nc(C)nc1Br
ZINC000238383209	COc1cccc(OC(C)C)c1[N+](=O)[O-]
ZINC000237758192	Cc1c(C(=O)N2CCNCC2)cccc1-c1ccccn1
ZINC000239331253	COc1cccc(C2C(C(=O)OC(C)(C)C)C(=O)C[C@@](C)(O)C2C(=O)OC(C)(C)C)c1
ZINC000238826057	COc1nn(C)cc1C(=O)N1CCC(c2noc(-c3ccsc3)n2)C1
ZINC000237292204	COc1ccccc1C1CCCN1C(=O)c1ccc(CN)o1
ZINC000230568355	O=C(CN1CCCC(O)C1)NCC1(Cn2ccnc2)CC1
ZINC000238113115	CC(C)(C)OC(=O)NC1CS(=O)(=O)CC1N
ZINC000239433804	CCCCCCCCCCCCOC1OC(CO)C(O)C(O)C1NC(C)=O
ZINC000235824771	Cc1cc(C)n(-c2ccc(Br)cc2C=O)n1
ZINC000238887085	COc1ccc(S(=O)(=O)N2CCCN(S(=O)(=O)c3cn(C)cn3)CC2)cc1C
ZINC000238901778	O=C1C2ON(c3ccccc3)C(c3ccccc3)C2C(=O)N1c1ccc(C(F)(F)F)cc1
ZINC000238865884	O=C(NC[C@@](O)(c1ccoc1)c1cccs1)c1cc2ccccc2oc1=O
ZINC000238825846	Cc1ccc(NC(=O)C(=O)NC[C@@](O)(c2ccco2)c2cccs2)cc1C
ZINC000230535444	CCOC(=O)c1c(C(F)(F)F)[nH]c2ncc(Br)cc12
ZINC000230550920	CCOC(=O)c1c(CSc2ccc(C)cc2)nc2c(C#N)c(OC)ccn12
ZINC000238239549	CCCCOc1ccc(Cl)c(O)c1
ZINC000239339063	CCOc1ccc(N2C(=O)C3ON(c4ccccc4)C(c4ccccc4)[C@@]3(C)C2=O)cc1
ZINC000238819179	O=C(NC[C@](O)(c1ccco1)c1cccs1)C(=O)Nc1ccc(OC(F)(F)F)cc1
ZINC000238716866	O=c1oc2c(Br)cc(O)cc2s1
ZINC000238863510	CC(C)C(Cn1nccn1)NC(=O)n1cc[nH]c1=O
ZINC000238950481	CC1CN(C(C#N)c2ccc(O)cc2)CCO1
ZINC000230554467	CCn1nccc1S(=O)(=O)N1CCn2nc(C(O)CN(C)C)cc2C1
ZINC000238858455	O=C(Cn1c(=O)oc2ccccc21)N1CCCN(S(=O)(=O)c2c[nH]cn2)CC1
ZINC000239403102	CC(=O)NC1C(OCc2ccccc2)OC(CO)C(O)C1OC(C)=O
ZINC000238923827	O=c1c(-c2ccc(Cl)cc2)coc2cc(OC3OC(CO)C(O)C(O)C3O)ccc12
ZINC000238824786	CC(NC(=O)C(=O)NC[C@@](O)(c1ccco1)c1cccs1)c1ccccc1
ZINC000238818199	Cc1cccc(OC2CCN(C(=O)NCc3ccc(Cl)cc3)C2)n1
ZINC000239119566	CCOC(=O)C1CCCN(C2CC(=O)N(c3ccc(CC)cc3)C2=O)C1
ZINC000231429258	CCOc1ccc2cc(S(=O)(=O)N3CCN(c4c(C)cccc4C)CC3)ccc2c1
ZINC000238897301	O=C(Nc1ccc2c(c1)OCO2)N1CCC(=C2CC2)CC1
ZINC000238937063	CC(=O)OCC1OC(Oc2ccc3c(=O)c(-c4ccccn4)coc3c2)C(OC(C)=O)C(OC(C)=O)C1OC(C)=O
ZINC000239412561	CC(OC(=O)c1cccc(N2C(=O)C3CCCCC3C2=O)c1)c1ccccc1
ZINC000231368703	CC(c1ncncc1F)[C@@](O)(Cn1cncn1)c1ccc(F)cc1
ZINC000238828571	CCCc1nnsc1C(=O)NC1CCc2nn(C)c(=O)cc2C1
ZINC000239174650	CCn1cc(C2C(C(=O)Nc3ccccc3C)C(=O)C[C@](C)(O)C2C(=O)Nc2ccccc2C)cn1
ZINC000237417227	CC(CC(C)(C)c1ccccc1)NC(=O)Cc1ccc(N)cc1
ZINC000238393967	COC(=O)c1cc2c([nH]1)NC(Cl)=NC2
ZINC000237885767	Cc1cc(-c2noc(CCC(=O)N3CCNCC3)n2)ccc1F
ZINC000237616908	CC1CN(CC2CCCN2C(=O)CN2CCNCC2=O)CC(C)O1
ZINC000239612039	COC1CCN(c2ccc(C(=O)Nc3ccc4c(c3)C=C3CC=CC=C34)cc2)CC1
ZINC000238877608	O=C(NCc1nnc2ccc(N3CCCC3)nn12)C1CCS(=O)(=O)C1
ZINC000238867110	O=C(c1cc(=O)[nH]c2ccccc12)N1CCC(Oc2ncccc2Br)C1
ZINC000239306047	CC1=C2N=C(NCCO)C(/C=N/O)C(=O)N2CC=C1
ZINC000239593137	Cc1noc(C)c1CC(=O)NC[C@](O)(c1ccoc1)c1cccs1
ZINC000238899884	Fc1ccccc1/C=N/N1CCN(c2ccccn2)CC1
ZINC000239274781	CCOC(=O)c1cc2c3c(c1)C1CCCC1C(c1ccccc1)N3CC1CCCC12
ZINC000238882204	C(Oc1ccc(/C=N/N2CCN(c3ccccn3)CC2)cc1)c1ccccc1
ZINC000237573781	CC1CN(C(=O)CCc2nc3cccnc3[nH]2)CCN1
ZINC000239046922	CC(=O)NC1C(OCc2ccc(Cl)cc2Cl)OC(COC(C)=O)C(OC(C)=O)C1OC(C)=O
ZINC000239563211	CNC(=O)C(c1ccccc1)c1ccccc1[N+](=O)[O-]
ZINC000238901030	O=C(NC1CCS(=O)(=O)C1)C1CCC(CNS(=O)(=O)c2ccc(F)cc2)CC1
ZINC000238840948	O=C1CCc2cc(S(=O)(=O)N3CCC(Oc4ccccn4)C3)cc3ccn1c23
ZINC000239235395	COC(=O)C1C(C)CC2=C(C(c3cccc(F)c3)C(C(=O)OCCOc3ccccc3)=C(C)N2)C1=O
ZINC000238829671	COc1ccc(CNC(=O)N2CC(c3ccccc3)C(c3ncon3)C2)cc1
ZINC000230480111	CCN(CC1CCCO1)Cc1cnn(-c2ccccc2OC)c1
ZINC000238972622	O=C(NCCn1cc(-c2ccccc2)cn1)c1cccc2ccccc12
ZINC000238859968	O=C(CSCc1ccccc1)N1CCC(=C2CC2)CC1
ZINC000230594610	CC1CN(c2ccccc2C)CCN1C(=O)c1cccc(N2CCOCC2)c1
ZINC000238951833	CSc1cccc(C(=O)NCCn2c(=O)[nH]c3ccsc3c2=O)c1
ZINC000239339032	CCN(CC)S(=O)(=O)c1cc(C(=O)OCC(=O)NC2CCCC(C)C2C)ccc1Cl
ZINC000239415256	Cc1ccc(S(=O)(=O)N2CC[C@]3(Cl)CCCCC3C2c2ccccc2)cc1
ZINC000239351881	C#CCN(CC#N)C(=O)CC1CCCCO1
ZINC000238814412	O=S(=O)(NC1CCC2OCCOC2C1)c1ccc(-c2ccc(Cl)c(Cl)c2)cc1
ZINC000238449744	COc1cc(Br)c(F)cc1C#N
ZINC000237041527	CCOc1cc(CNc2cccc(C)c2)cc(Br)c1OC
ZINC000238899002	CC(=O)Oc1ccc(C(=O)N2CCC(Oc3cccc(C)n3)C2)cc1
ZINC000238889590	COc1ccc(S(=O)(=O)N2CCC(c3ncon3)C2)cc1C(N)=O
ZINC000239352391	O=C(CC1OCCCO1)N(Cc1ccco1)c1ccc(F)cc1F
ZINC000230536643	O=C(CN1CCCC(O)C1)NCC1(c2cccc(F)c2)CCCC1
ZINC000238951621	COCC(=O)N1CCCN(S(=O)(=O)c2c(C)nn(C)c2C)CC1
ZINC000239637089	CC(C)(C)c1ccc(-c2csc(NC(=O)c3cnccc3C#N)n2)cc1
ZINC000238812141	Cc1oncc1CN1CCN(C(=O)c2cccc(-n3cccn3)c2)CC1
ZINC000238923903	CCOc1ccccc1/C=N/N1CCN(c2ccc(Cl)cc2)CC1
ZINC000237778630	Cc1nc(C(NC(=O)CN2CCNCC2=O)c2ccccc2F)no1
ZINC000239432995	O=C(CC1NC2CCCCC2NC1=O)Nc1ccccc1C(F)(F)F
ZINC000238828075	CC(C)C(Cn1nccn1)NC(=O)c1ccc(Br)o1
ZINC000239439219	CCOC(=O)c1[nH]c2ccc(OC)cc2c1NC(=O)CN1CC(C)C(=O)CC1C
ZINC000234319885	Cc1cc(=O)c(C(=O)N2CCN(C)C(C)(C)C2)c[nH]1
ZINC000230455492	CC(C)NC(=O)OC[C@@]12COC(c3ccccc3)C(C1C)C(C)=CC2C
ZINC000230533010	Nc1nc(Cl)c(C(F)(F)F)c(Cl)c1Cl
ZINC000239305974	Nc1nc2c(nc(N3CCCCC3)n2C2OC(CO)C(O)C2O)c(=O)[nH]1
ZINC000239231227	COc1ccc(C(C#N)N2N=C(C)CC2c2ccccc2)cc1OC
ZINC000238900286	CC(=O)NC1C(Oc2ccccc2Cl)OC2COC(c3ccco3)OC2C1O
ZINC000239402826	COc1ccc(C2CC(C(F)(F)F)n3nc(C(=O)N4CC(C)CCC4C)cc3N2)cc1OC
ZINC000239274862	CC1CCC(C)N(C(=O)c2cc3n(n2)C(C(F)(F)F)CC(c2ccco2)N3)C1
ZINC000238903593	O=S(=O)(Cc1ccccc1F)N1CC(c2ccccc2)C(c2ncon2)C1
ZINC000239539270	Cc1cc(C(=O)NC[C@]2(O)CCOC2)cc(Cl)c1Br
ZINC000239306022	COc1cccc(NC(=O)C2C3CCC4C(CCC32)C4(Cl)Cl)c1
ZINC000232728462	CC(C)COCCNC(C)c1nc(C)cs1
ZINC000239377970	CC1CCCC(N(Cc2ccco2)C(=O)NCc2noc3ccccc23)C1C
ZINC000238924170	COc1ccccc1S(=O)(=O)N1CC(c2ccccc2)C(c2nc(C)no2)C1
ZINC000239091009	C[C@]12CCC1CC2OC(=O)COc1ccc2ccccc2c1
ZINC000237686101	Cc1ccccc1C1CN(C(=O)C2CNCCO2)CCO1
ZINC000238881953	COc1ccc(CCNC(=O)C2OC3OC(C)(C)OC3C3OC(C)(C)OC32)cc1
ZINC000239073306	O=C1CC(N2CCCCC2CCO)C(=O)N1c1ccc(Oc2ccccc2)cc1
ZINC000238937027	O=C(Nc1ccc(F)cc1F)C1CCC(Cn2cnc3ccccc3c2=O)CC1
ZINC000238920465	CC(=O)c1cccc(S(=O)(=O)N2CCC(Oc3cccc4cccnc34)C2)c1
ZINC000238852950	Cc1ccc(S(=O)(=O)N2CCC(N3CCc4ccccc4C3)C2)cc1
ZINC000232456859	O=Cc1ccc(-n2cc(Br)cn2)c(Br)c1
ZINC000232803329	CC1(C)CC1C(=O)N(CCO)C1CCCCC1
ZINC000230211598	CCC(C)C(CO)NC(=O)c1ccc(OC)c(-n2nc(C)cc2C)c1
ZINC000238922807	O=C(c1ccc(Cn2ccnc2)cc1)N1CCC(c2noc(C(F)(F)F)n2)C1
ZINC000237159407	COc1ccc(Br)cc1C1CCCN1C(=O)C1CNCCO1
ZINC000231642522	CCOC(=O)[C@]1(c2ccccc2)NC(c2ccc(O)cc2)C2C1C(=O)N(C)C2=O
ZINC000238954309	CCOc1nccn2c(CNS(=O)(=O)c3ccc(-n4cccn4)cc3)nnc12
ZINC000239306246	COC(=O)[C@]1(C#N)C(c2ccsc2)C(C(N)=O)N2CC(C(C)=O)C=CC21
ZINC000231416948	Cc1cc(S(=O)(=O)NCC=C)ccc1I
ZINC000238863557	O=C(Cc1ccsc1)N1CC(c2ccccc2)C(c2ncon2)C1
ZINC000239165332	S=C1N=NC(c2ccc(Cl)cc2)N1/N=C/c1ccco1
ZINC000239654256	CN(CC(O)COC(C)(C)C)c1ccn(C)n1
ZINC000239274922	Cc1ccc(S(O)(O)OCC2OC(c3ccccc3)OC2COS(O)(O)c2ccc(C)cc2)cc1
ZINC000238884044	Cc1cccc(OC2CCN(S(=O)(=O)c3ccc(F)cc3)C2)n1
ZINC000238567729	Cn1c(-c2cccnc2)cc(=O)[nH]c1=O
ZINC000239425919	CC1CC(C)CN(c2ccc(C(=O)OCC(=O)NC3CCCc4ccccc43)cc2[N+](=O)[O-])C1
ZINC000239338950	CCN(CC)c1ccc(C2C(C(=O)OCC(C)C)C(=O)C[C@](C)(O)C2C(=O)OCC(C)C)cc1
ZINC000230271300	CC1CCN(C(=O)COC(=O)C2CC2[N+](=O)[O-])C2CCCCC12
ZINC000239636950	COc1cc(CNC(=O)Nc2cnn(-c3ccccc3C)c2C(C)C)ccn1
ZINC000238869660	Cc1ccsc1CCC(=O)N1CCC(=C2CC2)CC1
ZINC000238410984	COC(=O)c1ccnc(C(F)(F)F)c1N
ZINC000239338642	CCC(C)c1ccc(S(=O)(=O)N2CCCCC2C)cc1
ZINC000238881270	O=C(CSc1ccc(F)cc1)N1CCCN(S(=O)(=O)c2c[nH]cn2)CC1
ZINC000239352047	CCC(CC(C)CO)NC(=O)CC(C)(F)F
ZINC000238509912	Clc1cnc(Br)c(I)c1
ZINC000239030665	Oc1cccc(/C=N/N2CCN(C3c4ccccc4-c4ccccc43)CC2)c1
ZINC000239331309	CC(=O)C1C(c2ccc([N+](=O)[O-])cc2)c2c(n[nH]c2C)C[C@]1(C)O
ZINC000238950549	CCOc1ccc(N2C(=O)C3ON(C)C(c4ccc([N+](=O)[O-])cc4)C3C2=O)cc1
ZINC000238964295	CC(=O)NCC(=O)N1CCC(Oc2ccccn2)C1
ZINC000239331383	CC1(C)C([N+](=O)[O-])C(c2ccc3c(c2)OCO3)NC(c2ccc3c(c2)OCO3)C1[N+](=O)[O-]
ZINC000238785795	COC(=O)C1=COC(OC2OC(CO)C(O)C(O)C2O)C2C(CO)CCC21
ZINC000237249305	COc1cccc(CC(NC(C)=O)C(=O)N2CCNC(C)C2)c1
ZINC000230954823	N#Cc1cccc(NCc2cncc(F)c2)c1
ZINC000238703958	FC(F)c1ccnc(Br)c1F
ZINC000237578013	CC1CN(C(=O)CN2CCNCC2=O)CC(c2ccc(F)cc2)O1
ZINC000238291899	CCOC(=O)c1cc2cc(N)c[nH]c-2n1
ZINC000236115258	N#Cc1ccccc1Nc1cc(Cl)nc(C(F)(F)F)n1
ZINC000238850834	CC1CCCC(NC(=S)NN)C1C
ZINC000239352217	Cc1[nH]nc(-c2ccccc2)c1NC(=O)c1cc(S(=O)(=O)N(C)C)c(C)o1
ZINC000238943237	O=C(C(c1ccccc1)c1ccccc1)N1CC(N2C(=O)C=CC2=O)C1
ZINC000237906191	O=C(NC1CCN(c2ccccc2Cl)C1=O)C1COCCN1
ZINC000237399108	CS(=O)(=O)NC1CCCN(C(=O)C2Cc3ccccc3CN2)C1
ZINC000238728447	OCc1cnc(Br)c(F)c1
ZINC000234562476	CNc1cncc(N2CC(O)C(O)C2)c1
ZINC000238955668	Cc1cccc(OC2CCN(C(=O)c3ccc4noc(-c5ccccc5)c4c3)C2)n1
ZINC000238821403	O=C(c1ccccc1Br)N1CCC(c2noc(-c3ccccc3)n2)C1
ZINC000238868420	O=C(CC(F)(F)F)NC1CCN(c2cc3c(nn2)CCCC3)CC1
ZINC000234689965	COCC(Nc1cccc(C#N)c1)c1ccccc1
ZINC000238919163	Cn1nc2c(cc1=O)CC(C(=O)Nc1cccc(NS(C)(=O)=O)c1)CC2
ZINC000238112462	O=C1CC(NCc2ncc[nH]2)CN1c1ccccc1
ZINC000232693656	CC(C)Oc1ccccc1-c1cc(N)nc(N)n1
ZINC000239367149	CCc1ccc(CC)c(NC(=O)N2CCCC(n3cncn3)C2)c1
ZINC000230217346	CC1(C)C(NC(=O)CCn2c(=S)[nH]c3ccccc3c2=O)C2CCOC21
ZINC000237757570	Cc1cc(NCc2ccccc2O)n(C)n1
ZINC000230808974	CC1=CCCN(C(=O)c2cc(F)ccc2[N+](=O)[O-])C1
ZINC000238923898	Cc1ccc2c(C)c(C(=O)Nc3cc(C)nn3C)oc2c1
ZINC000230643614	CCN(CCNC(=O)C=C)c1cccc(C)c1
ZINC000238952614	Cn1ccc2cc(C(O)CNC(=O)C3COc4ccccc4O3)ccc21
ZINC000239025574	CCc1ccc(C2CC(=O)c3c([nH]c(C(=O)OC4CCCC4C)c3C)C2)cc1
ZINC000231683501	Cc1ccc(S(=O)(=O)N(C)C2C3CCCCC3C2=O)cc1
ZINC000238731648	C/C=C1/C[N@@]2C3Cc4c([nH]c5ccccc45)[C@]2(O)CC1[C@@]3(CO)C(=O)OC
ZINC000230213624	O=C(NC(CO)Cc1ccccc1)c1cc(-n2cnnc2)ccc1Cl
ZINC000237698772	Cc1cc(C(=O)N2CCNCC2)nn1-c1cccc(Cl)c1
ZINC000239358465	CC(C)N(C(=O)COC1C(C2COC(C)(C)O2)OC2OC(C)(C)OC21)c1ccccc1
ZINC000239030871	S=C1N=NC(c2ccc(Cl)cc2Cl)N1/N=C/c1ccccc1
ZINC000239432787	CC(=O)C1C(c2cccc([N+](=O)[O-])c2)c2c(n[nH]c2C)C[C@@]1(C)O
ZINC000237110421	COCCOc1ccc(Cl)cc1S(=O)(=O)N1CCNCC1
ZINC000239593155	COc1nccn2c(CNC(=O)c3ccnn3C)nnc12
ZINC000234909573	COC1CCC(Nc2ncnc(N)c2Cl)C1
ZINC000238814546	Cc1noc(C2CN(S(=O)(=O)c3ccc(C)s3)CC2c2ccccc2)n1
ZINC000238961725	Cn1cnc(S(=O)(=O)N2CCCN(C(=O)Cc3ccc(-c4ccccc4)cc3)CC2)c1
ZINC000238847348	Cc1noc(C2CN(C(=O)C3CCS(=O)(=O)C3)CC2c2ccccc2)n1
ZINC000236115092	FC(F)(F)c1nc(Cl)cc(Nc2ccc(Cl)cc2)n1
ZINC000237714130	Cn1cc([C@]2(C)CN(C(=O)C3CSCN3)CCO2)cn1
ZINC000238921506	N#Cc1ccccc1S(=O)(=O)N1CCC(Oc2cccc3cccnc23)CC1
ZINC000236748866	CC1(C)CCC(NC(=O)C2COCCN2)c2ccccc21
ZINC000239274613	COc1ccccc1OC1OC2COC(c3ccccc3)OC2C(O)C1NC(C)=O
ZINC000238867252	O=C(c1ccn[nH]1)N1CC(c2ccccc2)C(c2ncon2)C1
ZINC000239367101	COc1ccc(CC(=O)OCCn2c([N+](=O)[O-])cnc2C)nc1
ZINC000238725680	OC1CCN(c2ncnc(Cl)c2Cl)C1
ZINC000238017039	O=C1CNCCN1CC(=O)N1CC[C@](O)(C(F)(F)F)C1
ZINC000238844317	CC(C)n1nc(C)c(S(=O)(=O)NCc2nc(-c3cc[nH]c(=O)c3)no2)c1C
ZINC000236580072	Oc1ccccc1-c1cnc(C(F)(F)F)s1
ZINC000239310132	CC(NC(=O)CN(C)C1CCCc2ccccc21)c1cc2ccccc2o1
ZINC000238901392	COC(=O)C1Sc2[nH]c(=O)sc2C(c2ccc(Cl)cc2)C1C(=O)OC
ZINC000239275047	COc1cc(NC(=O)C(C)N2C(=O)C3CC=C(Cl)CC3C2=O)ccc1[N+](=O)[O-]
ZINC000238873293	CCOCC(=O)NCc1nnc2ccc(OCC)nn12
ZINC000238954494	O=C(c1cnc(OC2CCOC2)c(Cl)c1)n1ccn2c3ccccc3nc12
ZINC000239287497	COc1ccc(N2Oc3c(c(O)n(-c4ccc(Br)cc4)c3O)C2c2ccccc2)cc1
ZINC000231423289	CCOc1cc(C)c(S(=O)(=O)N2CCN(c3cc(Cl)ccc3Cl)CC2)cc1C
ZINC000239366871	Cc1noc(C)c1-c1ccc(OC(=O)C2CC2c2cc(F)ccc2F)cc1
ZINC000239433781	O=C(Nc1cccc(Br)c1)C1C2CCC3C(CCC21)C3(Cl)Cl
ZINC000230215603	CC1(C)C2OCCC2C1OC(=O)C1CCN(c2ccc(C(F)(F)F)cc2[N+](=O)[O-])CC1
ZINC000238829613	Cc1nc(C(=O)N2CC(c3ccccc3)C(c3ncon3)C2)cs1
ZINC000230213832	COc1ccc(C(=O)NC(CO)CCSC)cc1-n1nc(C)cc1C
ZINC000238926815	Cc1cc(-c2noc(CNS(=O)(=O)c3ccccc3Br)n2)no1
ZINC000239591403	CCOC(=O)CC1S/C(=C\c2c(F)cccc2F)C(=O)N1CC(=O)NCC1CCCO1
ZINC000238829536	O=C(CSc1nc2ccccc2o1)N1CCC(n2c(=O)[nH]c3ccccc3c2=O)CC1
ZINC000239030678	COC(=O)C1C(C)CC2=C(C(c3cccc(OC)c3)C(C(=O)OC3CCCCCC3)=C(C)N2)C1=O
ZINC000236181083	O=C1Nc2c(F)cccc2C12CCOCC2
ZINC000238834394	O=C(NCCn1nccn1)c1cncc(Br)c1
ZINC000230289393	CC(CCC=C(C)C)CCN1CCO[C@](C)(c2cnn(C)c2)C1
ZINC000230542111	CC(C)(C)OC(=O)N1CCN(S(=O)(=O)c2cc(Br)ccc2OC(F)(F)F)CC1
ZINC000231644251	CCC[C@]1(C(=O)OCC)NC(c2ccccc2C)C2C1C(=O)N(c1cccc(C(C)=O)c1)C2=O
ZINC000238946609	Cc1nn(C)c(C)c1S(=O)(=O)N1CCCN(C(=O)c2c(F)cccc2Cl)CC1
ZINC000239439098	COC(=O)C1C(C)CC2=C(C(c3cccc(F)c3)C(C(=O)OC3CCCCCC3)=C(C)N2)C1=O
ZINC000230512578	CCOc1ccc(OCC)c(S(=O)(=O)NCC=C)c1
ZINC000239636933	NS(=O)(=O)c1ccccc1CSc1nnc(Cc2cccs2)n1-c1ccccc1
ZINC000237314141	COc1cccc(C(O)CNC(=O)C2COCCN2)c1
ZINC000238859575	Cn1cnc(S(=O)(=O)N2CCCN(C(=O)c3c(F)cccc3Cl)CC2)c1
ZINC000238582341	FC(F)(F)c1nccc(Br)c1Br
ZINC000238569435	N#Cc1nc(C(F)(F)F)ccc1Br
ZINC000238912446	CN(CC1Cc2ccccc2CO1)C(=O)c1c[nH]c(=O)[nH]1
ZINC000239439200	CCc1ccc(N2C(=O)C3ON(c4ccccc4)C(c4cccc(OC)c4)C3C2=O)cc1
ZINC000236326967	Nc1cc(Br)c(F)cc1OC(F)F
ZINC000238933851	O=C(CC1CC1)N1CCC(Oc2ccccn2)C1
ZINC000239275050	CCOc1ccc(N2CC(C(=O)Oc3cccc(N4C(=O)C5CC=C(C)CC5C4=O)c3)CC2=O)cc1
ZINC000238962857	COc1ccc(S(=O)(=O)N2CCCN(S(=O)(=O)c3c[nH]cn3)CC2)cc1C(N)=O
ZINC000238837549	Cn1nc(C(=O)N2CC(Oc3cccnc3)C2)ccc1=O
ZINC000239653738	CCCCOC1CC(NCc2nnc(-c3ccc(Br)o3)o2)C1(C)C
ZINC000238816360	CC(Oc1ccccc1)C(=O)N1CCC(Oc2cccc3cccnc23)CC1
ZINC000239309155	Cc1cc(C)nc(NC(=O)C(Cc2ccccc2)N2C(=O)C3CCCCC3C2=O)n1
ZINC000238881517	O=C(Nc1nc2c(ncn2C2OC(CO)C(O)C2O)c(=O)[nH]1)C(Cc1ccccc1)N1C(=O)c2ccccc2C1=O
ZINC000237534003	CC1CN(C(=O)c2cc(Oc3ccccc3)ccn2)CCN1
ZINC000238823590	CC(=O)NCC(=O)NCc1nc(-c2cc[nH]c(=O)c2)no1
ZINC000239046900	COC(=O)C1C[C@]2(C(=O)OC)C(CC(C)=O)C(C(=O)OC)ON2O1
ZINC000239432923	CCC(=O)N1C(c2cccc3ccccc23)C2CCCC2c2cc(Cl)ccc21
ZINC000237577458	Cc1ccccc1C(CC(=O)N1CCNCC1)NC(N)=O
ZINC000239310088	CCOc1ccc(N2C(=O)C3C(C2=O)N2CCCN2C3c2ccncc2)cc1
ZINC000239328976	CC(NC(=O)CN1CCCC1c1ccc2c(c1)OCCCO2)c1cc2ccccc2o1
ZINC000239306065	CC(C(=O)N1CCN(S(=O)(=O)c2ccccc2)CC1)N1CCCC1c1cccs1
ZINC000238830039	COC(=O)c1ccc(S(=O)(=O)N2CCC(n3nccn3)C2)cc1
ZINC000230514804	COc1cc(C)c(C(C)C)cc1S(=O)(=O)Nc1cccc(O)c1
ZINC000238819224	Cc1ccc(OC2CCN(C(=O)C3CC3)C2)nc1
ZINC000238855014	FC(F)Oc1ccccc1SC(F)F
ZINC000238819870	O=C(NC(CN1C(=O)COC1=O)c1ccccc1)c1ccsc1
ZINC000230554927	OC1CCN(CCOc2ccc(Br)cc2F)CC1
ZINC000238878230	O=C(c1cc(Br)ccc1Cl)N1CC(N2C(=O)C=CC2=O)C1
ZINC000238918973	O=S(=O)(NCCn1nccn1)c1ccc(F)c(F)c1
ZINC000239475362	N#Cc1ccc(N2CC[C@@](F)(CO)C2)cc1C(F)(F)F
ZINC000239046890	Oc1cccc(/C=N/N2CCN(Cc3ccccc3Cl)CC2)c1
ZINC000238950394	O=C1NC(=O)C2C1C(c1ccccc1O)NN2Cc1ccccc1
ZINC000237333351	CS(=O)(=O)CCC(N)C(=O)N1CCC(Oc2ccc(Cl)c(Cl)c2)C1
ZINC000239275071	CCC(C)C(NC(=O)C(CC(C)C)NC(=O)C(CO)NC(=O)C1CCC(=O)N1)C(=O)NC(CCC(=O)OCc1ccccc1)C(N)=O
ZINC000238925121	O=C(CCS(=O)(=O)c1ccccc1)N1CC(Nc2ncccn2)C1
ZINC000238948902	O=C(Cc1c(F)cccc1Cl)N1CCC(c2noc(-c3ccsc3)n2)C1
ZINC000239135314	COc1cccc(/C=N/N2CCN(c3ccc(Cl)cc3)CC2)c1OC
ZINC000238923918	CC(=O)Nc1ccc(S(=O)(=O)N2CC[C@]3(Cl)CCCCC3C2c2ccccc2)cc1
ZINC000238851452	COc1ccc(S(=O)(=O)NCCn2nc(-c3cnccn3)cc2C2CC2)cc1F
ZINC000239563011	CS(=O)(=O)NCC(=O)OCc1ccc([N+](=O)[O-])cc1
ZINC000239439261	O=C(CN1CC(C(=O)N2CCCCC2)Oc2ccccc21)NC1CCCc2ccccc21
ZINC000238900778	CC(O)CS(=O)(=O)N1CCCCC1
ZINC000239433480	CC(C(=O)Nc1cc(S(=O)(=O)N2CCCCC2)ccc1Cl)N1CCCC1c1cccs1
ZINC000239527608	O=C(Nc1ccn(-c2cccc(C(F)(F)F)c2)n1)c1cc([N+](=O)[O-])n[nH]1
ZINC000238900803	CCCCCCCCOc1cc(O)c2c(=O)c(-c3ccc(OC4OC(CO)C(O)C(O)C4O)cc3)coc2c1
ZINC000237643372	CC1CN(C(=O)c2cc(C)n(-c3ccc(Br)cc3)n2)CCN1
ZINC000238968939	Cc1noc(C)c1C(=O)N1CCC(c2noc(C(F)(F)F)n2)C1
ZINC000239328920	O=C(CN1CCC2CCCCC2C1)Nc1cccc(F)c1
ZINC000239439147	O=C1C2C3CCC(C2C(=O)N1C1CC1)C1C3C(=O)N(C2CC2)C1=O
ZINC000239310431	CC1CCc2c(sc(NC(=O)C3CC3c3ccccc3)c2C#N)C1
ZINC000239636969	COC(=O)C1CCC(C(=O)Nc2ccnn2-c2cccc(F)c2)CC1
ZINC000237732320	O=C(Cc1ccc(Cl)cc1Br)N1CCNCC1
ZINC000239310501	C[C@@]12CCC(O1)C1C2C(=O)N(c2cccc(Br)c2)C1=O
ZINC000239637095	CCOC(=O)C1=C(CN(CC)CC2COc3ccccc3O2)NC(=O)NC1CC
ZINC000239296795	Cc1ccc(C2=NNC(C(O)C(O)C(O)C(O)CO)S2)cc1
ZINC000236158583	CN1NN=C(Cn2ccc(C(F)(F)F)n2)N1
ZINC000238831065	Cn1cnc(S(=O)(=O)N2CCCN(C(=O)c3ccc(OC(F)(F)F)cc3)CC2)c1
ZINC000238957625	COC1CN(C(=O)c2cncc(F)c2)C1
ZINC000238390363	COC(=O)c1ccc(F)c(OC(F)F)c1
ZINC000237441928	CS(=O)(=O)c1ccc(S(=O)(=O)N2CCNCC2)cc1F
ZINC000238832673	Cc1ccc(OC2CCN(S(=O)(=O)c3ccc(Br)cc3)C2)nc1
ZINC000233406091	CCCn1ncc(Cl)c1C(=O)OC
ZINC000238875635	O=C(Cc1ccccc1Cl)NCCN1Cc2cc(Cl)ccc2OCC1=O
ZINC000238881821	COc1cccc2c(SCC(=O)c3ccccc3)cc(C)nc12
ZINC000239203239	Cc1ccc(N2C(=O)C3C(c4cccc(Cl)c4)OC4(C3C2=O)C(=O)c2ccccc2C4=O)cc1
ZINC000238741190	COc1cc2ccc(=O)oc2cc1OC1OC(CO)C(O)C(O)C1O
ZINC000238949888	Cc1cc(OC2CCN(C(=O)c3ccc(-c4ccsc4)cc3)CC2)cc(=O)n1C
ZINC000239119608	COc1ccc(/C=N/N2C(c3ccc(Cl)cc3Cl)N=NC2=S)c(OC)c1
ZINC000238878653	Cc1nn(CCNC(=O)CSCc2ccccc2)c(C)c1-c1ccccc1
ZINC000238892024	O=C(c1ccc(Cl)cc1Cl)N1CCC(N2CCc3ccccc3C2)C1
ZINC000239339057	CCOc1ccc(C2C(C(=O)OCC(C)C)C(=O)C[C@](C)(O)C2C(=O)OCC(C)C)cc1
ZINC000239402539	COc1ccc(Cl)cc1NC(=O)C(C)N1C(C)Cc2ccccc21
ZINC000237643267	Cc1ccccc1C(CC(=O)N1CCNCC1)NC(N)=O
ZINC000230539184	CCN(CC)c1cc(Br)cc(F)c1F
ZINC000234886247	COC1CN(C(C)C(=O)OC)CC1OC
ZINC000239351877	CCN1CCC(NS(=O)(=O)C2CC2)C1c1cc(F)c(F)c(F)c1
ZINC000239121090	CCOc1ccccc1/C=N/N1C(c2ccc(OC)cc2)N=NC1=S
ZINC000238947592	CCOc1ccc2nnc(CNC(=O)c3cc(F)c(F)c(OC)c3F)n2n1
ZINC000237205004	COc1c(CNCc2ccc(C(=O)N3CC(C)OC(C)C3)cc2)c(C)nn1C
ZINC000238960988	Cc1cc(=O)[nH]c(N2CCC(NC(=O)c3ccc4[nH]ccc4c3)CC2)n1
ZINC000231645147	CCC[C@]1(C(=O)OCC)NC(c2ccco2)C2C1C(=O)N(c1ccc(OC)cc1)C2=O
ZINC000239415295	CC(OC(=O)C1CS[C@]2(C)CCC(=O)N12)C(=O)Nc1nc(-c2ccc(F)c(F)c2)cs1
ZINC000236144408	FC(F)(F)c1nc(Cl)cc(NCc2ccc(Cl)cc2)n1
ZINC000239310143	CC1C=CCC2C1C(=O)N(c1ccc(Oc3ccc(Cl)cc3)cc1)C2=O
ZINC000238923855	CC(C)(C)OC(=O)NCCc1ncc2ccccn12
ZINC000239309770	Cc1n[nH]c2c1[C@]1(C)CCC3C(CC=C4CC(O)CC[C@@]34C)C1C2
ZINC000238853908	Cc1nc(S(=O)(=O)N2CCCN(C(=O)Cc3cccs3)CC2)cn1C
ZINC000239412415	COC(=O)C1C(C)CC2=C(C(c3cccc(OC)c3)C(C(=O)OC3CCCCC3)=C(C)N2)C1=O
ZINC000239275131	COc1ccc(C2CC3c4cc(Cl)ccc4OC(c4cccnc4)N3N2)cc1
ZINC000234814567	COC1CCN(C(=O)NC(C)(C)C)C1
ZINC000239366962	O=[N+]([O-])c1ccc2c(ccn2S(=O)(=O)c2ccc(Cl)c(Cl)c2)c1
ZINC000239046321	COc1ccc(C2N=NC(=S)N2/N=C/c2ccc(C(F)(F)F)cc2)cc1
ZINC000238871810	COc1cc(OC)cc(C(=O)N2CCC(Oc3ccccn3)C2)c1
ZINC000238930531	Cc1n[nH]c(C)c1C(=O)NCc1nnc2c(=O)[nH]ccn12
ZINC000239306103	CCOc1ccc(C2CC(=O)c3c([nH]c(C(=O)OC4CCCC4C)c3C)C2)cc1
ZINC000238885436	COC(=O)c1ccc(S(=O)(=O)N2CCC(Oc3ncccc3Br)C2)cc1
ZINC000238899574	CCOc1cc(/C=N/N2CCN(Cc3ccccc3Cl)CC2)ccc1O
ZINC000239579011	O=C(NCC1CCN(c2ncc(F)cn2)CC1)c1cc(Br)ccc1Cl
ZINC000239403080	COC(=O)C1C(C)CC2=C(C(c3cccc(OC)c3)C(C(=O)OC3CCCC3)=C(C)N2)C1=O
ZINC000237151393	COc1ccccc1CCN(C)C(=O)C1COCCN1
ZINC000236887487	CCOc1cc(C(=O)N2CCNCC2)ccc1C
ZINC000239025290	O=S(=O)(c1ccc2ccccc2c1)N1CCN2CCCC2C1
ZINC000230218240	COC1C(C)C(NC(=O)C2CCN(C(=O)c3cc(Cl)ccc3OC)CC2)C1(C)C
ZINC000239593094	CC(=O)N1CCC(C(=O)N2CCC(n3nccn3)C2)CC1
ZINC000237205954	COc1ccc(CNc2cnn(CCO)c2)cc1
ZINC000238843318	CCc1ccc(S(=O)(=O)N2CCCN(S(=O)(=O)c3c[nH]cn3)CC2)s1
ZINC000239415267	CCCOc1ccc(N2C(=O)C3ON(c4ccccc4)C(c4ccc(OC)c(OC)c4)C3C2=O)cc1
ZINC000238950632	O=C(NC1CCC(O)CC1)c1cscn1
ZINC000238138797	CC(C)(C)OC(=O)N1CC[C@](C=O)(c2ccc(F)cc2)C1
ZINC000238840405	O=c1[nH]c2ccsc2c(=O)n1CCNS(=O)(=O)c1ccc(Cl)s1
ZINC000239432808	Cc1ccccc1N1OC2C(C1c1ccco1)C(=O)N(c1ccc(Br)cc1)C2=O
ZINC000239235291	Oc1ccccc1/C=N/N1C(c2ccc(Cl)cc2Cl)N=NC1=S
ZINC000239046360	FC(F)(F)c1ccc(/C=N/N2C(c3ccc(Cl)cc3Cl)N=NC2=S)cc1
ZINC000238906785	COc1cccc2cc(C(=O)N3CCC(c4noc(-c5ccsc5)n4)C3)oc12
ZINC000237642278	Cc1cccc(C)c1OC1CCN(C(=O)C2CNCCO2)CC1
ZINC000239173758	COC(=O)C1C(C)CC2=C(C(c3cccs3)C(C(=O)OCCOC(C)C)=C(C)N2)C1=O
ZINC000234190830	CCc1nc(S(=O)(=O)N2CCC(OC)C2)c[nH]1
ZINC000237384089	CC1c2ccccc2CCN1C(=O)c1ccc(CN)o1
ZINC000238967056	O=C(NCc1ccc2c(c1)OCO2)N1CCC(Oc2ccccn2)C1
ZINC000239366898	COc1ccc(CNc2ncc(Cl)c(C)c2C#N)c(OC)c1OC
ZINC000238868188	O=C(NCCn1nnc2ccc(F)cc2c1=O)C1CCCO1
ZINC000230214149	O=[N+]([O-])[C@]12CCOC1N1C2Nc2ccccc21
ZINC000239164923	Oc1ccc(/C=N/N2C(c3ccc(Cl)cc3)N=NC2=S)cc1
ZINC000237572653	CC1CN(C(=O)c2cccc(CS(=O)(=O)c3ccccc3)c2)CCN1
ZINC000238978331	COC1CCCN(C(=O)Nc2cccs2)C1
ZINC000238812418	O=C(NCC1CCCO1)N1CC(c2ccccc2)C(c2ncon2)C1
ZINC000230809187	CC1=CCCN(S(=O)(=O)c2cc([N+](=O)[O-])ccc2Cl)C1
ZINC000239578939	CC(=O)c1ccc(N2CCN(C(=O)C3CN(c4cc(-n5cccn5)ncn4)C3)CC2)cc1
ZINC000230455415	CC(C)NC(=O)OC[C@@]12COC(c3ccccc3)C(C1C)C(C)=CC2C
ZINC000238899718	O=C1C2ON(c3ccc(Cl)cc3)C(c3cccs3)C2C(=O)N1c1ccccc1
ZINC000232313890	Cc1cc(C)n(C(=O)c2cn(CC(O)c3ccc(Cl)cc3)nn2)n1
ZINC000231429507	CCOc1cc(S(=O)(=O)N2CCN(c3c(C)cccc3C)CC2)ccc1Br
ZINC000239351932	COc1ccc(S(=O)(=O)N(CC(F)(F)F)c2ccccc2)cc1Cl
ZINC000239425726	Cc1ccc(C2CC3c4ccccc4OC(C(=O)c4ccc(Cl)cc4)N3N2)cc1
ZINC000239274631	CCC(C)C(NC(=O)C(NC(=O)C(CCC(=O)OCc1ccccc1)NC(=O)OC(C)(C)C)C(C)CC)C(N)=O
ZINC000239173622	CC1CCCC(N2C(=O)C3=C(CCCC3)C2=O)C1C
ZINC000239235308	O=C(CC1C(=O)NC2CCCCC2N1C(=O)C1CC1)Nc1ccc(F)cc1
ZINC000238818814	Cc1nc(S(=O)(=O)N2CCCN(C(=O)CSCc3ccccc3)CC2)cn1C
ZINC000231423420	COc1ccc(C(C)C)cc1S(=O)(=O)N1CCN(c2cc(Cl)ccc2Cl)CC1
ZINC000238866493	Cc1ccccc1C(=O)N1CCC(N2CCc3ccccc3C2)C1
ZINC000237721514	CC1CC(c2ccccc2F)N(C(=O)c2ccc(CN)o2)C1
ZINC000237788830	Cc1cn(-c2ccccc2)nc1NC(=O)C1Cc2ccccc2CN1
ZINC000230468768	C=CC(=O)Nc1ccc(O)c2ncccc12
ZINC000238978330	COC1CCCN(C(=O)Nc2cccs2)C1
ZINC000239302499	CCN1C(=O)C2ON(c3ccc(Cl)cc3)C(c3ccc(N(C)C)cc3)C2C1=O
ZINC000238950294	C[C@]12CCC3C(CC=C4CC(O)CC[C@]34C)C1C/C(=C\c1ccc(Cl)cc1)C2=O
ZINC000230544149	CC1CCN(c2ccc(C(F)F)cc2Br)CC1
ZINC000237275402	COc1ccc(CCC2CCCCN2C(=O)C2CNCCO2)cc1OC
ZINC000238810844	CC(C)n1nc(C)c(S(=O)(=O)N2CCCN(S(=O)(=O)c3c[nH]cn3)CC2)c1C
ZINC000239339027	CC1CC(C)CN(c2nc3ccccc3nc2C(C#N)C(=O)NCc2ccc3c(c2)OCO3)C1
ZINC000238777009	CC1=CC(=O)C2C(C)(C)C(O)CC[C@]2(C)C1COc1ccc2ccc(=O)oc2c1
ZINC000238866590	Cc1ccc(C(=O)N2CCC(c3noc(C(F)(F)F)n3)C2)s1
ZINC000237782739	Cc1nc(C(NC(=O)C2CNCCO2)c2ccccc2F)no1
ZINC000237572369	CC1CN(C(=O)C(C)(C)S(=O)(=O)c2ccc(Br)cc2)CCN1
ZINC000239302834	COc1ccc(N2C(=O)C3C(C2=O)N2C(c4ccco4)C4C(C(=O)N(c5ccc(OC)cc5)C4=O)N2C3c2ccco2)cc1
ZINC000238940620	Cn1cnc(S(=O)(=O)N2CCCN(C(=O)c3ccco3)CC2)c1
ZINC000238898128	COc1cccc(-c2cc(C(=O)N3CCC(Oc4ncccc4Br)C3)n(C)n2)c1
ZINC000237531014	CC1COC(c2ccccc2)C(C)N1C(=O)CN1CCNCC1=O
ZINC000237822342	CC1N=C(c2cccc(NC(=O)[C@@](C)(N)c3ccccc3)c2)NN1
ZINC000239637056	CC1CCC2C(C1C(=O)NC(C)c1ccc(Cl)cc1)C(=O)N(CC(F)(F)F)C2=O
ZINC000239352220	COc1ccnc(N2CC[C@](F)(CO)C2)n1
ZINC000239367336	CC(C(=O)N(C)C1CCS(=O)(=O)C1)N1CCN(C(=O)C2COc3ccccc3O2)CC1
ZINC000238562751	Clc1nc(Cl)c2cc(Br)cn2n1
ZINC000238892105	Cc1nn(CCNC(=O)c2cnn(-c3ccccc3)c2C)c(C)c1-c1ccccc1
ZINC000230212861	CCC(C)C(CO)NC(=O)c1c[nH]nc1-c1ccc(OC)c(OC)c1
ZINC000238317875	CNc1ccc2ccccc2c1Br
ZINC000237399278	CS(=O)(=O)NC1CCN(C(=O)C2Cc3ccccc3CN2)C1
ZINC000230572793	COCc1nc(CN2CCn3nc(C(O)CN(C)C)cc3C2)no1
ZINC000238845336	O=C(CCSc1ccccc1)N1CCN(C2CCS(=O)(=O)CC2)CC1
ZINC000238935955	Cc1nc(S(=O)(=O)NCCn2nc(-c3cnccn3)cc2C2CC2)cn1C
ZINC000239377961	Cc1ccc([N+](=O)[O-])cc1NC1OC(C(O)CO)C(O)C1O
ZINC000230505388	CC1CCC(CNC(=O)c2cn[nH]c2)C1
ZINC000239351880	C#CCN(CC#N)C(=O)CC1CCCCO1
ZINC000239184827	CC(=O)OCC1OC(Sc2nc3ccccc3s2)C(OC(C)=O)C(OC(C)=O)C1OC(C)=O
ZINC000238881683	O=C(Nc1ccc(Cl)cc1Cl)C1CCC(Cn2nnc3ccccc3c2=O)CC1
ZINC000238950186	O=S(=O)(NCC(c1ccc(F)cc1F)N1CCCC1)c1ccc(Br)cc1
ZINC000232314144	N#Cc1ccc2ncc(S(=O)(=O)c3ccc(F)c(F)c3)c(Cl)c2c1
ZINC000238951075	O=C(NCCn1cnc2ccsc2c1=O)C1CCCO1
ZINC000239563188	CC(=O)OC1CC[C@]2(C)C3CC[C@]4(C)CCCC4C3CC=C2C1
ZINC000238877816	Cc1cnc(C(=O)N2CC(c3ccccc3)C(c3ncon3)C2)cn1
ZINC000230540319	CC(C)(C)Oc1cc(Br)cc(C(F)(F)F)c1
ZINC000238878304	O=C(c1cccc(Br)c1)N1CCC(Oc2cccc3cccnc23)C1
ZINC000239403329	CC(=O)OCC1OC(N2CCc3ccccc32)C(OC(C)=O)C(OC(C)=O)C1OC(C)=O
ZINC000238813483	CCOC(=O)C1CCN(C(=O)c2cnc(OC3CCOCC3)c(Cl)c2)CC1
ZINC000231675062	Fc1cc(F)cc(CNc2cccnc2Br)c1
ZINC000239254612	Oc1ccc(Br)cc1/C=N/N1C(c2ccc(Cl)cc2Cl)N=NC1=S
ZINC000230513085	CCOc1cc(S(=O)(=O)N2CCN(Cc3ccc4c(c3)OCO4)CC2)c(C)cc1C
ZINC000231429970	CCOc1ccc(Cl)cc1S(=O)(=O)N1CCN(C(c2ccccc2)c2ccccc2)CC1
ZINC000231955903	C=CCSCCNc1nncs1
ZINC000237988429	Brc1ccc2c(c1)COC21CCC1
ZINC000239173856	CCCOc1ccc(C2C(C(=O)OC)C(=O)C[C@](C)(O)C2C(=O)OC)cc1OC
ZINC000236773121	CCCCN1C(c2ccccc2OC)C(C(=O)N2CCNCC2)CCC1=O
ZINC000238899704	CC(C)OC(=O)CN1C(=O)C2C3CC(C4C3Sc3[nH]c(=O)sc3C4c3cccs3)C2C1=O
ZINC000237635633	CC1CN(C(=O)/C=C/c2cccnc2)CCN1
ZINC000238829382	CC(C)S(=O)(=O)c1ccc(CC(=O)N2CCC(c3ccc4c(c3)OCO4)C2)cc1
ZINC000238862782	CC(=O)Nc1ccc(S(=O)(=O)NC[C@](O)(c2ccoc2)c2cccs2)c(C)c1
ZINC000237791481	O=C(C1CC1c1ccc(Cl)cc1Cl)N1CCNCC1
ZINC000238929823	C[C@@](O)(CNC(=O)CCc1ccccc1Br)c1cc2ccccc2o1
ZINC000238382727	COC(=O)C1=CNC(C(F)(F)F)NC1O
ZINC000239426014	CCNC(=O)NC(=O)C(C)OC(=O)C1CS[C@]2(C)CCC(=O)N12
ZINC000238881702	O=C1NC(=O)C2C1Sc1c(sc(=O)n1-c1ccccc1)C2c1c[nH]c2ccccc12
ZINC000231795005	CN(C)S(=O)(=O)Nc1ccc(F)nc1F
ZINC000230279154	Brc1cccc2c1NCC21CCOCC1
ZINC000239433481	CC(C(=O)Nc1cc(S(=O)(=O)N2CCCCC2)ccc1Cl)N1CCCC1c1cccs1
ZINC000238379539	COc1ccc(CC#N)c(C(F)(F)F)n1
ZINC000238825926	CC(Oc1ccc(Cl)cc1Cl)C(=O)N1CCCN(S(=O)(=O)c2c[nH]cn2)CC1
ZINC000238848884	CC(C)C(Cn1nccn1)NS(=O)(=O)c1ccc(F)c(Cl)c1
ZINC000232496677	CC(C)(C)OC(=O)N1CCCC(C2CCn3ccnc3N2)C1
ZINC000238927611	O=C(c1ccc2ncsc2c1)N1CCC2=NC3=CC=C(F)CN3C(=O)C2C1
ZINC000236965189	CCOC1CCCN(C(=O)CN2CCNCC2=O)C1
ZINC000239310265	COC(=O)C1C(C)CC2=C(C(c3ccc(O)cc3)C(C(=O)OCCOc3ccccc3)=C(C)N2)C1=O
ZINC000238899403	CCOC(=O)c1ccccc1NC(=O)C1CCC(Cn2cnc3ccccc3c2=O)CC1
ZINC000238924286	ClC1=CC=C2OC(c3ccccc3)=CC(Nc3nc4ccccc4s3)=C2C1
ZINC000238968940	Cc1noc(C)c1C(=O)N1CCC(c2noc(C(F)(F)F)n2)C1
ZINC000238900269	CC(c1noc(C2CCN(S(=O)(=O)c3cccc(Br)c3)CC2)n1)c1ccccc1C
ZINC000239121088	COC(=O)C1C(C)CC2=C(C(c3cccc(F)c3)C(C(=O)OC(C)C)=C(C)N2)C1=O
ZINC000238869766	CCC(=O)Nc1ccc(S(=O)(=O)N2CCC(Oc3ccccn3)C2)c(C)c1
ZINC000239175833	CC1C=CCC2C1C(=O)N(c1cc(Cl)ccc1OC(=O)c1cccs1)C2=O
ZINC000230503635	N#Cc1cnc2n[nH]c(I)c2c1
ZINC000239432954	CC(OC(=O)CCN1C(=O)C2CCCCC2C1=O)C(=O)NC(=O)NC1CCCCC1
ZINC000238831505	COc1ncccc1C(=O)N1CC(Nc2ncccn2)C1
ZINC000239433201	O=C(c1ccc(N2C(=O)C3CC=CCC3C2=O)cc1)c1ccc(N2C(=O)C3CC=CCC3C2=O)cc1
ZINC000239611787	Cc1c(/C=C2\CC3C4CCC5CC(O)CC[C@]5(C)C4CC[C@]3(C)C2=O)cnn1C
ZINC000231443428	COc1ccc2[nH]c(=O)c(CN(CC3CCCO3)C(C(C)C)c3nnnn3C3CCCCC3)cc2c1
ZINC000238387374	COC(=O)c1cc(-c2cccc(O)c2)on1
ZINC000238134186	CC(C)(C)OC(=O)N[C@@]1(C)CCC(=O)C1
ZINC000239425804	CC[C@]1(c2ccccc2)OC(=O)C2C3CCCCC3=C3CCCCC3C21
ZINC000238160553	CC(C)(C)OC(=O)N1CCCCC1C(=O)C(F)(F)F
ZINC000238901754	COc1ccc(N2C(=O)C3ON(c4ccccc4)C(c4ccco4)C3C2=O)cc1
ZINC000236850965	CCOC1CC(O)C12CCN(C(=O)C1CSCN1)CC2
ZINC000239475363	COc1cccc(CN2CCC(C(O)c3ncc[nH]3)CC2)n1
ZINC000237881101	O=C(c1ccccc1COC1CCOCC1)N1CCNCC1
ZINC000239359518	Cn1cncc1C1CC(NC(=O)C2CC(C(=O)OC(C)(C)C)=NO2)CCO1
ZINC000239636986	Cc1oc(C#N)cc1C(=O)NC1CCCN(c2ccnn2C)C1
ZINC000239432742	O=C1C2C3CCC(C2C(=O)N1Cc1ccccc1)C1C3C(=O)N(Cc2ccccc2)C1=O
ZINC000239274818	COC(=O)C(NC(=O)C(Cc1ccc(OCc2ccccc2)cc1)NC(=O)C(Cc1ccccc1)NC(=O)C(NC(=O)OC(C)(C)C)C(C)C)C(C)O
ZINC000238899921	CC(=O)NC1C(Oc2ccc(Nc3nc(-c4ccc(Cl)cc4)nc4ccccc34)cc2)OC(CO)C(O)C1O
ZINC000239128690	CC(CCc1ccccc1)NC(=O)C1CC1c1ccccc1
ZINC000231423544	CCOc1ccc(C)cc1S(=O)(=O)N1CCN(c2cc(Cl)ccc2Cl)CC1
ZINC000239366940	COC(=O)c1cccc(Cl)c1S(=O)(=O)N1CC(CC(N)=O)C1
ZINC000239165150	CCc1ccc(C2CC(C(F)(F)F)n3ncc(C(=O)NCC4CCCO4)c3N2)cc1
ZINC000230433859	CC(=O)C1C(c2cccc(F)c2)C(C(C)=O)=C(Nc2ccc(Br)cc2)C[C@]1(C)O
ZINC000239433802	COc1ccc(C2C(C(=O)OC(C)(C)C)C(=O)C[C@](C)(O)C2C(=O)OC(C)(C)C)cc1OC
ZINC000238876591	O=S(=O)(c1ccc2c(c1)OCCO2)N1CCn2nccc2C1
ZINC000238936279	O=S(=O)(Cc1cccc(Cl)c1)N1CC(n2cc(COc3ccccc3)nn2)C1
ZINC000238872715	Cc1ncsc1C(=O)N1CC(c2ccccc2)C(c2ncon2)C1
ZINC000239433188	CC1CCCC(NC2=C(Cl)C(=O)c3ccccc3C2=O)C1C
ZINC000238950469	Cc1ccc(C2CC3c4ccccc4OC(c4ccccc4Cl)N3N2)o1
ZINC000238196950	CC(C)(O)c1nc2ccccc2cc1N
ZINC000239297089	COc1ccc(C2C(C(N)=O)C(=O)N[C@@](O)(c3ccccc3)C2C#N)cc1
ZINC000239402666	Cc1ccc(NC2OC(C(O)CO)C(O)C2O)cc1[N+](=O)[O-]
ZINC000231427237	CC1CC(C)CN(S(=O)(=O)c2ccc(Cl)c(Cl)c2Cl)C1
ZINC000239439976	COc1ccc(CN2C(=O)C3C(c4ccc(C)cc4)OC4(C3C2=O)C(=O)c2ccccc2C4=O)cc1
ZINC000238923537	NC(=O)CNc1cnn(C2OC(CO)C(O)C2O)c(=O)n1
ZINC000238855557	CC(C)C(Cn1nccn1)NC(=O)c1ccc(-c2cccs2)cc1
ZINC000230242200	CC(C)(C)OC(=O)NC1CCCC2CN(C(=O)Cc3csc(N4CCCC4=O)n3)CC21
ZINC000238741162	CC1(C)CC2C(O)c3cocc3C[C@@](C)(O)C2C1
ZINC000003376982	O=C(Nc1ccccc1)N1CCC(C(=O)N2CCN(c3ccccc3F)CC2)CC1
ZINC000003341540	CCOc1ccccc1OCCC(=O)Nc1cccc(OC)c1
ZINC000003370035	COc1cc(NC(=O)c2cccs2)c(C(=O)OCC(=O)Nc2ccc(F)c(Cl)c2)cc1OC
ZINC000003365131	Cn1c(N)c(C(=O)COC(=O)CC(NC(=O)c2ccccc2Cl)c2ccccc2)c(=O)n(C)c1=O
ZINC000003367921	N#Cc1ccc(OCC(=O)N2c3ccccc3Sc3ccccc32)cc1
ZINC000003349405	CN(C)c1ccc(C(CNC(=O)C2CCCC2)c2c[nH]c3ccccc23)cc1
ZINC000003361606	O=C(CN1C(=O)NC2(CCCCCCC2)C1=O)N1CCN(C(=O)c2ccco2)CC1
ZINC000003361286	O=C(COC(=O)CNC(=O)c1ccc(-c2ccccc2)cc1)Nc1ccc(OC(F)F)cc1
ZINC000003346632	O=C(Nc1nnc(SCc2ccc(F)cc2)s1)C1CC(=O)N(Cc2ccco2)C1
ZINC000003373238	COc1ccc(CCNC(=O)COC(=O)c2ccc3c(c2)C(=O)N(Cc2ccco2)C3=O)cc1
ZINC000003338468	Cc1ccc(NC(=O)COC(=O)c2ccc(F)c(S(=O)(=O)N3CCOCC3)c2)c(C)c1
ZINC000003351619	C/C=C/C(=O)OCC(=O)NC(=O)NC(C)C
ZINC000003350462	O=C(COC(=O)c1cc2ccccc2oc1=O)NCc1cccs1
ZINC000003357906	CCOC(=O)c1cc(-c2cc(Cl)ccc2Cl)nc2c1c(=O)[nH]c(=O)n2C
ZINC000003345781	CC1=CC=C2N=C(CSc3nnc(-c4cccc(S(=O)(=O)N5CCOCC5)c4)o3)CC(=O)N2C1
ZINC000003369481	CN(C1CCS(=O)(=O)C1)C(=O)COC(=O)c1cccc(Cl)c1Cl
ZINC000003341673	CC(Oc1ccccc1C(=O)NCc1ccccc1)C(=O)Nc1ccc(NC(C)=O)cc1
ZINC000003344776	O=C(OCCN1C(=O)c2ccccc2C1=O)C1CC(O)CN1S(=O)(=O)c1ccc(F)cc1
ZINC000003352569	Fc1cccc(Cl)c1CSc1nnc(-c2ccc3c(c2)OCO3)o1
ZINC000003339853	CC(C)OC(=O)COC(=O)c1cc2c(C)nn(-c3ccc(Cl)cc3)c2s1
ZINC000003360160	O=C(COc1ccccc1[N+](=O)[O-])Nc1ccc2c(c1)CCC2
ZINC000003356724	CCOc1ccc(NC(=O)c2ccccc2NC(=O)CN(C)Cc2ccccc2F)cc1
ZINC000003351307	Clc1ccccc1OCCSc1nnc(-c2ccc3c(c2)OCO3)o1
ZINC000003378719	CCN(CC)S(=O)(=O)c1ccc(Cl)c(C(=O)N2CCN(c3ccccc3)CC2)c1
ZINC000003343346	COc1ccccc1-c1nnc(SCC(=O)Nc2nc(-c3ccc(C)cc3)cs2)n1N
ZINC000003376330	CC(c1nnc(SCC(=O)NC(=O)NCc2ccco2)n1-c1ccc(Cl)cc1)N(C)C
ZINC000003344018	CCOc1ccc(S(=O)(=O)N2CCc3ccccc3C2CC(=O)Nc2nnc(C)s2)cc1
ZINC000003350782	O=C(Cc1c[nH]c2ccccc12)NCC(c1ccco1)N1CCCCC1
ZINC000003342556	COc1ccc(CN(C)Cc2cccc(S(=O)(=O)N(C)C)c2)c(OC)c1OC
ZINC000003365993	CC1(C)C(=O)Nc2ccccc2N1C(=O)COC(=O)c1sc2cc(F)ccc2c1Cl
ZINC000003364883	COc1cc2c(cc1NC(=O)C1CC(=O)N(Cc3ccccc3)C1)oc1ccccc12
ZINC000003373253	COc1cc(/C=C2/N=C(c3ccc(Cl)c(Cl)c3)OC2=O)ccc1OC(F)F
ZINC000003339682	O=C(COC(=O)CNC(=O)c1cccc(OC(F)F)c1)Nc1nc(-c2ccccc2)cs1
ZINC000003352084	Cc1c(Cl)cnc(NC(=O)COC(=O)CC2Sc3ccccc3NC2=O)c1Cl
ZINC000003351348	CCc1ccc(C(=O)Nc2ccc3nc(C)sc3c2)cc1
ZINC000003357655	Cc1sc2nc(CN3CCCC3)nc(Oc3ccc(-c4nnco4)cc3)c2c1C
ZINC000003355808	Cc1ccc(NC(=O)COC(=O)C2CCCN2S(=O)(=O)c2ccc(Cl)cc2)cc1[N+](=O)[O-]
ZINC000003376725	Cc1nn(-c2ccc(F)cc2)c2sc(C(=O)OCC(=O)NCc3ccc4c(c3)OCO4)cc12
ZINC000003381048	CCOC(=O)c1c(NC(=O)COC(=O)c2ccc(S(=O)(=O)C(F)F)cc2)sc2c1CCC2
ZINC000003358545	Cc1cc2oc(=O)cc(CSc3nnc(Cc4cccc5ccccc45)n3N)c2cc1C
ZINC000003346264	C(Oc1ccc(CNc2ccccc2)cc1)c1ccccc1
ZINC000003338608	CC(C)NC(=O)NC(=O)CSc1nc2sc3c(c2c(=O)n1CC=C)CCCC3
ZINC000003343042	Cc1onc(-c2c(F)cccc2Cl)c1C(=O)OCC(=O)c1c[nH]c2ccccc12
ZINC000003349925	O=c1nc(CN2CCN(c3ccccc3F)CC2)[nH]c2scc(-c3ccc(Cl)cc3)c12
ZINC000003370899	CC1CCCC[C@]12NC(=O)N(CC(=O)NCc1ccc(C)cc1)C2=O
ZINC000003366831	N#Cc1ccsc1NC(=O)COC(=O)c1cc(-c2ccccc2)nn1-c1ccccc1
ZINC000003375843	O=C(COC(=O)C1CS[C@]2(c3ccc(F)cc3)CCC(=O)N12)NCc1ccccc1Cl
ZINC000003343747	Cc1cccc(Nc2nnc(SCC(=O)Nc3ccccc3OC(F)F)s2)c1
ZINC000003380501	Cc1cc(NC(=O)COC(=O)CSc2nnc(NC3CCCCC3)s2)ccc1Br
ZINC000003349364	Cc1ccsc1C(=O)OCC(=O)Nc1cccc(Oc2ccccc2)c1
ZINC000003341766	O=C(COC(=O)c1c(F)cccc1Cl)c1ccccc1
ZINC000003345969	COC(=O)c1ccc(C)c(NC(=O)CC2CCCC2)c1
ZINC000003347674	N#Cc1ccccc1Sc1ccccc1C(=O)OCc1cc(=O)oc2cc(O)c(O)cc12
ZINC000003363071	CC(C)CSc1nnnn1-c1ccccc1C
ZINC000003372147	Nc1nnc(SCC(=O)NCC(c2ccc(Cl)cc2Cl)c2c[nH]c3ccccc23)s1
ZINC000003369451	Cc1ccc(-c2nc(C)sc2C2=C(c3ccc([N+](=O)[O-])cc3)COC2=O)cc1
ZINC000003343131	COc1ccc([N+](=O)[O-])cc1NC(=O)CN1C(=O)N[C@@](C)(CCc2ccccc2)C1=O
ZINC000003379255	CCCCn1c(N)c(N2CCOCC2)c(=O)[nH]c1=O
ZINC000003341151	Cc1ccc(C)c(S(=O)(=O)N(C)c2ccc(OC(=O)c3ccc4c(c3)OCO4)cc2)c1
ZINC000003340574	CC[C@]1(c2ccccc2)NC(=O)N(CC(=O)Nc2ccccc2C#N)C1=O
ZINC000003368373	COc1ccccc1-c1nnc(SCC(=O)NCc2ccccc2)n1N
ZINC000003339541	O=C(CN1C(=O)C(=O)N(Cc2ccco2)C1=O)NCc1ccc2c(c1)OCO2
ZINC000003359436	CCN(C(C)C)c1ccc(NC(=O)CN2C(=O)NC3(CCC(C)CC3)C2=O)cc1
ZINC000003353286	O=C1C(=C2SCCCS2)C=C/C1=C/c1ccccc1
ZINC000003355435	O=c1c2ccccc2nnn1CSc1ncnc2scc(-c3ccccc3)c12
ZINC000003355552	O=C(/C=C/c1ccc2c(c1)OCO2)Nc1ccc2c(c1)CCC2
ZINC000003361033	Cc1nn(-c2ccc(F)cc2)c(C)c1/C=C/C(=O)Nc1nc2c(s1)CCCC2
ZINC000003377381	NC(=O)c1ccsc1NC(=O)COC(=O)c1cccc(Br)c1
ZINC000003365082	CC(Sc1nnc(-c2ccc(Br)cc2)n1CCc1ccccc1)C(N)=O
ZINC000003341764	O=C(CN1C(=O)N[C@]2(CCOc3ccccc32)C1=O)Nc1ccc(Cl)cc1C(F)(F)F
ZINC000003368122	CCOC(=O)C1CCN(C(=O)CN(C)S(=O)(=O)c2ccc(C)cc2)CC1
ZINC000003363028	CC1CCCC(C)N1Cn1nc2c(Cl)cc(Cl)cn2c1=S
ZINC000003351959	CN(C1CCS(=O)(=O)C1)C(=O)COC(=O)c1cccc(N2C(=O)c3ccccc3C2=O)c1
ZINC000003361097	COc1ccc(OC)c(-c2csc(NC(=O)COc3ccc(C#N)cc3)n2)c1
ZINC000003340589	O=C1CN(C(=O)CSc2nnc(C3COc4ccccc4O3)n2-c2ccccc2)c2ccccc2N1
ZINC000003353335	COc1ccc(/C=C2\C=CC(=C(SC)SC)C2=O)cc1
ZINC000003350342	Cc1cccc(NC(=O)c2ccccc2N)c1
ZINC000003358218	Cc1ccc(NC(=O)Cc2nc(-c3cc(F)ccc3F)cs2)cc1
ZINC000003364847	COc1ccccc1NC(=O)CSc1nnc(COc2ccccc2Cl)o1
ZINC000003372056	O=C(COC(=O)/C=C/c1ccccc1)Nc1cccc(Oc2ccccc2)c1
ZINC000003374749	CC(C)Oc1ccccc1C=C1C(=O)N(C)C(=O)N(C)C1=O
[truncated: 198,000+ more rows]
