# Supplementary material for: Multi-target computational pipeline for discovery of pan-influenza neuraminidase inhibitors
Source: Front Pharmacol. 2026 Mar 10;17:1721276. doi: 10.3389/fphar.2026.1721276 (PMC13008930; doi:10.3389/fphar.2026.1721276)
Supplement: Supplementary file 5 [file Table3.xlsx]

## Sheet: 3TIA_ZINC000014768526
PC	variance	cumulative_variance
PC1	741.0518340701361	0.4378905900922885
PC2	138.1380023442536	0.5195169063358701
PC3	76.13469682996235	0.5645052132107903
PC4	53.39970148079985	0.5960593174139336
PC5	40.04654987092542	0.6197229891679394
PC6	34.46365492086074	0.640087705232598
PC7	31.485810523744636	0.6586928007413039
PC8	25.546478681424684	0.6737883205285613
PC9	20.98650000344982	0.6861893300773924
PC10	19.973424545266543	0.6979917091528928
PC11	16.858177207969895	0.7079532757074661
PC12	14.272038227649816	0.7163866820550359
PC13	14.055564278806973	0.7246921730519643
PC14	12.883277343791187	0.7323049548561875
PC15	11.908236268034733	0.739341580860779
PC16	11.081816225908316	0.7458898718484752
PC17	10.646500672115645	0.7521809330771146
PC18	9.782953044981335	0.7579617204455007
PC19	8.859403033140367	0.7631967782966361
PC20	8.398143184613046	0.7681592757977781
PC21	8.295827034030719	0.7730613142628654
PC22	7.924810241241489	0.7777441173723955
PC23	7.351667959159739	0.7820882483397502
PC24	6.782232940124557	0.7860958978019784
PC25	6.372711505552223	0.7898615593567544
PC26	5.925405015195487	0.7933629056585223
PC27	5.7051744412490155	0.7967341168043564
PC28	5.464047166440866	0.7999628448473916
PC29	5.1417792508871045	0.8030011434478133
PC30	4.844211142808057	0.8058636078238951
PC31	4.801007375766381	0.8087005429155539
PC32	4.609096396290387	0.811424077016642
PC33	4.427960440027555	0.8140405771328882
PC34	4.40242256946321	0.8166419868159192
PC35	4.180845687734387	0.8191124658041858
PC36	4.022478572163497	0.8214893650096353
PC37	3.751682535143091	0.823706249718131
PC38	3.619647715298861	0.8258451145061351
PC39	3.538941373941988	0.8279362895836274
PC40	3.4345419115308498	0.8299657745874991
PC41	3.410433438091043	0.8319810137948214
PC42	3.308157643768189	0.8339358178127693
PC43	3.2465027519657803	0.8358541897004503
PC44	3.150685087300467	0.8377159425342505
PC45	3.102300811569416	0.8395491048996423
PC46	2.9227694582704067	0.8412761814467122
PC47	2.8723650833189796	0.8429734738403992
PC48	2.806013319731724	0.8446315587028784
PC49	2.722707999390667	0.8462404181074276
PC50	2.6410063727549846	0.8478009996832822
PC51	2.6070977900108376	0.8493415445375144
PC52	2.551801275968229	0.850849414453165
PC53	2.4775942052488458	0.8523134351041725
PC54	2.3508279390168756	0.8537025490447826
PC55	2.3349719505352415	0.8550822936162966
PC56	2.2611224541743757	0.8564184002153333
PC57	2.219833138587002	0.8577301087872203
PC58	2.19850509315468	0.8590292145289534
PC59	2.1351870725976463	0.8602909053907679
PC60	2.089988557548009	0.8615258882633212
PC61	2.0432751092989485	0.8627332679663274
PC62	2.004538472718645	0.8639177580307543
PC63	1.9886017233593725	0.865092831004149
PC64	1.9744064186653596	0.8662595159133583
PC65	1.9391799143835702	0.867405385335664
PC66	1.900963998928483	0.8685286728156545
PC67	1.8835993789805279	0.8696416994699833
PC68	1.8303528473462511	0.8707232625288038
PC69	1.8035152167394692	0.8717889671208308
PC70	1.7786006630002762	0.8728399496001292
PC71	1.7494431127178227	0.8738737027625139
PC72	1.7062925019167827	0.8748819580507178
PC73	1.690018669751709	0.8758805970642669
PC74	1.6536085566074388	0.8768577211915461
PC75	1.6066496924708134	0.8778070971320165
PC76	1.580264559946021	0.8787408819886792
PC77	1.5733874430395316	0.8796706031285517
PC78	1.5564507694943215	0.8805903163180598
PC79	1.5518791628222766	0.8815073281262998
PC80	1.512155874467224	0.882400867279351
PC81	1.4745805456669534	0.8832722030153874
PC82	1.4536009885133638	0.8841311418444339
PC83	1.4203141608421432	0.8849704113494988
PC84	1.3879597728301916	0.8857905625130293
PC85	1.3787756054897675	0.8866052867141379
PC86	1.3543978243389616	0.8874056059836579
PC87	1.3390625578602688	0.8881968635808646
PC88	1.3219217125877916	0.8889779925817896
PC89	1.2996172464046112	0.8897459417815055
PC90	1.2881153715477205	0.8905070944758534
PC91	1.2566278345313646	0.8912496410545011
PC92	1.2495157841277782	0.8919879850931849
PC93	1.2408574054273462	0.8927212128601262
PC94	1.2220521212789204	0.893443328506978
PC95	1.2012240532727345	0.8941531367624028
PC96	1.1673529120188215	0.8948429304205363
PC97	1.1568056408690175	0.8955264916525759
PC98	1.140686830296252	0.8962005282128601
PC99	1.1224697646939137	0.896863800233824
PC100	1.1215972855516048	0.8975265567032582
PC101	1.1113119243245675	0.8981832355102538
PC102	1.082889181601913	0.8988231192011582
PC103	1.0709500887910548	0.8994559480327993
PC104	1.0549747516997823	0.9000793369717578
PC105	1.0396508058833973	0.9006936709278291
PC106	1.0391116066039876	0.9013076862688187
PC107	1.0159479377233962	0.901908014102176
PC108	1.011484782369682	0.9025057046385971
PC109	1.0005387096083458	0.9030969270954045
PC110	0.9878962482096022	0.9036806790695444
PC111	0.9694396646243162	0.9042535249721984
PC112	0.9596152053787517	0.9048205655612984
PC113	0.9557657333042257	0.9053853314814472
PC114	0.9492601406859188	0.9059462532200427
PC115	0.9339570728906417	0.90649813231266
PC116	0.926799943697255	0.9070457822280702
PC117	0.9207331718729389	0.907589847262947
PC118	0.9113437324724822	0.9081283640392938
PC119	0.8970057203226852	0.9086584084250299
PC120	0.8883343247296536	0.9091833288472877
PC121	0.8726118326654652	0.9096989587840341
PC122	0.8630844271676358	0.9102089589375134
PC123	0.8440551824462033	0.9107077146316757
PC124	0.8331229811027117	0.9112000104429022
PC125	0.8297198725497378	0.9116902953432263
PC126	0.823907207309498	0.9121771455156475
PC127	0.8205581058642327	0.9126620166901892
PC128	0.8177165375934706	0.913145208770301
PC129	0.7978427384982621	0.9136166573404274
PC130	0.7916546605988604	0.9140844493497595
PC131	0.7855124210146923	0.9145486118843473
PC132	0.7805805830496068	0.9150098601755079
PC133	0.7703381016667733	0.9154650561421067
PC134	0.7617692243256937	0.9159151887236862
PC135	0.7567371437812982	0.9163623478280839
PC136	0.7476597271858998	0.916804143049516
PC137	0.7423810834691307	0.9172428190985694
PC138	0.7340527046146762	0.9176765738741525
PC139	0.7292756360478394	0.9181075058601851
PC140	0.7270056021907134	0.9185370964738337
PC141	0.7198550694042897	0.9189624618081196
PC142	0.7117827840578247	0.919383057195647
PC143	0.7054127165086334	0.9197998884839442
PC144	0.6953896544665676	0.920210797103475
PC145	0.6895676573649495	0.9206182654808672
PC146	0.679748961393194	0.921019931950248
PC147	0.6777095247316643	0.9214203933080803
PC148	0.6674928065259955	0.921814817564919
PC149	0.6650396772685159	0.9222077922575455
PC150	0.6528006884042231	0.9225935348810916
PC151	0.6508768032278152	0.9229781406729395
PC152	0.649221700468798	0.9233617684577297
PC153	0.6399805168498705	0.9237399355889433
PC154	0.637538148139205	0.9241166595143963
PC155	0.6287587018490567	0.9244881956287679
PC156	0.6247354781978761	0.9248573544036638
PC157	0.6120003395461227	0.9252189879325204
PC158	0.6107934146522028	0.9255799082844713
PC159	0.605747504354431	0.9259378469871824
PC160	0.5976484047583266	0.9262909998984841
PC161	0.5953207986266108	0.926642777417707
PC162	0.5862155787237779	0.9269891746248751
PC163	0.5821544726723455	0.9273331721077005
PC164	0.5774691078281067	0.927674400989084
PC165	0.5751787132068554	0.9280142764668241
PC166	0.5711194604661575	0.9283517533153505
PC167	0.5645674632762868	0.9286853585616707
PC168	0.5620280202982424	0.9290174632406444
PC169	0.5553470591696765	0.9293456201120878
PC170	0.5531165264703436	0.9296724589525446
PC171	0.5501526463738917	0.9299975464240083
PC172	0.5467960397608141	0.9303206504627582
PC173	0.5441591925652794	0.9306421963776071
PC174	0.5390081875926013	0.9309606985423385
PC175	0.5332644981521424	0.931275806737252
PC176	0.5287693214915393	0.9315882587137068
PC177	0.5249628316066989	0.9318984614195637
PC178	0.516548084717699	0.9322036918167219
PC179	0.5146365697226903	0.9325077926917729
PC180	0.5106619426836563	0.932809544943287
PC181	0.5084376304459366	0.9331099828395113
PC182	0.498721524297402	0.9334046794484744
PC183	0.49780907375000677	0.9336988368866396
PC184	0.4960054547182474	0.9339919285588679
PC185	0.49269881743655464	0.9342830663254668
PC186	0.4878560646151399	0.9345713424894175
PC187	0.48570744592102527	0.9348583490257059
PC188	0.4808674558877271	0.9351424955918891
PC189	0.4790533469378503	0.9354255701935997
PC190	0.47389170752858933	0.9357055947612601
PC191	0.46916685868177105	0.9359828273962184
PC192	0.4646355102305208	0.9362573824386574
PC193	0.46389466436662663	0.9365314997122149
PC194	0.459855707995324	0.9368032303497675
PC195	0.45608660507930615	0.9370727338088366
PC196	0.4541313773888309	0.9373410819157861
PC197	0.4517867468244524	0.9376080445708493
PC198	0.44744819104394923	0.937872443555379
PC199	0.44550364746914706	0.9381356935010773
PC200	0.4419754060944907	0.9383968585943718
PC201	0.4394196485962675	0.9386565134800026
PC202	0.43849321627979426	0.9389156209329503
PC203	0.43565403918745665	0.9391730507044255
PC204	0.430936942377524	0.939427693123909
PC205	0.428542639975395	0.9396809207402119
PC206	0.42833131402208713	0.9399340234831359
PC207	0.4229315817402786	0.9401839355019482
PC208	0.42086079516019315	0.9404326238844156
PC209	0.4183214944473615	0.9406798117836018
PC210	0.41205460149574963	0.9409232965498538
PC211	0.4110546746521243	0.9411661904552032
PC212	0.4086783765117759	0.9414076801961648
PC213	0.40814325328839923	0.9416488537306031
PC214	0.406733549496519	0.9418891942652471
PC215	0.4040059867610664	0.942127923071803
PC216	0.401992709784221	0.9423654622246764
PC217	0.3984004959146937	0.9426008787235345
PC218	0.39748166059522494	0.9428357522788066
PC219	0.39504524845025635	0.9430691861480771
PC220	0.39334760655666734	0.9433016168737397
PC221	0.3885171811311236	0.9435311932810635
PC222	0.3865719790402237	0.9437596202604359
PC223	0.3837072345246053	0.9439863544504397
PC224	0.3812948405417362	0.9442116631468731
PC225	0.3783432098612921	0.9444352277125441
PC226	0.37661853525969324	0.9446577731608682
PC227	0.37527143277779723	0.9448795226007708
PC228	0.37240614591108995	0.9450995789308271
PC229	0.37022313304703564	0.9453183453095639
PC230	0.3683516262945318	0.9455360058072294
PC231	0.36689441546394275	0.9457528052329952
PC232	0.36472454264650483	0.9459683224719492
PC233	0.36372848150024795	0.946183251134257
PC234	0.35756537909258135	0.9463945379938921
PC235	0.3558837267699788	0.9466048311582225
PC236	0.3547341374424626	0.9468144450254703
PC237	0.35189684563273316	0.9470223823252668
PC238	0.34976183047568254	0.947229058035787
PC239	0.3475198476795835	0.9474344089494113
PC240	0.3450193495000491	0.9476382823083315
PC241	0.3421485870446826	0.9478404593218575
PC242	0.34068500463243867	0.9480417714984898
PC243	0.33923606018947894	0.9482422274878651
PC244	0.33687500940560683	0.9484412883225786
PC245	0.3337736192417382	0.9486385165330322
PC246	0.3328274031622078	0.9488351856204955
PC247	0.3314882482803382	0.9490310633958069
PC248	0.32836830733263006	0.9492250975851236
PC249	0.326309139469654	0.9494179150036436
PC250	0.324105843883461	0.9496094304856997
PC251	0.32235261171306717	0.9497999099756235
PC252	0.3213498024682504	0.9499897969014218
PC253	0.32007028540336246	0.9501789277553009
PC254	0.31750534490975335	0.9503665429752461
PC255	0.3170936272989822	0.9505539149095545
PC256	0.3147371463139043	0.950739894389514
PC257	0.31269587434835655	0.9509246676734363
PC258	0.3119022606826298	0.9511089720077652
PC259	0.31071440589148375	0.9512925744337908
PC260	0.3085371947555584	0.9514748903367619
PC261	0.3071951463902547	0.9516564132178099
PC262	0.30588729384573404	0.9518371632833865
PC263	0.30368579796477785	0.9520166124759526
PC264	0.30223631170016	0.9521952051610969
PC265	0.3001232396622383	0.9523725492232448
PC266	0.2995233184812192	0.9525495387894884
PC267	0.29604246133127604	0.9527244715028625
PC268	0.29462441481510776	0.9528985662866922
PC269	0.2930480511379443	0.953071729590713
PC270	0.2919706127192254	0.9532442562319211
PC271	0.2911419753215459	0.9534162932278678
PC272	0.2891734873823528	0.9535871670361592
PC273	0.28673868889182386	0.9537566021119642
PC274	0.28583191680200504	0.9539255013723954
PC275	0.2827516898432932	0.954092580513992
PC276	0.28201497737991915	0.9542592243291508
PC277	0.28089170753862686	0.9544252043995198
PC278	0.27855034395145106	0.9545898009484728
PC279	0.27753243156056695	0.9547537960087891
PC280	0.2760949829278216	0.95491694167477
PC281	0.2742067417957468	0.9550789715712655
PC282	0.2735868705980683	0.9552406351833097
PC283	0.2729468831043605	0.9554019206241
PC284	0.27181181592828124	0.9555625353490068
PC285	0.2677122148138926	0.9557207276026795
PC286	0.26717801289734106	0.9558786041942327
PC287	0.2665496036545775	0.9560361094561685
PC288	0.2641951011548864	0.9561922234328505
PC289	0.2633976586096746	0.9563478661974382
PC290	0.2616583100327233	0.9565024811737665
PC291	0.2594009683980833	0.9566557622775976
PC292	0.2582594588565394	0.956808368858725
PC293	0.2564826652063267	0.9569599255251443
PC294	0.2561058917126969	0.9571112595545498
PC295	0.2545687009084532	0.957261685251559
PC296	0.25394739151106405	0.9574117438142783
PC297	0.25279604881745943	0.9575611220438439
PC298	0.2515275191760295	0.957709750694004
PC299	0.2510774598494538	0.9578581134022487
PC300	0.24989877004336847	0.9580057796178176
PC301	0.24730806432900482	0.9581519149746777
PC302	0.24669736911990506	0.9582976894692158
PC303	0.24391643520985629	0.9584418206984182
PC304	0.2431213959178128	0.9585854821356187
PC305	0.2414385553924554	0.9587281491754007
PC306	0.24015093244988697	0.9588700553534668
PC307	0.23915985746367674	0.9590113759012292
PC308	0.23874736308529773	0.9591524527043594
PC309	0.2366565957816801	0.9592922940644528
PC310	0.23612521983191415	0.9594318214323023
PC311	0.2353536242379823	0.9595708928611278
PC312	0.2345422467329261	0.9597094848436338
PC313	0.23378636676209774	0.9598476301735425
PC314	0.2326265675700575	0.9599850901733173
PC315	0.23071971306256323	0.9601214234048863
PC316	0.22981474634168383	0.9602572218878813
PC317	0.22852458134785494	0.9603922580070517
PC318	0.22759448453587552	0.9605267445281739
PC319	0.22678081260921212	0.960660750247193
PC320	0.2256564977109653	0.9607940916038943
PC321	0.22455516892975622	0.9609267821808689
PC322	0.22388285419419438	0.961059075484289
PC323	0.2215196778495699	0.9611899723770446
PC324	0.21933011669135155	0.9613195754490665
PC325	0.21884318581338932	0.961448890791621
PC326	0.21803821392927525	0.9615777304729639
PC327	0.21621297660260527	0.9617054916140302
PC328	0.21564679754496585	0.9618329181975525
PC329	0.21452180348936217	0.9619596800174398
PC330	0.2140603752129207	0.9620861691774525
PC331	0.21388255873641027	0.9622125532649747
PC332	0.21264967499720142	0.9623382088364022
PC333	0.2117968318611256	0.9624633604592974
PC334	0.21021252953424405	0.9625875759114028
PC335	0.20854058951498203	0.9627108034072438
PC336	0.20806214016058094	0.9628337481853848
PC337	0.20621320537840884	0.962955600420325
PC338	0.2060383196635329	0.9630773493145739
PC339	0.2051465278666886	0.9631985712453658
PC340	0.2043467638221626	0.96331932059228
PC341	0.2036479964744266	0.9634396570346817
PC342	0.2024926482310072	0.9635593107770337
PC343	0.20241416619527047	0.9636789181440264
PC344	0.20205023317646803	0.963798310461495
PC345	0.20028345116759505	0.9639166587801759
PC346	0.19826767802878423	0.9640338159701816
PC347	0.19789181797838482	0.9641507510629308
PC348	0.19718664140291978	0.9642672694639285
PC349	0.19580342028469058	0.9643829705138531
PC350	0.1953029555338734	0.9644983758370891
PC351	0.1945034821226684	0.9646133087481837
PC352	0.19306375447061103	0.9647273909182611
PC353	0.19262634597759812	0.964841214621853
PC354	0.19232869765177046	0.9649548624438197
PC355	0.19152051208358706	0.9650680327055953
PC356	0.19045967279707035	0.9651805761130542
PC357	0.18997338099402838	0.9652928321686777
PC358	0.18902168075375672	0.9654045258606976
PC359	0.1883174871087453	0.9655158034417837
PC360	0.1879574183752061	0.9656268682567676
PC361	0.18780422300310412	0.9657378425479733
PC362	0.18625291231435445	0.9658479001632845
PC363	0.1852949978700345	0.9659573917429932
PC364	0.18421456214203324	0.966066244888767
PC365	0.18368767796725086	0.9661747866965054
PC366	0.18320141296275563	0.9662830411682437
PC367	0.18214171118859543	0.966390669457826
PC368	0.1811951139615443	0.9664977383991965
PC369	0.18043704335259764	0.9666043593935124
PC370	0.1795783676098234	0.9667104729927846
PC371	0.17843899620464718	0.9668159133327867
PC372	0.17808328276518468	0.9669211434802479
PC373	0.17750299253598242	0.9670260307318155
PC374	0.17615053668120495	0.9671301188116314
PC375	0.17503277041760532	0.9672335463987445
PC376	0.17464415913452366	0.9673367443538451
PC377	0.17397957691757204	0.9674395496045682
PC378	0.17393841869870183	0.9675423305347299
PC379	0.17298448195891902	0.9676445477797313
PC380	0.17281582936161177	0.9677466653672161
PC381	0.17177596884754762	0.9678481684968273
PC382	0.17158089954247197	0.9679495563591805
PC383	0.17030438707985326	0.968050189925046
PC384	0.17026978194148462	0.9681508030425923
PC385	0.16926668004623052	0.9682508234230848
PC386	0.16869116432627776	0.9683505037289609
PC387	0.16809498430153455	0.9684498317495975
PC388	0.16724743708161208	0.9685486589510807
PC389	0.16610463420152533	0.9686468108656209
PC390	0.1652216383611154	0.9687444410142714
PC391	0.1648479158277675	0.9688418503287329
PC392	0.16436797161781266	0.9689389760421783
PC393	0.1638149268849087	0.9690357749592062
PC394	0.16250987289001137	0.9691318027144373
PC395	0.16236152809931	0.9692277428121188
PC396	0.16183594102355126	0.969323372338226
PC397	0.16112429883310708	0.9694185813520229
PC398	0.15989944031075873	0.969513066591859
PC399	0.15947313017588877	0.9696072999232752
PC400	0.1589058373110488	0.9697011980389942
PC401	0.1586707742990152	0.9697949572550083
PC402	0.15809135088889822	0.9698883740873357
PC403	0.1579127186591198	0.9699816853651406
PC404	0.15693707664970818	0.9700744201320516
PC405	0.15591315516872697	0.9701665498595297
PC406	0.15535192354257768	0.9702583479529213
PC407	0.1545077574025717	0.9703496472250536
PC408	0.1538405306459407	0.970440552230139
PC409	0.15357288519311713	0.9705312990824206
PC410	0.15258383726179875	0.9706214615021939
PC411	0.15197489250468804	0.9707112640939944
PC412	0.1516597504419093	0.9708008804670483
PC413	0.15083765300070523	0.970890011059328
PC414	0.1502655062113624	0.9709788035677063
PC415	0.14983831751078405	0.9710673436485167
PC416	0.14944527009571712	0.9711556514759856
PC417	0.1489858049459198	0.9712436878035996
PC418	0.14787475457045404	0.9713310676069569
PC419	0.14772803765049794	0.97141836071468
PC420	0.14693379403830584	0.9715051845005717
PC421	0.14638525241137648	0.9715916841509499
PC422	0.14619352787752823	0.9716780705105091
PC423	0.14503372032464462	0.971763771534994
PC424	0.14476019238208662	0.9718493109306877
PC425	0.14452861178623752	0.9719347134844506
PC426	0.1439282466337472	0.9720197612799648
PC427	0.14324298297429786	0.9721044041503517
PC428	0.14294050169264455	0.9721888682832998
PC429	0.1427742420515542	0.972273234172739
PC430	0.14173149764974308	0.9723569839002036
PC431	0.1409918027034061	0.9724402965388687
PC432	0.14088107938629857	0.9725235437506682
PC433	0.13946015284214713	0.9726059513311028
PC434	0.13936617657901335	0.9726883033805753
PC435	0.13885727661048988	0.9727703547189542
PC436	0.13829332511238654	0.9728520728160632
PC437	0.137833715452379	0.9729335193279254
PC438	0.13693488927763994	0.9730144347196877
PC439	0.13649140024357875	0.9730950880519478
PC440	0.13631126005450744	0.973175634938626
PC441	0.13589640081422819	0.9732559366832653
PC442	0.13498926593524033	0.9733357023981571
PC443	0.13434844062719528	0.9734150894467272
PC444	0.1340262885183938	0.9734942861342853
PC445	0.13396510104191175	0.9735734466659108
PC446	0.13282850255441736	0.9736519355767946
PC447	0.1323459898036811	0.9737301393689008
PC448	0.1312040099052078	0.9738076683603673
PC449	0.1310259046463327	0.9738850921087006
PC450	0.13059183023515342	0.973962259360671
PC451	0.13022124135968868	0.9740392076301442
PC452	0.13001399861274568	0.9741160334390219
PC453	0.12920324440667622	0.97419238016989
PC454	0.1284360831995911	0.9742682735820316
PC455	0.12795376655792587	0.9743438819912773
PC456	0.12767931635523797	0.9744193282267642
PC457	0.1273672791534935	0.9744945900781798
PC458	0.1267133864016967	0.974569465541667
PC459	0.12622818955973272	0.9746440543003358
PC460	0.12612626396702228	0.974718582830751
PC461	0.125728683686241	0.9747928764293358
PC462	0.12478001776345377	0.9748666094573076
PC463	0.12451844694531286	0.9749401879220027
PC464	0.12379843223803287	0.9750133409270327
PC465	0.12344499416286635	0.9750862850840439
PC466	0.12295318282058694	0.9751589386277013
PC467	0.1225608837862986	0.9752313603602387
PC468	0.12205284414718558	0.9753034818900548
PC469	0.1217677238118068	0.9753754349410867
PC470	0.12135444679880933	0.9754471437850243
PC471	0.12101762832253582	0.9755186536015329
PC472	0.12079713634721481	0.9755900331284224
PC473	0.12059570208354822	0.9756612936269734
PC474	0.11987039243487502	0.9757321255370567
PC475	0.11945161983472696	0.9758027099926806
PC476	0.11914889096858891	0.9758731155645668
PC477	0.11819358283377748	0.9759429566409298
PC478	0.11798390765497635	0.9760126738193634
PC479	0.11766219438627026	0.9760822008960974
PC480	0.11748086201406262	0.9761516208227837
PC481	0.11716692259312048	0.9762208552413691
PC482	0.11659927858235836	0.9762897542367637
PC483	0.11637871146249643	0.976358522898136
PC484	0.11618117230083566	0.9764271748328016
PC485	0.115476729643149	0.9764954105093908
PC486	0.11513457074160659	0.9765634440028715
PC487	0.11450872063986502	0.9766311076789417
PC488	0.11406755452747079	0.9766985106681335
PC489	0.11377401103192317	0.9767657402012612
PC490	0.1134582839546726	0.9768327831699546
PC491	0.11316234787006743	0.9768996512687931
PC492	0.11295605775077165	0.976966397469948
PC493	0.11251427877777218	0.9770328826220825
PC494	0.11185838669322523	0.977098980204875
PC495	0.1116103606141265	0.9771649312280325
PC496	0.1110377294691519	0.977230543881081
PC497	0.11051430349151363	0.9772958472395569
PC498	0.11012645415683288	0.9773609214162589
PC499	0.10972563064069794	0.9774257587446892
PC500	0.10939039207300363	0.977490397979265
PC501	0.10933670941447172	0.977555005492536
PC502	0.10888247000499067	0.9776193445938636
PC503	0.10837729088316925	0.9776833851827611
PC504	0.10798119329730894	0.9777471917159588
PC505	0.10790221773858268	0.9778109515821727
PC506	0.10689247434795658	0.9778741147868456
PC507	0.10655431971638266	0.9779370781745499
PC508	0.10615013482439299	0.9779998027277318
PC509	0.10599599298005682	0.978062436197861
PC510	0.10576292560611596	0.9781249319475163
PC511	0.10509330277357812	0.9781870320142734
PC512	0.10441382557507191	0.9782487305751469
PC513	0.10430803540654066	0.9783103666241729
PC514	0.10424321338085561	0.9783719643695962
PC515	0.10386576111568525	0.9784333390769167
PC516	0.10359594789507252	0.9784945543504903
PC517	0.10298552107976383	0.9785554089203372
PC518	0.10276273488204897	0.9786161318448996
PC519	0.10236905126801557	0.9786766221401879
PC520	0.1017275128886283	0.9787367333477978
PC521	0.10155274369739735	0.9787967412835704
PC522	0.1012542610404509	0.9788565728447081
PC523	0.10099690340001748	0.9789162523321528
PC524	0.10059622376322191	0.9789756950563451
PC525	0.1003171610043907	0.9790349728812001
PC526	0.09977372362048323	0.9790939295866602
PC527	0.09956750579943122	0.9791527644371579
PC528	0.09916363542182761	0.979211360638981
PC529	0.09904415211286213	0.9792698862376232
PC530	0.09831327449870363	0.9793279799576639
PC531	0.0981597423567529	0.9793859829549277
PC532	0.09804046571583394	0.9794439154711317
PC533	0.0976831942156764	0.9795016368741303
PC534	0.09739877938232028	0.9795591902152289
PC535	0.09719486307541632	0.9796166230613393
PC536	0.09671759032189382	0.9796737738850082
PC537	0.09628971565697841	0.9797306718757698
PC538	0.09617195143738334	0.9797875002791676
PC539	0.09589988560440704	0.9798441679177409
PC540	0.0952166388679078	0.9799004318229949
PC541	0.09495937455733527	0.9799565437097052
PC542	0.09473641496762888	0.9800125238486728
PC543	0.09431337016506997	0.9800682540087188
PC544	0.09413252840523295	0.9801238773086219
PC545	0.0938677744595717	0.9801793441643248
PC546	0.09352733006960749	0.9802346098500314
PC547	0.09327942160348718	0.9802897290456012
PC548	0.09310138670708998	0.980344743039615
PC549	0.09269110274350717	0.98039951459514
PC550	0.09221681122559296	0.9804540058898478
PC551	0.09214605885304844	0.9805084553766863
PC552	0.09177091796298002	0.9805626831912231
PC553	0.09147709265105401	0.9806167373831693
PC554	0.09125619269967332	0.9806706610444216
PC555	0.09082087448702118	0.9807243274743438
PC556	0.09028370140574675	0.9807776764864731
PC557	0.08997288122300547	0.9808308418336724
PC558	0.089686752394735	0.9808838381061652
PC559	0.08953307194825974	0.9809367435682471
PC560	0.0892542244252387	0.9809894842581759
PC561	0.0889771916858032	0.9810420612483145
PC562	0.08866476645705583	0.9810944536250946
PC563	0.0884260673461	0.981146704953584
PC564	0.08805543261533152	0.9811987372724801
PC565	0.08787770459546893	0.9812506645711548
PC566	0.08763425636113688	0.9813024480152622
PC567	0.0874357838607442	0.9813541141811493
PC568	0.08700730204625029	0.981405527155362
PC569	0.08678612232250726	0.9814568094335623
PC570	0.08631266198907475	0.9815078119420957
PC571	0.08583259857538642	0.9815585307791747
PC572	0.08570337425722695	0.9816091732570703
PC573	0.08543879795686998	0.9816596593957371
PC574	0.08519410331795892	0.9817100009433307
PC575	0.08472586828332475	0.9817600658089083
PC576	0.08446279926211141	0.9818099752259144
PC577	0.08422027078510957	0.9818597413318415
PC578	0.0840991677240705	0.9819094358774697
PC579	0.08383246558260254	0.9819589728277006
PC580	0.08372874206487292	0.9820084484872764
PC581	0.08336551600597432	0.9820577095150735
PC582	0.08274860013539695	0.9821066060047341
PC583	0.08261318414169712	0.9821554224765247
PC584	0.08249568640645591	0.982204169518418
PC585	0.08209421221367143	0.9822526793275524
PC586	0.0819035304382208	0.9823010764620379
PC587	0.08180352969110946	0.9823494145056689
PC588	0.08148554034546326	0.9823975646480819
PC589	0.08141571572387712	0.9824456735308374
PC590	0.08073027993898789	0.9824933773867561
PC591	0.08065788518881142	0.982541038464318
PC592	0.08023393555966815	0.9825884490282925
PC593	0.07999468095429041	0.9826357182157324
PC594	0.07976695179722539	0.9826828528370726
PC595	0.07957633644283946	0.9827298748230124
PC596	0.07929913939784053	0.9827767330120732
PC597	0.07910442467184199	0.982823476143398
PC598	0.07895513865821252	0.9828701310610007
PC599	0.07866516491427297	0.9829166146319203
PC600	0.07862648729187352	0.9829630753480728
PC601	0.07824858027465777	0.9830093127574079
PC602	0.07803828059045412	0.9830554258997907
PC603	0.07795980553921476	0.9831014926709415
PC604	0.07773034531913794	0.9831474238531005
PC605	0.07750747913922593	0.983193223342713
PC606	0.07723448397585263	0.9832388615183557
PC607	0.07694143517448496	0.9832843265302511
PC608	0.07658522135348009	0.9833295810539281
PC609	0.07624163884388763	0.9833746325532808
PC610	0.0760155330883201	0.9834195504458085
PC611	0.07568109586279279	0.9834642707179981
PC612	0.07545579040183112	0.98350885785626
PC613	0.07496647553999507	0.9835531558563486
PC614	0.07478701149934948	0.9835973478103943
PC615	0.0745989630342103	0.9836414286458252
PC616	0.07451755624571238	0.9836854613776483
PC617	0.07418118355446467	0.9837292953454586
PC618	0.07399097927645591	0.9837730169207752
PC619	0.0738501520514681	0.983816655280703
PC620	0.07344421709073079	0.9838600537719854
PC621	0.07340074550789558	0.9839034265757298
PC622	0.07324690794212416	0.9839467084762213
PC623	0.07318965610117059	0.9839899565463635
PC624	0.07286071785469873	0.9840330102455368
PC625	0.07282637496833941	0.9840760436513567
PC626	0.07246364067232566	0.9841188627159827
PC627	0.07238752167170123	0.9841616368015769
PC628	0.07191687302939118	0.9842041327789438
PC629	0.07152897603143574	0.9842463995463723
PC630	0.07143678141294596	0.9842886118356199
PC631	0.07117145845737623	0.984330667344437
PC632	0.07105397789030168	0.9843726534335018
PC633	0.07080521523536933	0.984414492527686
PC634	0.07057623018958481	0.9844561963136605
PC635	0.07043437550402312	0.9844978162771155
PC636	0.07016960006802508	0.9845392797836716
PC637	0.07005581453715286	0.9845806760538874
PC638	0.06977031401672859	0.9846219036206663
PC639	0.06937155195732457	0.9846628955572969
PC640	0.06920970938579463	0.9847037918604835
PC641	0.06906301110184626	0.9847446014790481
PC642	0.06884333821554878	0.9847852812919966
PC643	0.06871852813532689	0.9848258873541531
PC644	0.06845898023316395	0.984866340048382
PC645	0.06822578873233945	0.9849066549487898
PC646	0.06810170473232922	0.9849468965274494
PC647	0.06806468488389217	0.9849871162309275
PC648	0.06769749440991406	0.9850271189600377
PC649	0.06753254721885334	0.9850670242211713
PC650	0.06736545798247315	0.985106830748585
PC651	0.06707976494377961	0.9851464684588017
PC652	0.06660091244420059	0.9851858232130984
PC653	0.06651947906232931	0.9852251298480733
PC654	0.06643314511535021	0.9852643854679622
PC655	0.06622690265604232	0.9853035192183299
PC656	0.06589304960276042	0.9853424556935493
PC657	0.06566746349539741	0.9853812588690058
PC658	0.06560734923345672	0.9854200265226968
PC659	0.06545479290757412	0.9854587040302245
PC660	0.06537761867111494	0.9854973359351771
PC661	0.06505676309811917	0.985535778245246
PC662	0.06489990283428188	0.985574127865937
PC663	0.0647672286817839	0.9856123990889234
PC664	0.06449569620899677	0.9856505098622498
PC665	0.06430917287512711	0.9856885104181676
PC666	0.06407731765466254	0.985726373969878
PC667	0.06392485325068041	0.985764147429742
PC668	0.0637259982039122	0.9858018033853375
PC669	0.063455973518776	0.9858392997822312
PC670	0.06312623981401443	0.9858766013381164
PC671	0.06291127488446673	0.9859137758703369
PC672	0.06282875747419207	0.9859509016426786
PC673	0.06265339328516556	0.9859879237915966
PC674	0.06256623684595031	0.9860248944394147
PC675	0.062291515020488464	0.9860617027529711
PC676	0.06223127854791722	0.9860984754725471
PC677	0.0621099161886987	0.9861351764786037
PC678	0.06181939311390898	0.9861717058133752
PC679	0.06154077422461778	0.986208070511094
PC680	0.06133207122357128	0.9862443118853474
PC681	0.06128575876973855	0.9862805258933806
PC682	0.0611072107235719	0.9863166343966355
PC683	0.060812491564839866	0.9863525687491221
PC684	0.06067484214272037	0.9863884217639965
PC685	0.060443032020017676	0.9864241378013119
PC686	0.060393398378608076	0.9864598245099034
PC687	0.060151158386090364	0.9864953680778827
PC688	0.06011249259955149	0.9865308887980889
PC689	0.05978233495822513	0.986566214426781
PC690	0.05957981267636025	0.98660142038422
PC691	0.059476512406407035	0.986636565301103
PC692	0.059317233170564636	0.9866716160992274
PC693	0.05910456978596384	0.9867065412336792
PC694	0.05905261825428622	0.9867414356697564
PC695	0.058804737338602184	0.9867761836319765
PC696	0.05858270537533543	0.9868108003945922
PC697	0.05851611173133888	0.9868453778067486
PC698	0.05836681780962302	0.9868798670005101
PC699	0.05822475693504558	0.9869142722499138
PC700	0.05794834883607814	0.9869485141686299
PC701	0.057747463681228295	0.9869826373834782
PC702	0.05760371776343469	0.9870166756582699
PC703	0.05745216581061757	0.9870506243803866
PC704	0.0571782692036091	0.9870844112558667
PC705	0.057079079792741974	0.9871181395199141
PC706	0.05686968783890309	0.9871517440533909
PC707	0.056797384567318594	0.987185305862566
PC708	0.05674928001195996	0.9872188392465605
PC709	0.05643872807189431	0.9872521891241308
PC710	0.056192934669161226	0.9872853937613639
PC711	0.056098235243762	0.9873185424403155
PC712	0.05591263565295206	0.9873515814477021
PC713	0.05587768694909727	0.9873845998037551
PC714	0.05571255033636015	0.9874175205799016
PC715	0.05551691971788335	0.9874503257571074
PC716	0.055231371646174816	0.9874829622027781
PC717	0.05508081323619807	0.9875155096828623
PC718	0.054947242149692224	0.9875479782352397
PC719	0.054674993695137085	0.9875802859148806
PC720	0.05454941782370188	0.9876125193912203
PC721	0.05446580903105589	0.987644703462779
PC722	0.054197445260693845	0.9876767289570773
PC723	0.054081959051504175	0.9877086862100973
PC724	0.05389273128766713	0.9877405316476502
PC725	0.05375820611152278	0.9877722975937206
PC726	0.05365947644845915	0.9878040052000253
PC727	0.05356829420054655	0.9878356589263632
PC728	0.053392545622045956	0.9878672088021397
PC729	0.05319965909011727	0.9878986447004678
PC730	0.05304477890996332	0.9879299890794576
PC731	0.05293317194660551	0.9879612675094317
PC732	0.052760426199552596	0.9879924438632302
PC733	0.05269602334662582	0.988023582161117
PC734	0.05246217348892904	0.9880545822761567
PC735	0.052257246976004486	0.9880854612992734
PC736	0.05216424623530451	0.9881162853678683
PC737	0.0520751836888818	0.9881470568090366
PC738	0.05204993843292312	0.9881778133326787
PC739	0.051839768011403074	0.9882084456657506
PC740	0.05179304815495316	0.9882390503918662
PC741	0.05157097657737536	0.9882695238949694
PC742	0.05140052302485258	0.988299896676364
PC743	0.05130941339734027	0.9883302156207036
PC744	0.05122552684806867	0.9883604849961346
PC745	0.05104841823529761	0.9883906497173546
PC746	0.05089176748653177	0.988420721873
PC747	0.05082614610397246	0.9884507552526994
PC748	0.05069393069653102	0.9884807105057684
PC749	0.05043044095630709	0.9885105100616614
PC750	0.050351209849924874	0.9885402627995662
PC751	0.050338726134833665	0.9885700081607923
PC752	0.050141132822053985	0.9885996367633136
PC753	0.04993947270799782	0.9886291462040405
PC754	0.049769298340558404	0.9886585550880307
PC755	0.049538215059384695	0.9886878274239552
PC756	0.04945519917846985	0.9887170507054529
PC757	0.049367331921277034	0.9887462220658254
PC758	0.04914554276668776	0.9887752623700701
PC759	0.049070578384193625	0.9888042583775515
PC760	0.04891066931317852	0.9888331598941023
PC761	0.04880533028064685	0.9888619991653835
PC762	0.0487165679851043	0.9888907859866577
PC763	0.04854099935759537	0.9889194690637045
PC764	0.04837617989233879	0.9889480547482485
PC765	0.04827915610606573	0.9889765831010363
PC766	0.04816570921860991	0.9890050444175897
PC767	0.04784881402193423	0.9890333184794624
PC768	0.04775755335100782	0.9890615386150275
PC769	0.04765664969767024	0.989089699126207
PC770	0.047506715528666185	0.9891177710406668
PC771	0.04739200433942181	0.9891457751718108
PC772	0.047311226109431385	0.989173731570765
PC773	0.047185986132179336	0.9892016139648995
PC774	0.04692351339213936	0.9892293412628074
PC775	0.0469113505478868	0.9892570613736403
PC776	0.04671375717914967	0.9892846647257355
PC777	0.046614429722120994	0.9893122093848259
PC778	0.046494891637575676	0.9893396834083684
PC779	0.04630973539693105	0.9893670480223234
PC780	0.04614511697209172	0.9893943153625713
PC781	0.04610563720872474	0.9894215593740637
PC782	0.04596905372151173	0.9894487226778094
PC783	0.045846491920764884	0.9894758135592805
PC784	0.04574598672532208	0.9895028450518166
PC785	0.04561672561913914	0.989529800163431
PC786	0.04550896885797295	0.9895566916011301
PC787	0.04540468238180456	0.9895835214155196
PC788	0.045319012328811636	0.9896103006071209
PC789	0.04507651031355675	0.9896369365032796
PC790	0.045051464917177736	0.98966355760001
PC791	0.04490937308656317	0.9896900947340909
PC792	0.044658487574428384	0.9897164836188861
PC793	0.0444579690063836	0.9897427540164311
PC794	0.044398462325301286	0.9897689892512325
PC795	0.04436379630555679	0.9897952040017396
PC796	0.04427456786790014	0.9898213660267943
PC797	0.04420111105254522	0.9898474846459133
PC798	0.0440345332215373	0.9898735048335039
PC799	0.04375251785201911	0.9898993583770475
PC800	0.04360147307825446	0.9899251226676103
PC801	0.04353928382881685	0.9899508502102888
PC802	0.04347563572453493	0.9899765401430395
PC803	0.04325233891224399	0.9900020981287814
PC804	0.04323338222508074	0.9900276449129384
PC805	0.04307073895052658	0.9900530955905127
PC806	0.04302620303006176	0.9900785199516275
PC807	0.04299901858346153	0.9901039282493407
PC808	0.042863589438508105	0.9901292565214125
PC809	0.042821175047939	0.9901545597306458
PC810	0.0426746803705141	0.9901797763755691
PC811	0.04257054923641052	0.9902049314889749
PC812	0.0423527458824394	0.9902299579014793
PC813	0.04227334770554894	0.9902549373972728
PC814	0.042163887813846224	0.990279852212764
PC815	0.04212288601460818	0.9903047428001228
PC816	0.04199648666297703	0.9903295586975827
PC817	0.041876372650483655	0.9903543036191762
PC818	0.04170674816669183	0.9903789483089616
PC819	0.04152172449284513	0.9904034836674938
PC820	0.0414824930916066	0.9904279958440289
PC821	0.04126122376231364	0.9904523772716032
PC822	0.041107312144243235	0.9904766677521666
PC823	0.04102515385904775	0.9905009096850599
PC824	0.04093399901643821	0.9905250977541801
PC825	0.040861007073269284	0.9905492426920596
PC826	0.04083577883526953	0.990573372722469
PC827	0.04071045984313647	0.9905974287013684
PC828	0.040546388023487215	0.9906213877295516
PC829	0.04035890093985389	0.9906452359708426
PC830	0.0403303741319979	0.9906690673555251
PC831	0.040302213929585065	0.9906928821002275
PC832	0.04015226833453279	0.9907166082414585
PC833	0.04004139543271954	0.9907402688674337
PC834	0.039994829049580384	0.9907639019771407
PC835	0.03988008018961697	0.9907874672812723
PC836	0.039717401655455	0.990810936457986
PC837	0.03958826960282942	0.9908343293300365
PC838	0.03955889186240104	0.9908577048426587
PC839	0.039494332338653605	0.9908810422067915
PC840	0.039378323555356386	0.9909043110208552
PC841	0.03911472393964722	0.9909274240728171
PC842	0.03907952964696444	0.9909505163283259
PC843	0.039045262530250126	0.9909735883352538
PC844	0.03892013577363528	0.9909965864042645
PC845	0.03887653350607353	0.991019558708515
PC846	0.038825136249119804	0.9910425006419142
PC847	0.03861999198680807	0.9910653213547211
PC848	0.03852387566009298	0.9910880852719938
PC849	0.03830703202396978	0.9911107210554659
PC850	0.03825930566465335	0.9911333286372352
PC851	0.038201712068322555	0.9911559021867105
PC852	0.0380761121324268	0.9911784015186648
PC853	0.037931106039587124	0.9912008151659197
PC854	0.037910059739329635	0.991223216376829
PC855	0.03776845037454652	0.9912455339101797
PC856	0.037711533032277485	0.9912678178108376
PC857	0.037616838589954404	0.9912900457561583
PC858	0.03740843062872241	0.9913121505523539
PC859	0.03737277415718081	0.991334234278993
PC860	0.03725968065888551	0.9913562511782169
PC861	0.0371266420811735	0.9913781894643956
PC862	0.037110328763298395	0.9914001181109673
PC863	0.036917192713814724	0.9914219326326495
PC864	0.0368185949699156	0.9914436888925177
PC865	0.036783814136953835	0.9914654246002478
PC866	0.0367218148910842	0.9914871236723675
PC867	0.03663829648630803	0.9915087733931167
PC868	0.03648125088814939	0.9915303303149733
PC869	0.036339133978719615	0.991551803259361
PC870	0.03626437829541258	0.9915732320303066
PC871	0.03614395649918773	0.9915945896435153
PC872	0.03607195553913435	0.9916159047110594
PC873	0.03601452693615385	0.9916371858438047
PC874	0.03591967845999004	0.9916584109301936
PC875	0.035699657153880474	0.9916795060050837
PC876	0.03563945214138851	0.9917005655045833
PC877	0.035516070146508816	0.9917215520971524
PC878	0.03538597401266535	0.9917424618153785
PC879	0.03536115301944197	0.9917633568667773
PC880	0.03529437559913035	0.9917842124591224
PC881	0.0352629583335914	0.9918050494868756
PC882	0.03508836763917578	0.9918257833482663
PC883	0.03494107598869845	0.9918464301744121
PC884	0.03486376639075655	0.9918670313179972
PC885	0.03481161895878885	0.9918876016474495
PC886	0.034655317587355974	0.9919080796177755
PC887	0.034623551498677366	0.9919285388173885
PC888	0.034555509418794136	0.9919489578106555
PC889	0.03437671909116068	0.9919692711559793
PC890	0.0342950724958935	0.9919895362559926
PC891	0.03415739182104101	0.9920097199999265
PC892	0.034103743103682374	0.9920298720426115
PC893	0.03401019101356276	0.9920499688049801
PC894	0.03386289773832235	0.9920699785311438
PC895	0.03380265265723992	0.9920899526582402
PC896	0.03372723056673192	0.9921098822181118
PC897	0.03366920631605149	0.9921297774912139
PC898	0.03355516686570574	0.9921496053779337
PC899	0.03341849436418942	0.9921693525043078
PC900	0.03337190625396266	0.9921890721015751
PC901	0.03330194270356635	0.9922087503570914
PC902	0.03319934880616858	0.9922283679894499
PC903	0.03313652467833274	0.9922479484987718
PC904	0.0330069614730813	0.9922674524486605
PC905	0.032919562772073176	0.9922869047542957
PC906	0.03283908176925301	0.9923063095033738
PC907	0.03278671514534156	0.9923256833087977
PC908	0.03268227150088222	0.9923449953980404
PC909	0.032581899333187225	0.9923642481769546
PC910	0.03246338305497949	0.9923834309241104
PC911	0.03229013381629653	0.9924025112975755
PC912	0.032233158440675966	0.9924215580040556
PC913	0.03218063498657853	0.9924405736742099
PC914	0.03213610773818511	0.992459563033029
PC915	0.032052129736315944	0.9924785027688998
PC916	0.032025918717057664	0.9924974270165712
PC917	0.03197130253737355	0.9925163189913163
PC918	0.031832896354816266	0.9925351291812765
PC919	0.03177138483391706	0.9925539030238248
PC920	0.03165532293435895	0.9925726082849172
PC921	0.031582013496073966	0.9925912702271596
PC922	0.03147857558499491	0.9926098710475132
PC923	0.03144632265672963	0.9926284528094781
PC924	0.031336169078252214	0.9926469694812384
PC925	0.03125212434825265	0.9926654364906206
PC926	0.03119704260070379	0.9926838709519707
PC927	0.031090125710954583	0.9927022422356889
PC928	0.030959166018631887	0.992720536134784
PC929	0.030917660024710473	0.9927388055078157
PC930	0.03082855750127392	0.9927570222297983
PC931	0.030770430227829507	0.9927752046041349
PC932	0.03070183961472233	0.9927933464479948
PC933	0.03063006228703594	0.9928114458783353
PC934	0.03056203361847908	0.9928295051102545
PC935	0.03050345273591967	0.9928475297264882
PC936	0.030367430558289818	0.9928654739666551
PC937	0.030336563849769654	0.9928833999675565
PC938	0.030198423262523748	0.9929012443406143
PC939	0.030170262073953756	0.9929190720731094
PC940	0.030019974965132125	0.992936811000331
PC941	0.029924495694291117	0.9929544935084571
PC942	0.02980954353025218	0.9929721080908747
PC943	0.029786872095637188	0.9929897092766478
PC944	0.029753163780900902	0.9930072905440385
PC945	0.029562692517433358	0.9930247592611726
PC946	0.02951379935138248	0.9930421990871331
PC947	0.02945250736408008	0.993059602695405
PC948	0.029388382979256326	0.9930769684123131
PC949	0.02931394139615323	0.9930942901413822
PC950	0.02922312554206069	0.9931115582069879
PC951	0.029201711676264525	0.9931288136190518
PC952	0.02915124930027243	0.9931460392126893
PC953	0.029041062678278686	0.9931631996965967
PC954	0.028917066232585074	0.9931802869104921
PC955	0.028902421056796856	0.9931973654704926
PC956	0.028809600470742346	0.9932143891824254
PC957	0.028739979150089925	0.9932313717548321
PC958	0.02861240772121799	0.9932482789447546
PC959	0.028517447806697974	0.9932651300224713
PC960	0.028503332923993506	0.9932819727596455
PC961	0.028370554304735885	0.993298737037385
PC962	0.028304203549248917	0.993315462108189
PC963	0.0281738494479927	0.9933321101522161
PC964	0.028113023491189448	0.993348722253934
PC965	0.028078968553026322	0.9933653142324483
PC966	0.02799407767529647	0.9933818560485922
PC967	0.027943372563722323	0.9933983679028762
PC968	0.02780529534341842	0.9934147981667604
PC969	0.027729659599847363	0.9934311837371711
PC970	0.027699682545479554	0.9934475515940168
PC971	0.02760958475527534	0.9934638662117059
PC972	0.027524131781034956	0.9934801303348796
PC973	0.02747909169646951	0.9934963678436812
PC974	0.02743143519260906	0.9935125771920578
PC975	0.02736856104993135	0.9935287493878437
PC976	0.02724091929892271	0.9935448461595917
PC977	0.027194834361432753	0.9935609156995597
PC978	0.02713128025273245	0.9935769476851424
PC979	0.027045899291394032	0.9935929292187623
PC980	0.027002179369701212	0.9936088849180998
PC981	0.026972749152936	0.9936248232270007
PC982	0.0268237561679661	0.9936406734953313
PC983	0.026731831927282318	0.9936564694452483
PC984	0.026676231045971083	0.9936722325403748
PC985	0.026612146517294877	0.9936879577676886
PC986	0.026522693542665007	0.9937036301368701
PC987	0.02646510699409544	0.9937192684779222
PC988	0.026399514742559114	0.9937348680602419
PC989	0.026299094370282407	0.9937504083037487
PC990	0.026270215965319418	0.9937659314828868
PC991	0.026205716954023385	0.9937814165492928
PC992	0.026114232536948074	0.9937968475571787
PC993	0.026038826277278965	0.9938122340071942
PC994	0.0259767060989577	0.9938275837501398
PC995	0.02584016397505562	0.9938428528097802
PC996	0.025814974312197564	0.993858106984745
PC997	0.025728443486210978	0.9938733100282872
PC998	0.025685257328695754	0.9938884875529503
PC999	0.025656766165950314	0.9939036482420677
PC1000	0.025525505273742234	0.9939187313685817
PC1001	0.025499712569542008	0.9939337992540803
PC1002	0.025417551642944354	0.9939488185903479
PC1003	0.025324613943839495	0.9939637830093452
PC1004	0.02525813121814186	0.9939787081434253
PC1005	0.025155833397186002	0.9939935728293002
PC1006	0.025082195390414973	0.9940083940021729
PC1007	0.02504588933418128	0.9940231937216469
PC1008	0.025011218418557614	0.9940379729539336
PC1009	0.024907115349091406	0.9940526906712865
PC1010	0.024825071411835625	0.9940673599085381
PC1011	0.024764682199973544	0.9940819934615548
PC1012	0.0247034966316864	0.9940965908597664
PC1013	0.024692768358383622	0.994111181918597
PC1014	0.024601327482728814	0.9941257189446364
PC1015	0.024567628665222465	0.9941402360579055
PC1016	0.024552540222358213	0.9941547442553512
PC1017	0.024504979015309954	0.9941692243486833
PC1018	0.024381981120110686	0.9941836317620509
PC1019	0.024314746221407103	0.9941979994460391
PC1020	0.024226376524494116	0.9942123149120083
PC1021	0.024111531079856648	0.9942265625153299
PC1022	0.024078598437349844	0.9942407906586171
PC1023	0.024016529748913572	0.9942549821252598
PC1024	0.023900647756133753	0.9942691051167543
PC1025	0.02383933257964778	0.9942831918768577
PC1026	0.023816361347898128	0.9942972650631652
PC1027	0.0237239023545868	0.9943112836150717
PC1028	0.02364857305762693	0.9943252576545856
PC1029	0.023612760831508855	0.994339210532507
PC1030	0.023565067234437957	0.9943531352280848
PC1031	0.023467144035447505	0.9943670020604399
PC1032	0.02339553050186417	0.9943808265760621
PC1033	0.023348460716112157	0.9943946232779535
PC1034	0.02333316783593194	0.9944084109432189
PC1035	0.023222031407538125	0.9944221329375095
PC1036	0.023202053469365696	0.9944358431267539
PC1037	0.02311897400974916	0.9944495042240025
PC1038	0.023101392899449322	0.9944631549325004
PC1039	0.023036515991282112	0.9944767673049651
PC1040	0.022897101532809726	0.9944902972968505
PC1041	0.022873079246280698	0.9945038130938675
PC1042	0.022794040154321044	0.9945172821863586
PC1043	0.022763789475385057	0.9945307334035985
PC1044	0.022702432057348693	0.9945441483644866
PC1045	0.022619559787964764	0.9945575143558084
PC1046	0.02256697776694729	0.9945708492761967
PC1047	0.022521194947804895	0.994584157143328
PC1048	0.02246157338305707	0.9945974297798306
PC1049	0.02242911422692047	0.9946106832360836
PC1050	0.02229831960242815	0.9946238594052527
PC1051	0.022268925680642114	0.9946370182054319
PC1052	0.0222069531492571	0.9946501403857864
PC1053	0.022126660198513084	0.9946632151207045
PC1054	0.02207522038169627	0.9946762594596225
PC1055	0.02203472201807599	0.9946892798678901
PC1056	0.021984301397944342	0.9947022704824049
PC1057	0.021866872323227142	0.9947151917075944
PC1058	0.021856569073618853	0.994728106844551
PC1059	0.02171135364013763	0.9947409361731082
PC1060	0.02161385645511309	0.994753707890176
PC1061	0.02157462848507183	0.9947664564272742
PC1062	0.02154392083062315	0.9947791868190926
PC1063	0.021486471710718328	0.9947918832639887
PC1064	0.02144184960362796	0.9948045533414973
PC1065	0.021391697801974554	0.9948171937840993
PC1066	0.021323813259734484	0.9948297941134446
PC1067	0.021297593894162168	0.9948423789496587
PC1068	0.021202988682570475	0.9948549078832623
PC1069	0.02115273131439305	0.9948674071195794
PC1070	0.021083804291667976	0.9948798656266342
PC1071	0.021052410443288552	0.9948923055829342
PC1072	0.020971972681170035	0.9949046980082282
PC1073	0.02091996941162968	0.9949170597045754
PC1074	0.020830913260715175	0.9949293687772752
PC1075	0.020814573009861115	0.9949416681944533
PC1076	0.020748943546134345	0.99495392883091
PC1077	0.020708092856493256	0.9949661653285257
PC1078	0.020655449287407292	0.9949783707188388
PC1079	0.020597343461265835	0.9949905417741792
PC1080	0.020526815372116057	0.9950026711541804
PC1081	0.020423244684970105	0.9950147393338347
PC1082	0.02036760477180917	0.9950267746356344
PC1083	0.020351025935645587	0.9950388001409314
PC1084	0.020328705497631324	0.9950508124569893
PC1085	0.020306820109179523	0.9950628118408809
PC1086	0.02024464106245761	0.9950747744829167
PC1087	0.020154585696428747	0.9950866839108649
PC1088	0.020105150991038614	0.9950985641276413
PC1089	0.020055824206040903	0.9951104151970168
PC1090	0.019993360294518998	0.995122229356209
PC1091	0.01994988439434746	0.995134017825312
PC1092	0.019854476772674587	0.9951457499176573
PC1093	0.01979238597828229	0.9951574453202956
PC1094	0.01977954419250006	0.9951691331346697
PC1095	0.019684972007129556	0.9951807650659488
PC1096	0.019671806435761007	0.9951923892176374
PC1097	0.01956141367623635	0.9952039481377883
PC1098	0.01953508954749627	0.9952154915029028
PC1099	0.01948585211604972	0.9952270057734157
PC1100	0.019422608041109117	0.9952384826727435
PC1101	0.019337994047551488	0.9952499095733129
PC1102	0.019245811478168513	0.9952612820028213
PC1103	0.019192915536181708	0.9952726231758989
PC1104	0.0191510803468314	0.9952839396283905
PC1105	0.0191002708563234	0.9952952260573441
PC1106	0.01904403160847531	0.9953064792542938
PC1107	0.019010814945828586	0.9953177128233804
PC1108	0.018972709756149144	0.995328923875953
PC1109	0.018941223806231085	0.9953401163233477
PC1110	0.018870887178624375	0.9953512672085385
PC1111	0.018768502476712752	0.995362357594186
PC1112	0.01872004082774134	0.995373419343645
PC1113	0.018704602549568922	0.9953844719705617
PC1114	0.01862175516315754	0.9953954756426154
PC1115	0.018590666816332653	0.9954064609444367
PC1116	0.01855355053556619	0.9954174243140943
PC1117	0.018498057542811135	0.9954283548927132
PC1118	0.018441119267881834	0.9954392518262702
PC1119	0.01838161302234998	0.9954501135973409
PC1120	0.018339337020514063	0.9954609503873475
PC1121	0.018243423967821883	0.9954717305019349
PC1122	0.018161452506090255	0.9954824621792472
PC1123	0.018122811685659622	0.995493171023539
PC1124	0.01808989647793368	0.9955038604180985
PC1125	0.018048579206446595	0.9955145253981116
PC1126	0.018002483535119764	0.9955251631400021
PC1127	0.01793023360892613	0.9955357581891127
PC1128	0.01787677471670772	0.9955463216491431
PC1129	0.01783792911715528	0.9955568621551483
PC1130	0.017774660071733107	0.9955673652752132
PC1131	0.01772854007626313	0.9955778411427821
PC1132	0.017726364854634746	0.9955883157250036
PC1133	0.017640620253589638	0.9955987396403861
PC1134	0.01757726224497065	0.9956091261172596
PC1135	0.017539738274690832	0.9956194904210641
PC1136	0.017430340286644835	0.9956297900811455
PC1137	0.017406542415793487	0.9956400756789667
PC1138	0.017366032272361498	0.9956503373391768
PC1139	0.017289576754656626	0.9956605538215056
PC1140	0.01723038362233544	0.9956707353263681
PC1141	0.01714535921878555	0.9956808665899592
PC1142	0.01711512764940415	0.9956909799895912
PC1143	0.017028422994064898	0.995701042155084
PC1144	0.016989733644027883	0.9957110814588802
PC1145	0.016942510284289815	0.995721092858198
PC1146	0.01690106152120417	0.9957310797652703
PC1147	0.016890884510038364	0.9957410606587048
PC1148	0.016837108852193784	0.9957510097758809
PC1149	0.016813554305567965	0.9957609449745781
PC1150	0.01672679307539384	0.995770828905706
PC1151	0.016698466393253036	0.9957806960984804
PC1152	0.01665131657166613	0.9957905354302304
PC1153	0.01664311988086345	0.9958003699185219
PC1154	0.01657561092005264	0.9958101645154896
PC1155	0.016537970056351093	0.9958199368703156
PC1156	0.016482544260452068	0.9958296764738097
PC1157	0.01640139363223394	0.9958393681250622
PC1158	0.016381952637937732	0.995849048288551
PC1159	0.016330983067327564	0.99585869833391
PC1160	0.016283346063684256	0.9958683202303668
PC1161	0.0162620541640041	0.9958779295453519
PC1162	0.016224149560215555	0.9958875164623502
PC1163	0.016197918088766198	0.9958970878790636
PC1164	0.016146648824934648	0.9959066290005574
PC1165	0.01609416264401057	0.9959161391077499
PC1166	0.016014594303629462	0.9959256021976814
PC1167	0.015961775665545103	0.9959350340768615
PC1168	0.015925129616936737	0.9959444443017401
PC1169	0.015898337044048923	0.9959538386947766
PC1170	0.015804126116888074	0.9959631774181871
PC1171	0.015769502217192213	0.9959724956821921
PC1172	0.015733276016261732	0.9959817925399855
PC1173	0.01563875755585333	0.9959910335464303
PC1174	0.01557387889270597	0.9960002362158048
PC1175	0.015550769915147306	0.996009425229989
PC1176	0.015499659755492168	0.9960185840429687
PC1177	0.015471104430639508	0.9960277259824891
PC1178	0.015407292221727447	0.9960368302151116
PC1179	0.015341180258923046	0.9960458953819021
PC1180	0.015302575580753945	0.9960549377370289
PC1181	0.015271675019280902	0.9960639618328861
PC1182	0.015259707679686027	0.996072978857193
PC1183	0.01520933985028376	0.9960819661189415
PC1184	0.01509046769384644	0.9960908831386417
PC1185	0.015078683343659437	0.9960997931949207
PC1186	0.015067009428346908	0.9961086963530348
PC1187	0.015049722757893057	0.9961175892963839
PC1188	0.014984771436651594	0.996126443859729
PC1189	0.014958752550374444	0.9961352830484068
PC1190	0.01490430063443349	0.9961440900612225
PC1191	0.014879662340299743	0.9961528825151684
PC1192	0.014801429419281392	0.996161628740958
PC1193	0.014772069387797244	0.9961703576177838
PC1194	0.014696406282950627	0.9961790417849684
PC1195	0.014661260435327811	0.9961877051843263
PC1196	0.014578989333454275	0.9961963199693503
PC1197	0.014509266112934786	0.9962048935546354
PC1198	0.014484688449807648	0.9962134526168777
PC1199	0.014451763638146485	0.9962219922237128
PC1200	0.014418407470890678	0.9962305121202508
PC1201	0.01436827610223509	0.996239002393956
PC1202	0.014353628142026027	0.9962474840121212
PC1203	0.01430798244952141	0.9962559386580578
PC1204	0.01425250697134267	0.9962643605233055
PC1205	0.014191764012220807	0.9962727464952874
PC1206	0.014185772313911717	0.9962811289267502
PC1207	0.014120884291363081	0.9962894730156124
PC1208	0.014026927174673725	0.9962977615848262
PC1209	0.01400412602677773	0.9963060366807475
PC1210	0.013977099943935598	0.9963142958068448
PC1211	0.013947358255566547	0.9963225373584556
PC1212	0.013912358487624819	0.996330758228559
PC1213	0.013831431427045127	0.9963389312785278
PC1214	0.013810696225313475	0.9963470920759805
PC1215	0.013777867556781464	0.9963552334748372
PC1216	0.01374055071924152	0.9963633528230204
PC1217	0.013683007600959623	0.9963714381687373
PC1218	0.013620156272023998	0.9963794863753443
PC1219	0.013564404861167749	0.9963875016382124
PC1220	0.013517385873587228	0.9963954891173665
PC1221	0.013503015990216699	0.996403468105297
PC1222	0.013405043239749361	0.9964113892007247
PC1223	0.013360400205268401	0.9964192839163988
PC1224	0.013328878608777737	0.9964271600058313
PC1225	0.013314317372577421	0.9964350274909691
PC1226	0.013252642363846837	0.9964428585320896
PC1227	0.013206378853044739	0.9964506622359104
PC1228	0.013192775251586944	0.9964584579013069
PC1229	0.013175057919301422	0.9964662430974586
PC1230	0.01313890451183411	0.9964740069304124
PC1231	0.013075200589305846	0.9964817331204553
PC1232	0.013017973255151182	0.9964894254946299
PC1233	0.012976255294539373	0.9964970932174894
PC1234	0.012951232168534442	0.9965047461540801
PC1235	0.012858776622089162	0.9965123444583067
PC1236	0.0128251477140571	0.9965199228910726
PC1237	0.012800458858892113	0.996527486735092
PC1238	0.012766941937056351	0.9965350307738238
PC1239	0.012705322938654125	0.9965425384016349
PC1240	0.012681980875600221	0.9965500322365245
PC1241	0.012672207402262064	0.9965575202962285
PC1242	0.012610684343759561	0.9965649720017029
PC1243	0.012589317872518942	0.9965724110816411
PC1244	0.012494876922486416	0.996579794356032
PC1245	0.012459362755988213	0.996587156644955
PC1246	0.012441478849527217	0.9965945083662039
PC1247	0.01240645322519418	0.9966018393906666
PC1248	0.012394442037305591	0.9966091633176688
PC1249	0.012358809685791729	0.9966164661893673
PC1250	0.012347951261161574	0.9966237626447777
PC1251	0.012297873902775843	0.9966310295092703
PC1252	0.012286583691560899	0.9966382897023304
PC1253	0.01222623834011018	0.9966455142370731
PC1254	0.012200731169383722	0.9966527236995232
PC1255	0.012183025739309962	0.9966599226997614
PC1256	0.012127128128069582	0.9966670886698704
PC1257	0.01208622049578493	0.9966742304674904
PC1258	0.012048154094447653	0.9966813497715166
PC1259	0.012011546541261764	0.9966884474439884
PC1260	0.011972595169254547	0.9966955220999336
PC1261	0.011940664236663756	0.9967025778877588
PC1262	0.011921352381439466	0.9967096222641291
PC1263	0.011832507181276486	0.9967166141415034
PC1264	0.011774483254084443	0.9967235717322995
PC1265	0.011744088057179037	0.9967305113624483
PC1266	0.011736174306597163	0.996737446316329
PC1267	0.01169058088388533	0.996744354328868
PC1268	0.011666635493578527	0.9967512481919769
PC1269	0.011630150245705106	0.9967581204958021
PC1270	0.011592484169466843	0.9967649705425873
PC1271	0.01157313760945561	0.9967718091574103
PC1272	0.011537691239104775	0.9967786268268265
PC1273	0.011518978811232391	0.9967854334389917
PC1274	0.011499348858776513	0.996792228451737
PC1275	0.011423647945018846	0.9967989787324997
PC1276	0.011382414652522582	0.9968057046483394
PC1277	0.011364194748616102	0.9968124197979628
PC1278	0.01134195546977842	0.9968191218063044
PC1279	0.011291696034088132	0.9968257941161377
PC1280	0.01124289735608522	0.9968324375906307
PC1281	0.011182601316082242	0.9968390454359445
PC1282	0.0111636466445031	0.9968456420808646
PC1283	0.011151457243732952	0.9968522315230175
PC1284	0.011099144642534847	0.9968587900534381
PC1285	0.01105258844211279	0.9968653210736077
PC1286	0.011020079693905378	0.9968718328842235
PC1287	0.011013169823388647	0.9968783406117685
PC1288	0.01092527377886352	0.9968847964011776
PC1289	0.010915435704992399	0.9968912463772281
PC1290	0.010878293539866518	0.9968976744058199
PC1291	0.010844680295149019	0.9969040825722064
PC1292	0.010809984897595964	0.9969104702369394
PC1293	0.010802094309741083	0.9969168532390913
PC1294	0.010779060166993447	0.996923222630273
PC1295	0.010733184836610433	0.9969295649135326
PC1296	0.010722956220008994	0.9969359011526603
PC1297	0.010681896666753609	0.9969422131295284
PC1298	0.010644336712314588	0.9969485029120643
PC1299	0.010595605914729937	0.9969547638993704
PC1300	0.010589190213425581	0.9969610210956124
PC1301	0.010553868218456683	0.9969672574199415
PC1302	0.01049069083944017	0.9969734564124962
PC1303	0.010470540242211649	0.99697964349798
PC1304	0.010426548771186539	0.9969858045887218
PC1305	0.010409508043667874	0.9969919556100273
PC1306	0.010374090270922839	0.9969980857028244
PC1307	0.010366678470074659	0.997004211415958
PC1308	0.010349735302647597	0.9970103271173039
PC1309	0.010309703235331504	0.9970164191635358
PC1310	0.010288265987071629	0.9970224985424092
PC1311	0.010262709968102817	0.9970285628201254
PC1312	0.010221598127317278	0.997034602804685
PC1313	0.01020379645100949	0.9970406322701606
PC1314	0.010181786303154224	0.9970466487297488
PC1315	0.010164344738710442	0.9970526548830445
PC1316	0.010125994967651921	0.9970586383753022
PC1317	0.010074951694234986	0.9970645917058787
PC1318	0.010063986867856277	0.997070538557294
PC1319	0.010011580282575034	0.9970764544414414
PC1320	0.009977996077090219	0.9970823504805433
PC1321	0.009935141330795556	0.9970882211965985
PC1322	0.009926656816428596	0.9970940868991189
PC1323	0.009896040559394597	0.9970999345103668
PC1324	0.009849024730990018	0.9971057543397674
PC1325	0.009822398161164926	0.9971115584354179
PC1326	0.009804221003444523	0.9971173517901107
PC1327	0.009794038572136796	0.9971231391279629
PC1328	0.009744019625687154	0.997128896909413
PC1329	0.009717879996333235	0.9971346392448481
PC1330	0.009702203281385045	0.9971403723168476
PC1331	0.009682921750617654	0.997146093995311
PC1332	0.009646115581625299	0.997151793924857
PC1333	0.00962828608020959	0.9971574833188769
PC1334	0.00962122168530636	0.9971631685385167
PC1335	0.009577701311842468	0.9971688280417882
PC1336	0.009537877393057862	0.9971744640129414
PC1337	0.009533681669965058	0.9971800975048246
PC1338	0.009470917050557885	0.9971856939088348
PC1339	0.009449496231602267	0.9971912776551947
PC1340	0.009425362971452965	0.9971968471411112
PC1341	0.009384735625655624	0.9972023926201615
PC1342	0.009363065560015184	0.9972079252942804
PC1343	0.009346476439001645	0.9972134481658192
PC1344	0.009332554832935425	0.9972189628110235
PC1345	0.009304837634121021	0.9972244610780204
PC1346	0.009303763345196957	0.9972299587102156
PC1347	0.009286242029763718	0.9972354459889932
PC1348	0.009263184920251319	0.9972409196432294
PC1349	0.009251787903786803	0.9972463865629216
PC1350	0.009219255826164495	0.9972518342592747
PC1351	0.009187421456748668	0.9972572631445674
PC1352	0.00917731223752399	0.9972626860562808
PC1353	0.009149235778299729	0.9972680923774984
PC1354	0.009130197917931685	0.9972734874491657
PC1355	0.009085800041215534	0.9972788562859441
PC1356	0.00905391724832754	0.9972842062830486
PC1357	0.009041320115460282	0.9972895488364553
PC1358	0.008993658624577058	0.99729486322649
PC1359	0.008979621554159493	0.9973001693219617
PC1360	0.008953635132529114	0.9973054600619496
PC1361	0.00893492959671041	0.9973107397487593
PC1362	0.00891843138419765	0.9973160096867069
PC1363	0.008894083228781961	0.997321265237229
PC1364	0.008862395012695335	0.9973265020630532
PC1365	0.008845024602339593	0.9973317286246302
PC1366	0.008820456464272906	0.9973369406687929
PC1367	0.008802658053808783	0.9973421421958013
PC1368	0.008765293485759572	0.9973473216439321
PC1369	0.008721284670318949	0.9973524750870721
PC1370	0.008705372465241886	0.9973576191276244
PC1371	0.008686470503954796	0.9973627519989298
PC1372	0.008669617105443025	0.9973678749114921
PC1373	0.008644823036687012	0.997372983173137
PC1374	0.008635743706316989	0.997378086069768
PC1375	0.00860945232810231	0.9973831734307148
PC1376	0.008576329095812796	0.997388241219007
PC1377	0.008566633637407263	0.9973933032782129
PC1378	0.008543785862034838	0.9973983518365737
PC1379	0.008519129485443474	0.9974033858253798
PC1380	0.008503143119181095	0.997408410367776
PC1381	0.008501084684157407	0.9974134336938345
PC1382	0.008471572547998976	0.9974184395810498
PC1383	0.008461870984359349	0.9974234397355711
PC1384	0.008424926539910902	0.9974284180594675
PC1385	0.008404598653175723	0.9974333843715317
PC1386	0.008394277512043703	0.997438344584791
PC1387	0.008359161590668409	0.9974432840479073
PC1388	0.008339696145445944	0.9974482120088115
PC1389	0.008316622831374115	0.9974531263355991
PC1390	0.008284097731238255	0.9974580214431709
PC1391	0.008281346324450265	0.9974629149249248
PC1392	0.008266570927719298	0.9974677996758357
PC1393	0.00825156578998794	0.9974726755601488
PC1394	0.00822290557920322	0.9974775345090251
PC1395	0.008176783228168736	0.9974823662040135
PC1396	0.00817439514522543	0.9974871964878739
PC1397	0.00815071426969766	0.9974920127786071
PC1398	0.008137322228713665	0.997496821155928
PC1399	0.008107482569459465	0.9975016119008708
PC1400	0.00808104500285594	0.9975063870237464
PC1401	0.008079440921974521	0.997511161198764
PC1402	0.008059306843021074	0.9975159234764712
PC1403	0.00803013180627665	0.9975206685145286
PC1404	0.008002041091927477	0.9975253969536668
PC1405	0.007997968885877239	0.9975301229865216
PC1406	0.007958463145560911	0.9975348256752713
PC1407	0.007944922363373765	0.9975395203627169
PC1408	0.007922868316232918	0.9975442020183348
PC1409	0.007876434421760656	0.9975488562359729
PC1410	0.00786272796223698	0.9975535023544072
PC1411	0.007859810260277964	0.9975581467487595
PC1412	0.007841629182138453	0.9975627803998376
PC1413	0.00782692465885081	0.9975674053619522
PC1414	0.007810195298724008	0.9975720204386187
PC1415	0.007800466843671398	0.997576629766701
PC1416	0.00777165848976648	0.9975812220718079
PC1417	0.00776140765213032	0.9975858083196525
PC1418	0.0077467260491550834	0.9975903858920773
PC1419	0.007705431946579728	0.9975949390636462
PC1420	0.007689826398118944	0.9975994830138321
PC1421	0.007658421795833495	0.9976040084069088
PC1422	0.007647510542484107	0.9976085273524807
PC1423	0.007624803915593341	0.9976130328806131
PC1424	0.0076099969336245665	0.9976175296592386
PC1425	0.007586975288049129	0.9976220128342785
PC1426	0.00758026391978025	0.9976264920435435
PC1427	0.007557237476293235	0.9976309576463877
PC1428	0.0075374676791218394	0.9976354115671772
PC1429	0.0074918255133414454	0.9976398385178223
PC1430	0.007483490871817898	0.9976442605434934
PC1431	0.007464992391083117	0.9976486716383357
PC1432	0.00745185637361541	0.997653074971051
PC1433	0.00743560718890692	0.997657468702056
PC1434	0.007409803138687278	0.997661847185341
PC1435	0.007403945148799476	0.9976662222071158
PC1436	0.007380933577931514	0.997670583631258
PC1437	0.00735853645728221	0.9976749318208494
PC1438	0.007344610815724638	0.9976792717817216
PC1439	0.007320653342113792	0.9976835975860235
PC1440	0.007301988155650435	0.9976879123609897
PC1441	0.0072821579264521425	0.9976922154181918
PC1442	0.0072665498979004465	0.997696509252545
PC1443	0.007249885476689468	0.9977007932398231
PC1444	0.007235579631803175	0.9977050687737181
PC1445	0.007208144762859066	0.9977093280962359
PC1446	0.0071975479818371215	0.997713581157072
PC1447	0.007183153258745268	0.9977178257120066
PC1448	0.007172651754657621	0.9977220640615593
PC1449	0.007149974761512262	0.9977262890111829
PC1450	0.007143548398630746	0.9977305101634423
PC1451	0.007139892564751642	0.9977347291554541
PC1452	0.007113558269222941	0.997738932586422
PC1453	0.007090716713862693	0.9977431225202206
PC1454	0.007084163806962746	0.9977473085818792
PC1455	0.00706326933234857	0.9977514822969066
PC1456	0.007034866222189294	0.9977556392284189
PC1457	0.00702355528740279	0.997759789476253
PC1458	0.007014215285410195	0.9977639342050414
PC1459	0.0069801257281217645	0.9977680587901696
PC1460	0.006929065069977192	0.9977721532033439
PC1461	0.006925790731775251	0.9977762456816983
PC1462	0.006922371474586757	0.9977803361395995
PC1463	0.006896028067408816	0.9977844110310724
PC1464	0.006886666173490704	0.9977884803905637
PC1465	0.006876071276868735	0.9977925434894866
PC1466	0.006863202782253684	0.997796598984363
PC1467	0.006847273815499323	0.9978006450667473
PC1468	0.00684328814294406	0.9978046887939811
PC1469	0.006817506354646258	0.9978087172866497
PC1470	0.006811927143219177	0.9978127424825392
PC1471	0.00679678274473588	0.9978167587295409
PC1472	0.006782504966679718	0.9978207665397447
PC1473	0.0067640125578642225	0.9978247634227078
PC1474	0.0067439271934661435	0.9978287484371461
PC1475	0.006727418258682944	0.9978327236963865
PC1476	0.006721651531350993	0.997836695548044
PC1477	0.006699316886326168	0.9978406542020676
PC1478	0.006679309065555328	0.997844601033387
PC1479	0.006672203855320306	0.9978485436662085
PC1480	0.006663586948515923	0.9978524812072641
PC1481	0.006643651469658811	0.997856406968363
PC1482	0.006622176120663567	0.9978603200395892
PC1483	0.006612517523863781	0.9978642274035109
PC1484	0.006599084307156474	0.9978681268296893
PC1485	0.006574627322103262	0.9978720118041343
PC1486	0.0065598711361902085	0.997875888059088
PC1487	0.006553984047721623	0.9978797608353368
PC1488	0.006538664618754478	0.9978836245592717
PC1489	0.006513699534180381	0.9978874735312351
PC1490	0.006505455307989485	0.9978913176316511
PC1491	0.006499240116218564	0.9978951580594846
PC1492	0.00648157441865607	0.9978989880485843
PC1493	0.006454030824280608	0.9979028017620605
PC1494	0.006447753187391308	0.997906611766055
PC1495	0.0064238794830095945	0.9979104076629791
PC1496	0.006419048425208785	0.9979142007052111
PC1497	0.006399783104964594	0.9979179823634858
PC1498	0.006385117615151141	0.997921755355862
PC1499	0.0063758486485413785	0.9979255228711675
PC1500	0.00635297218005118	0.9979292768686734
PC1501	0.006345120034818905	0.9979330262263141
PC1502	0.00633529949161159	0.9979367697809554
PC1503	0.006322153286676084	0.9979405055674497
PC1504	0.006308729560756053	0.9979442334218089
PC1505	0.006282462071996738	0.9979479457546007
PC1506	0.00627247689144886	0.9979516521871078
PC1507	0.0062615871844780395	0.9979553521848422
PC1508	0.006252333159523686	0.9979590467143351
PC1509	0.006242233687131493	0.997962735276008
PC1510	0.006237993875193919	0.9979664213323585
PC1511	0.006217416387821916	0.9979700952293866
PC1512	0.006207541172352535	0.9979737632911092
PC1513	0.006195264837178118	0.9979774240986947
PC1514	0.006184173120589552	0.9979810783521389
PC1515	0.006164475028539572	0.9979847209658992
PC1516	0.006135898809623342	0.9979883466938536
PC1517	0.00613101519081675	0.9979919695360575
PC1518	0.006117556821626288	0.9979955844256555
PC1519	0.0061098925363063696	0.9979991947863956
PC1520	0.006085811857785098	0.9980027909177633
PC1521	0.006080332055753999	0.9980063838110934
PC1522	0.0060676952765081095	0.9980099692372983
PC1523	0.006058505133780768	0.99801354923301
PC1524	0.006048153471069673	0.9980171231118814
PC1525	0.00603354948355758	0.9980206883611963
PC1526	0.006016526426573716	0.9980242435515164
PC1527	0.006007384238867797	0.9980277933396802
PC1528	0.005991047694485427	0.9980313334745124
PC1529	0.005979013219538291	0.9980348664981236
PC1530	0.005969189510325639	0.9980383937168644
PC1531	0.005958392513561809	0.9980419145556152
PC1532	0.005931854331075035	0.9980454197128443
PC1533	0.005911438398800023	0.9980489128062148
PC1534	0.005908601891234209	0.9980524042234811
PC1535	0.005891342840645056	0.9980558854423032
PC1536	0.005881292423047076	0.9980593607222921
PC1537	0.00585787927555692	0.9980628221673553
PC1538	0.005847061301587418	0.998066277220033
PC1539	0.005841512509664012	0.9980697289939068
PC1540	0.005835292780626845	0.9980731770925169
PC1541	0.005824508946617905	0.998076618818915
PC1542	0.005814767156920548	0.9980800547888492
PC1543	0.0058104565870943925	0.9980834882116499
PC1544	0.005782728781058041	0.9980869052499756
PC1545	0.005776687346985746	0.9980903187183928
PC1546	0.005756692014760822	0.9980937203714856
PC1547	0.005749501353376294	0.998097117775587
PC1548	0.00574322374491091	0.9981005114702236
PC1549	0.00572633041847219	0.9981038951825236
PC1550	0.005723460368300301	0.9981072771988994
PC1551	0.0057004009127364025	0.9981106455893474
PC1552	0.005690052153998519	0.9981140078646712
PC1553	0.005687759279562242	0.998117368785126
PC1554	0.005670414802121477	0.9981207194566575
PC1555	0.005660954607730747	0.9981240645381211
PC1556	0.00565401608640387	0.9981274055195837
PC1557	0.005623200355973069	0.998130728291904
PC1558	0.0056096869591598835	0.9981340430791021
PC1559	0.0055996763630702375	0.9981373519509977
PC1560	0.005590235037671171	0.9981406552439752
PC1561	0.0055750322025929335	0.9981439495535347
PC1562	0.005568140688080906	0.9981472397908697
PC1563	0.005557014922025353	0.9981505234539435
PC1564	0.005543144975201315	0.9981537989212086
PC1565	0.005539214227852676	0.9981570720657787
PC1566	0.00552370519848187	0.9981603360459994
PC1567	0.005512529551111418	0.9981635934224838
PC1568	0.005500526497801453	0.9981668437063145
PC1569	0.0054797554287310535	0.9981700817164346
PC1570	0.005473304840003741	0.9981733159148752
PC1571	0.00546558441976759	0.9981765455512877
PC1572	0.005455342955725216	0.9981797691359766
PC1573	0.005445954876834213	0.9981829871732111
PC1574	0.005439313976685194	0.9981862012863101
PC1575	0.00543244476414453	0.9981894113403631
PC1576	0.005424869001484717	0.9981926169178665
PC1577	0.005409278586336699	0.9981958132829293
PC1578	0.00538833612199488	0.9981989972730034
PC1579	0.005377752571934097	0.9982021750092142
PC1580	0.005372665530149659	0.9982053497394707
PC1581	0.005363474116218849	0.998208519038483
PC1582	0.005355882331794934	0.9982116838514783
PC1583	0.005345530622645027	0.998214842547606
PC1584	0.00532160076643242	0.9982179871034828
PC1585	0.005315696572841461	0.9982211281705472
PC1586	0.005309195718680012	0.99822426539623
PC1587	0.005304354592349012	0.9982273997612714
PC1588	0.005279135970251545	0.9982305192245248
PC1589	0.0052751898274791716	0.9982336363559859
PC1590	0.0052678671681734065	0.9982367491604576
PC1591	0.005249579637074244	0.9982398511587516
PC1592	0.005237491555668299	0.9982429460141483
PC1593	0.005235145534092368	0.9982460394832711
PC1594	0.005221451655616396	0.9982491248606246
PC1595	0.005214874121954983	0.9982522063512863
PC1596	0.005199975447917109	0.9982552790382601
PC1597	0.005191197157538552	0.9982583465381056
PC1598	0.005176024261454667	0.9982614050722242
PC1599	0.005162349990003553	0.9982644555261594
PC1600	0.005155532208802581	0.9982675019514395
PC1601	0.005148800908273616	0.9982705443991663
PC1602	0.005134592775414066	0.9982735784512486
PC1603	0.005122655716092877	0.9982766054496734
PC1604	0.005110662359518552	0.9982796253611742
PC1605	0.005101485332150764	0.9982826398499317
PC1606	0.0050940887314710115	0.9982856499680072
PC1607	0.005078833215520801	0.9982886510715353
PC1608	0.005069206278313869	0.9982916464864664
PC1609	0.005058376061829891	0.9982946355017779
PC1610	0.0050550798099607925	0.9982976225693205
PC1611	0.005036859157395201	0.9983005988702043
PC1612	0.005028212688322388	0.9983035700618538
PC1613	0.00501239543702703	0.998306531907024
PC1614	0.00500354386034527	0.9983094885217612
PC1615	0.004991681485418688	0.9983124381269718
PC1616	0.004990151865870932	0.9983153868283241
PC1617	0.004977100910938997	0.9983183278178132
PC1618	0.0049600111276046095	0.9983212587088787
PC1619	0.004950259959329963	0.9983241838379385
PC1620	0.004944425546245587	0.9983271055194195
PC1621	0.004941735065148027	0.9983300256110842
PC1622	0.004931680637143509	0.9983329397615458
PC1623	0.004921159787880634	0.9983358476951942
PC1624	0.004905553198985327	0.9983387464068447
PC1625	0.004896129369181019	0.9983416395499153
PC1626	0.004890360661669066	0.9983445292842327
PC1627	0.004873706392896296	0.9983474091774738
PC1628	0.004864800954414345	0.9983502838084546
PC1629	0.004854796646453936	0.9983531525278485
PC1630	0.004848918185168898	0.9983560177736354
PC1631	0.0048409695284649485	0.9983588783225282
PC1632	0.004816416586362852	0.9983617243629861
PC1633	0.0048119384955462655	0.9983645677573216
PC1634	0.004805754330831478	0.9983674074974086
PC1635	0.004795889578397249	0.9983702414083727
PC1636	0.0047848078982291615	0.9983730687711261
PC1637	0.004775995205756858	0.9983758909264232
PC1638	0.00476762401287523	0.9983787081351478
PC1639	0.004752088089369053	0.9983815161636311
PC1640	0.004747595360609151	0.9983843215373424
PC1641	0.004730519010719462	0.9983871168205679
PC1642	0.00472843719065186	0.9983899108736374
PC1643	0.004722410125543283	0.9983927013652892
PC1644	0.004717573308917301	0.9983954889988461
PC1645	0.004709707104635195	0.9983982719842304
PC1646	0.0047069628973670456	0.9984010533480513
PC1647	0.004691599820825392	0.9984038256337667
PC1648	0.004680236961421261	0.9984065912051215
PC1649	0.004671362817411474	0.9984093515327082
PC1650	0.004660385074089	0.9984121053735008
PC1651	0.004642739609690651	0.9984148487875155
PC1652	0.004638977388868156	0.9984175899784186
PC1653	0.004626926419257798	0.9984203240483538
PC1654	0.004618189470081374	0.9984230529555899
PC1655	0.004608118597877423	0.9984257759119058
PC1656	0.0046010294970686835	0.9984284946792428
PC1657	0.004596503438171148	0.9984312107721129
PC1658	0.004595043084822707	0.9984339260020543
PC1659	0.004588210432057656	0.9984366371945529
PC1660	0.004575517245818603	0.9984393408865951
PC1661	0.004573376666394111	0.9984420433137604
PC1662	0.004557383466168712	0.9984447362904774
PC1663	0.004552201102812772	0.9984474262049146
PC1664	0.0045379895752595606	0.9984501077217013
PC1665	0.004520799566038476	0.9984527790808406
PC1666	0.004514931674707023	0.9984554469726188
PC1667	0.004508856096549796	0.9984581112743127
PC1668	0.004496845446275114	0.9984607684788638
PC1669	0.004492738560346451	0.998463423256639
PC1670	0.004485972843937219	0.9984660740365243
PC1671	0.0044842761257264125	0.9984687238138119
PC1672	0.00447031694869829	0.9984713653425642
PC1673	0.004456766191874916	0.9984739988641181
PC1674	0.004454937766023892	0.9984766313052478
PC1675	0.00444387846071495	0.9984792572113882
PC1676	0.0044347920932826515	0.9984818777483565
PC1677	0.004429428277872151	0.9984844951158243
PC1678	0.004420895045228154	0.9984871074409696
PC1679	0.004410816906872289	0.9984897138109012
PC1680	0.004401846093777219	0.9984923148799424
PC1681	0.00439439165649622	0.9984949115441257
PC1682	0.004387783829676893	0.998497504303717
PC1683	0.004385999570794033	0.9985000960089823
PC1684	0.0043595166875666025	0.9985026720654024
PC1685	0.00435057483151989	0.998505242838043
PC1686	0.0043455875836073375	0.9985078106636981
PC1687	0.00433861015122841	0.9985103743663596
PC1688	0.004329142368837625	0.9985129324744693
PC1689	0.004324351908841759	0.9985154877518764
PC1690	0.004320083030678243	0.9985180405067858
PC1691	0.004306959385735405	0.9985205855068793
PC1692	0.00429669030979684	0.9985231244389332
PC1693	0.0042920467112105	0.9985256606270657
PC1694	0.004285221463153379	0.9985281927821308
PC1695	0.004277521697732595	0.9985307203873728
PC1696	0.004268738123252719	0.9985332428023643
PC1697	0.004262057774132881	0.99853576126991
PC1698	0.004250148830593244	0.9985382727004116
PC1699	0.004238588557145618	0.9985407772999
PC1700	0.004232402182505207	0.9985432782438339
PC1701	0.004227175747583161	0.998545776099446
PC1702	0.004212387157456246	0.9985482652164189
PC1703	0.004208648208135875	0.9985507521240313
PC1704	0.004195643050733664	0.9985532313468425
PC1705	0.004194830876889376	0.9985557100897368
PC1706	0.00418674065951526	0.9985581840520882
PC1707	0.0041748946692132935	0.998560651014595
PC1708	0.00416818756500805	0.9985631140138462
PC1709	0.004158147989174393	0.9985655710806707
PC1710	0.0041518754221439545	0.9985680244410093
PC1711	0.004145135971710868	0.9985704738189788
PC1712	0.004139032363621204	0.998572919590301
PC1713	0.004130725251718228	0.9985753604529167
PC1714	0.004128798680493258	0.9985778001771134
PC1715	0.00411415179959049	0.9985802312464076
PC1716	0.004108946030369098	0.9985826592395913
PC1717	0.004100226542200057	0.9985850820803934
PC1718	0.004093231996943702	0.9985875007880899
PC1719	0.00408659828119752	0.9985899155758963
PC1720	0.004084099288113096	0.9985923288870373
PC1721	0.004065646307756908	0.998594731294236
PC1722	0.004059563637968355	0.9985971301071601
PC1723	0.004047038154764999	0.9985995215187244
PC1724	0.0040361909253305945	0.998601906520616
PC1725	0.00403477247209279	0.9986042906843376
PC1726	0.0040265000360868155	0.9986066699598428
PC1727	0.004019855824770831	0.998609045309256
PC1728	0.004017382606678899	0.9986114191972343
PC1729	0.0040080771061295085	0.9986137875865541
PC1730	0.004000440187070708	0.9986161514631867
PC1731	0.003996414264772589	0.9986185129608852
PC1732	0.0039897605542126005	0.9986208705268788
PC1733	0.003981439670726047	0.9986232231760278
PC1734	0.0039708780083925165	0.998625569584247
PC1735	0.003966253946514684	0.9986279132600889
PC1736	0.003958931988298556	0.9986302526093556
PC1737	0.003943417712657839	0.9986325827911725
PC1738	0.003932511142656246	0.9986349065282522
PC1739	0.003927477448296765	0.9986372272909011
PC1740	0.003920879829840151	0.99863954415499
PC1741	0.003915186064790483	0.9986418576546097
PC1742	0.003912791013685116	0.9986441697389836
PC1743	0.003898007439957578	0.998646473087683
PC1744	0.003892786779895887	0.9986487733514726
PC1745	0.0038902694418969422	0.9986510721277567
PC1746	0.003883973219529547	0.9986533671835771
PC1747	0.003877389424619187	0.9986556583490058
PC1748	0.003873482723934344	0.9986579472059491
PC1749	0.0038573029450195127	0.9986602265021942
PC1750	0.003855859901484391	0.9986625049457388
PC1751	0.0038507793683769977	0.9986647803871754
PC1752	0.003843254295112642	0.9986670513820152
PC1753	0.003835709351137589	0.9986693179185163
PC1754	0.003826320070487123	0.9986715789068528
PC1755	0.003820716349727425	0.9986738365839275
PC1756	0.003809264879267634	0.9986760874942809
PC1757	0.0038028137162659727	0.9986783345926156
PC1758	0.003800821174390126	0.998680580513549
PC1759	0.003789336784371749	0.9986828196483089
PC1760	0.0037864727464279506	0.998685057090697
PC1761	0.003774570099932154	0.9986872874997621
PC1762	0.0037681878494804704	0.998689514137529
PC1763	0.003760949776813891	0.9986917364982889
PC1764	0.003756088450374553	0.9986939559864709
PC1765	0.0037475897218826344	0.9986961704527192
PC1766	0.0037463675187813534	0.9986983841967625
PC1767	0.003734844574205175	0.9987005911318503
PC1768	0.0037232020196482957	0.9987027911873045
PC1769	0.003711148624137376	0.9987049841203577
PC1770	0.003704215748268581	0.9987071729567457
PC1771	0.003700506762677168	0.9987093596014789
PC1772	0.003698996157417286	0.9987115453535891
PC1773	0.003694211122274657	0.9987137282782024
PC1774	0.003690505930298456	0.9987159090134023
PC1775	0.003684363501838566	0.998718086119016
PC1776	0.0036701395394264005	0.9987202548196316
PC1777	0.0036640295920974415	0.9987224199098539
PC1778	0.0036624671582598323	0.9987245840768275
PC1779	0.0036479012956127975	0.9987267396367728
PC1780	0.003640767981081693	0.9987288909816132
PC1781	0.0036377433064008796	0.9987310405391607
PC1782	0.0036311384886684376	0.9987331861938941
PC1783	0.0036205535314461066	0.9987353255939326
PC1784	0.0036153862824470483	0.9987374619406223
PC1785	0.003611245758833565	0.9987395958406595
PC1786	0.0036058625538232286	0.9987417265597386
PC1787	0.0036020667829184624	0.9987438550358809
PC1788	0.003593178212932133	0.9987459782597307
PC1789	0.0035865759750751433	0.9987480975822908
PC1790	0.0035806930489154436	0.9987502134286055
PC1791	0.00357745922047716	0.9987523273640375
PC1792	0.003571800573289597	0.9987544379557517
PC1793	0.003559885264730997	0.9987565415066607
PC1794	0.003549702004305721	0.9987586390402391
PC1795	0.0035469644113167256	0.9987607349561625
PC1796	0.0035367174416312307	0.9987628248171092
PC1797	0.0035332808233723215	0.998764912647344
PC1798	0.003524306725899909	0.9987669951747475
PC1799	0.0035234578560851626	0.9987690772005503
PC1800	0.003515460675328264	0.998771154500786
PC1801	0.003511879527875035	0.9987732296849069
PC1802	0.003502986421549799	0.9987752996140545
PC1803	0.0035024107357411664	0.998777369203027
PC1804	0.0034936916597424726	0.9987794336398614
PC1805	0.003491045673223126	0.9987814965131715
PC1806	0.003486989377670308	0.9987835569895998
PC1807	0.0034713333431984216	0.9987856082148127
PC1808	0.003465618285082718	0.998787656062974
PC1809	0.0034580396934221994	0.9987896994329143
PC1810	0.003455062622971135	0.9987917410436914
PC1811	0.003453315723690413	0.9987937816222184
PC1812	0.003443843651114487	0.9987958166036587
PC1813	0.0034350064616349564	0.9987978463631672
PC1814	0.003431053455354522	0.9987998737868279
PC1815	0.003426011468234801	0.9988018982311576
PC1816	0.0034233423226940575	0.9988039210982782
PC1817	0.0034148121930078538	0.9988059389249099
PC1818	0.00340973326809173	0.998807953750384
PC1819	0.0034038563233743527	0.998809965103147
PC1820	0.0033968231420407557	0.9988119722999742
PC1821	0.0033905334234772197	0.9988139757801807
PC1822	0.003384709584662147	0.9988159758190568
PC1823	0.003376539221549108	0.9988179710300316
PC1824	0.0033716392181673393	0.998819963345574
PC1825	0.0033682760874436542	0.9988219536738286
PC1826	0.0033558220312840665	0.9988239366429302
PC1827	0.003353003269868657	0.9988259179464138
PC1828	0.003341980669817774	0.9988278927365977
PC1829	0.0033391899573535265	0.9988298658777379
PC1830	0.003335285200692645	0.9988318367115413
PC1831	0.003325852655130485	0.9988338019716144
PC1832	0.003325107203105096	0.9988357667911971
PC1833	0.0033137255669085128	0.9988377248853237
PC1834	0.0033084885576953136	0.9988396798848801
PC1835	0.0033044671255793696	0.9988416325081556
PC1836	0.00329894243625898	0.9988435818668694
PC1837	0.0032943701110109956	0.9988455285237773
PC1838	0.0032904477502102613	0.998847472862946
PC1839	0.003285764874883993	0.9988494144349843
PC1840	0.003282825674085453	0.9988513542702366
PC1841	0.0032755418422210866	0.9988532898014427
PC1842	0.0032699263374264664	0.9988552220144238
PC1843	0.0032628474250093902	0.9988571500444463
PC1844	0.003259745010623009	0.9988590762412394
PC1845	0.0032479752363074447	0.998860995483224
PC1846	0.003245421105794096	0.9988629132159625
PC1847	0.0032355750934859122	0.9988648251306516
PC1848	0.0032314408065777715	0.9988667346023735
PC1849	0.0032294323842749725	0.9988686428873105
PC1850	0.003223022174132817	0.9988705473844277
PC1851	0.003217981153526964	0.998872448902785
PC1852	0.0032135589422764084	0.9988743478080394
PC1853	0.003206927316029119	0.9988762427946386
PC1854	0.0032036570982257573	0.9988781358488524
PC1855	0.0032005490987806755	0.9988800270665368
PC1856	0.0031963863853679553	0.9988819158244563
PC1857	0.0031877937501519947	0.9988837995049523
PC1858	0.0031842244410631424	0.9988856810763288
PC1859	0.0031810403142055127	0.9988875607661917
PC1860	0.003166023971225773	0.9988894315828354
PC1861	0.003162980383758892	0.9988913006010106
PC1862	0.0031566980154319533	0.9988931659069085
PC1863	0.003153470661310629	0.9988950293057495
PC1864	0.0031461794648959943	0.9988968883961924
PC1865	0.003144343984158283	0.9988987464020421
PC1866	0.003140416614933507	0.9989006020871932
PC1867	0.0031313310147009234	0.9989024524036255
PC1868	0.0031255970356267784	0.998904299331826
PC1869	0.0031240668514148275	0.9989061453558342
PC1870	0.0031148251078675546	0.9989079859188579
PC1871	0.003108268331772836	0.9989098226074556
PC1872	0.0031018162654413775	0.9989116554835007
PC1873	0.003099285038979571	0.9989134868638336
PC1874	0.0030952642020470153	0.9989153158682375
PC1875	0.0030895653932047043	0.9989171415051914
PC1876	0.003085195756353972	0.998918964560109
PC1877	0.003082800712027879	0.9989207861997851
PC1878	0.0030748461884896675	0.9989226031391002
PC1879	0.0030609779166358053	0.9989244118835963
PC1880	0.003057066551557159	0.9989262183168505
PC1881	0.0030526443260933617	0.9989280221369935
PC1882	0.0030497511265052423	0.998929824247533
PC1883	0.0030447127987402165	0.9989316233809037
PC1884	0.0030370473318708166	0.9989334179847184
PC1885	0.003032485152907827	0.9989352098927227
PC1886	0.0030270571753080863	0.9989369985933125
PC1887	0.0030257555583128293	0.9989387865247716
PC1888	0.003022767819252344	0.9989405726907633
PC1889	0.003013952284960257	0.9989423536476194
PC1890	0.0030128345245632343	0.9989441339439862
PC1891	0.0030048933074750756	0.998945909547855
PC1892	0.002998241681525616	0.9989476812212505
PC1893	0.0029964229839620415	0.9989494518199702
PC1894	0.0029896258300240305	0.9989512184022235
PC1895	0.002983817874439866	0.9989529815525318
PC1896	0.0029802170701962874	0.9989547425751101
PC1897	0.002972562767495535	0.9989564990747293
PC1898	0.002971728127516747	0.9989582550811562
PC1899	0.0029642706346523786	0.9989600066809199
PC1900	0.0029634355531430265	0.9989617577872304
PC1901	0.002948070627670582	0.9989634998143431
PC1902	0.002946801298919766	0.998965241091404
PC1903	0.0029414776954201304	0.9989669792227258
PC1904	0.0029356830958621044	0.9989687139299946
PC1905	0.002932906047832956	0.9989704469962943
PC1906	0.0029281870198753167	0.998972177274101
PC1907	0.0029222248363879196	0.9989739040288287
PC1908	0.002914015562680482	0.9989756259326628
PC1909	0.0029122450991184343	0.9989773467903226
PC1910	0.002910297096533977	0.9989790664968996
PC1911	0.0029036728849507172	0.9989807822892026
PC1912	0.0028968855404813967	0.9989824940708356
PC1913	0.0028933702765279175	0.9989842037752847
PC1914	0.0028875570152220014	0.9989859100446538
PC1915	0.002882587642446333	0.9989876133775999
PC1916	0.00287507637931921	0.9989893122721095
PC1917	0.0028732657883740746	0.9989910100967335
PC1918	0.0028663586687799687	0.9989927038399121
PC1919	0.0028616805084697976	0.9989943948187463
PC1920	0.0028592715205145065	0.9989960843740997
PC1921	0.00285097396706685	0.9989977690263944
PC1922	0.0028456546566237996	0.9989994505354866
PC1923	0.0028429023045389995	0.9990011304182025
PC1924	0.002836174581512559	0.9990028063254792
PC1925	0.0028338988776527166	0.9990044808880331
PC1926	0.0028248963721646814	0.9990061501309693
PC1927	0.002819593318451654	0.9990078162403091
PC1928	0.0028156188930437294	0.9990094800011445
PC1929	0.0028100912376900497	0.9990111404956656
PC1930	0.002808377766565644	0.9990127999776894
PC1931	0.002803358755289461	0.9990144564939588
PC1932	0.0027976213149494967	0.999016109619951
PC1933	0.002795991960577772	0.9990177617831509
PC1934	0.002792361426972295	0.9990194118010537
PC1935	0.002783961899177381	0.9990210568556407
PC1936	0.0027788121613320765	0.9990226988672263
PC1937	0.002776843983055884	0.9990243397158073
PC1938	0.0027691871814152585	0.9990259760399526
PC1939	0.0027607485296751817	0.9990276073776636
PC1940	0.002757036819601453	0.9990292365221097
PC1941	0.002749131028733585	0.9990308609949914
PC1942	0.002746496427567362	0.9990324839110765
PC1943	0.0027445994043346785	0.9990341057062027
PC1944	0.002738802962843808	0.9990357240761876
PC1945	0.002734327950046877	0.9990373398018689
PC1946	0.0027319116633510916	0.9990389540997566
PC1947	0.0027288763451283546	0.9990405666040622
PC1948	0.0027206828806143253	0.9990421742668156
PC1949	0.0027148858447168245	0.9990437785040767
PC1950	0.002706464812949162	0.9990453777653152
PC1951	0.0027038666041740004	0.9990469754912615
PC1952	0.002701782554993709	0.9990485719857346
PC1953	0.0026957712979950683	0.999050164928131
PC1954	0.0026916016542484883	0.9990517554066677
PC1955	0.0026881254153281946	0.9990533438310805
PC1956	0.0026827076166849044	0.9990549290540937
PC1957	0.0026748759642339854	0.999056509649351
PC1958	0.002673837329572431	0.999058089630875
PC1959	0.0026716393825592147	0.9990596683136228
PC1960	0.0026680929662940586	0.9990612449007786
PC1961	0.002663067904786853	0.9990628185186049
PC1962	0.002659248577693257	0.9990643898795749
PC1963	0.002654461512775647	0.9990659584118486
PC1964	0.0026478846950898083	0.9990675230578535
PC1965	0.002643428450737936	0.9990690850706453
PC1966	0.0026394740856046954	0.9990706447467863
PC1967	0.0026333446049106933	0.9990722008009918
PC1968	0.002630292688863078	0.9990737550518075
PC1969	0.002627455686890919	0.9990753076262272
PC1970	0.0026229076655652417	0.9990768575132021
PC1971	0.002619057637764803	0.9990784051251798
PC1972	0.0026160667523120805	0.9990799509698309
PC1973	0.002610759482494739	0.9990814936783943
PC1974	0.0026088383881450235	0.9990830352517752
PC1975	0.0026008134535098425	0.999084572083189
PC1976	0.002594233760736828	0.9990861050266351
PC1977	0.0025906342522116622	0.9990876358431168
PC1978	0.0025858612819670314	0.9990891638392306
PC1979	0.0025822798071003456	0.9990906897190361
PC1980	0.002578003391861906	0.9990922130718903
PC1981	0.0025773403464656296	0.9990937360329483
PC1982	0.002570555928103306	0.9990952549850654
PC1983	0.002563239504990589	0.9990967696138777
PC1984	0.0025567394494301807	0.9990982804017805
PC1985	0.002554253058117608	0.9990997897204643
PC1986	0.002549457237405391	0.9991012962052779
PC1987	0.0025467455851912115	0.9991028010877651
PC1988	0.0025409727721043976	0.999104302559073
PC1989	0.002536373929227236	0.9991058013129057
PC1990	0.0025351866721544727	0.9991072993651833
PC1991	0.0025320604616326744	0.9991087955701702
PC1992	0.0025297160411729158	0.9991102903898293
PC1993	0.0025246794787244144	0.9991117822333629
PC1994	0.0025194392551303214	0.9991132709804268
PC1995	0.002514330195616825	0.9991147567085263
PC1996	0.0025089894340430755	0.9991162392807478
PC1997	0.002506204486483009	0.9991177202073321
PC1998	0.0024990059982548875	0.9991191968803002
PC1999	0.0024955706514194604	0.9991206715233074
[truncated: 2,654 more rows]

## Sheet: 3TIA_ZINC000108875440
PC	variance	cumulative_variance
PC1	225.57109717972656	0.19757763245082907
PC2	132.30440423095297	0.31346300640874114
PC3	54.3851234808112	0.3610989139883511
PC4	50.590023897737595	0.40541069538373903
PC5	44.58444960763696	0.4444621966963456
PC6	40.17704546824824	0.47965325451241425
PC7	23.299720113039196	0.5000614699010788
PC8	21.164074508260374	0.5185990741714669
PC9	19.66495491178672	0.5358236001958601
PC10	18.162220697171684	0.5517318819316956
PC11	17.108333291021218	0.5667170641163016
PC12	15.488920881527651	0.5802838036288206
PC13	14.16614006790879	0.5926919199636637
PC14	12.553495947586285	0.6036875219681571
PC15	11.624892949720143	0.6138697609837789
PC16	10.750962025961034	0.6232865242580459
PC17	9.33898043062463	0.6314665334261409
PC18	8.885816523443287	0.6392496165118944
PC19	8.335296777111797	0.6465504995753155
PC20	8.139661440297486	0.6536800257266375
PC21	7.550695766958343	0.6602936770837682
PC22	7.480022054655519	0.666845425364982
PC23	6.91505791115209	0.6729023217822443
PC24	6.532390976210487	0.6786240403865321
PC25	6.089761536076046	0.683958060043888
PC26	5.775894116080686	0.6890171633554824
PC27	5.572634204217888	0.6938982313927878
PC28	5.543580838317504	0.6987538515986952
PC29	5.302022201283322	0.703397890692483
PC30	5.085775864803493	0.707852519707932
PC31	4.7389227847427335	0.7120033402513579
PC32	4.6309229888840395	0.7160595638174331
PC33	4.585929031884026	0.7200763771948369
PC34	4.5309611215251815	0.7240450442018711
PC35	4.264880395289936	0.7277806512088093
PC36	4.07122869266091	0.7313466387680263
PC37	4.013896773017672	0.7348624093221012
PC38	3.8154527314505953	0.7382043628207244
PC39	3.754313314323391	0.741492764328705
PC40	3.593213190092916	0.7446400583032695
PC41	3.4332279272060835	0.7476472212510161
PC42	3.3585405237102663	0.7505889655323598
PC43	3.1891392241970395	0.7533823312842267
PC44	3.139715238554687	0.756132406587133
PC45	3.1036179570282325	0.7588508642958035
PC46	3.0393104517889036	0.7615129950867402
PC47	2.9664146514106915	0.764111276475717
PC48	2.9070841621478425	0.7666575903132333
PC49	2.8502311140539804	0.7691541065890032
PC50	2.713723998951931	0.7715310563380693
PC51	2.6945144277870643	0.7738911804315501
PC52	2.5554666236390453	0.7761295126098231
PC53	2.5054368652048216	0.7783240237429927
PC54	2.4277782524468647	0.7804505137287725
PC55	2.3755097774406	0.7825312217785124
PC56	2.3388976586863364	0.7845798612882978
PC57	2.251556344218352	0.7865519985761963
PC58	2.2387659808204865	0.7885129327899868
PC59	2.2007344041213845	0.790440555161185
PC60	2.1404584605613386	0.7923153818578877
PC61	2.1164036298950712	0.7941691389381746
PC62	2.0636320654843607	0.7959766734266165
PC63	2.038930500127359	0.7977625718239895
PC64	1.9900112846443239	0.7995056219003793
PC65	1.9595100250934419	0.8012219559359103
PC66	1.9089575588490968	0.8028940110867793
PC67	1.83934330693482	0.8045050911426558
PC68	1.8100451745592616	0.806090508976278
PC69	1.8046132970299862	0.8076711690305773
PC70	1.7798318874442958	0.8092301230582803
PC71	1.751404211120782	0.8107641772958316
PC72	1.721500417644479	0.8122720388128163
PC73	1.6844999945743295	0.8137474916742539
PC74	1.652227214553581	0.8151946768207722
PC75	1.6313376240090705	0.8166235647834125
PC76	1.601544028608981	0.8180263565479362
PC77	1.5823311684398822	0.8194123197760372
PC78	1.5562901202965622	0.8207754736606407
PC79	1.5375667646407283	0.8221222277656258
PC80	1.5291536528196927	0.8234616128293821
PC81	1.4844440617343098	0.8247618367804563
PC82	1.466397984262936	0.826046254179599
PC83	1.4488660732399026	0.8273153153849935
PC84	1.4101947066153422	0.8285505043560598
PC85	1.3757606239379625	0.8297555325280874
PC86	1.3636525678693263	0.8309499552587196
PC87	1.3518512016751252	0.832134041177493
PC88	1.3345313461680748	0.8333029566418586
PC89	1.3186772642164597	0.8344579855222787
PC90	1.2904890169499341	0.8355883243283608
PC91	1.27776159193868	0.8367075151880421
PC92	1.2586771392493974	0.8378099899833601
PC93	1.245636926015132	0.8389010428611998
PC94	1.2282176523928168	0.8399768382043449
PC95	1.200032951781186	0.8410279465796656
PC96	1.193796393118235	0.8420735923557852
PC97	1.171961502905079	0.8431001129604307
PC98	1.1664597676338175	0.8441218145973857
PC99	1.155971255366891	0.8451343293507037
PC100	1.1359979900415405	0.8461293495290313
PC101	1.108434517480641	0.8471002268729318
PC102	1.0946665088080212	0.8480590448236252
PC103	1.0863022941389981	0.8490105365620852
PC104	1.0646598511171017	0.849943071693488
PC105	1.0489805824611127	0.85086187335984
PC106	1.043009636988796	0.8517754450774766
PC107	1.0329848532218757	0.8526802360910811
PC108	1.03075200393123	0.8535830713528983
PC109	1.021783950512252	0.8544780515003666
PC110	1.0093918249775624	0.8553621773901093
PC111	1.002157615623637	0.8562399668388158
PC112	0.9972776130761629	0.8571134818952718
PC113	0.9810543101762554	0.8579727869673035
PC114	0.9759058446438775	0.8588275825004654
PC115	0.9629554969134472	0.8596710348293073
PC116	0.947849011846402	0.8605012553940115
PC117	0.9205370546524726	0.8613075534264965
PC118	0.9184839797191623	0.8621120531714809
PC119	0.9034239174613375	0.862903361814047
PC120	0.8925927106872624	0.8636851834069967
PC121	0.8752945581759567	0.8644518535551837
PC122	0.8703531499358002	0.8652141955258992
PC123	0.8527236939851941	0.865961095863304
PC124	0.8465991578982324	0.8667026317220365
PC125	0.836567619091786	0.8674353809600007
PC126	0.8361327279682362	0.8681677492770062
PC127	0.8343803154769031	0.868898582656622
PC128	0.8162081151089525	0.8696134990133123
PC129	0.805730175933865	0.8703192377473327
PC130	0.8041622075581207	0.8710236030984891
PC131	0.7898851792468045	0.8717154632063435
PC132	0.7856097686755483	0.872403578483814
PC133	0.7800415895070317	0.8730868165954112
PC134	0.7662771013599109	0.8737579983974278
PC135	0.7609116089062097	0.8744244805667825
PC136	0.7532744835675164	0.8750842733811532
PC137	0.746884006579808	0.8757384687793245
PC138	0.7415307144264623	0.8763879752310718
PC139	0.7348457830054081	0.8770316263541011
PC140	0.7273657454396081	0.877668725715263
PC141	0.7251168130188068	0.8783038552374304
PC142	0.7133040948080857	0.8789286380045124
PC143	0.7063871460321847	0.8795473622189693
PC144	0.7024280862739283	0.8801626186945913
PC145	0.6968725731054495	0.8807730090984842
PC146	0.6884719665394227	0.881376041414496
PC147	0.6818895466926419	0.8819733081916362
PC148	0.6759757114837198	0.8825653950429175
PC149	0.6734360083071558	0.8831552573692174
PC150	0.6607748115411121	0.8837340297584098
PC151	0.6588250879424856	0.8843110943854935
PC152	0.6514538883850474	0.8848817025818771
PC153	0.6462274716989461	0.885447732962007
PC154	0.6400168198314595	0.8860083234346873
PC155	0.6379780560698248	0.8865671281550165
PC156	0.6241301435095816	0.8871138034943555
PC157	0.6200058008872755	0.887656866323666
PC158	0.6141371766641586	0.8881947888274018
PC159	0.6113474664331683	0.8887302678250787
PC160	0.6046798730755217	0.8892599066804402
PC161	0.6013826937786355	0.8897866575377942
PC162	0.596960218372791	0.8903095347507354
PC163	0.5913206653891413	0.8908274722815076
PC164	0.585110768403055	0.8913399705660305
PC165	0.577949130461503	0.8918461959747876
PC166	0.5709594682368369	0.8923462991412396
PC167	0.5671140305424326	0.8928430340903761
PC168	0.5639698357871883	0.8933370150406027
PC169	0.5575103503380416	0.8938253381301466
PC170	0.5539480922404598	0.894310541039269
PC171	0.5502629151671469	0.8947925161032889
PC172	0.5464261870325484	0.8952711305786931
PC173	0.5459141691600373	0.8957492965778506
PC174	0.5427814115795078	0.8962247185959151
PC175	0.5415134130201262	0.8966990299745561
PC176	0.533991558048024	0.8971667529634805
PC177	0.5292600465810284	0.8976303316234315
PC178	0.5250135683640604	0.8980901907948363
PC179	0.5170111962483696	0.8985430406917535
PC180	0.5103690104363356	0.8989900727008142
PC181	0.5094558861050142	0.8994363049046439
PC182	0.5069735200168399	0.8998803628050245
PC183	0.5004667371803896	0.9003187214169601
PC184	0.4956168846619556	0.9007528320450436
PC185	0.48954085895865956	0.9011816206846801
PC186	0.4885387175561489	0.9016095315490689
PC187	0.48528510822992343	0.9020345925783696
PC188	0.48321723284356005	0.9024578423564589
PC189	0.4793722628560221	0.9028777243268968
PC190	0.47290588155003127	0.9032919423965741
PC191	0.47136013946047606	0.9037048065513824
PC192	0.4684249013981426	0.9041150997323634
PC193	0.4674077350302536	0.9045245019777358
PC194	0.4648195890815518	0.9049316372671223
PC195	0.45742986552159526	0.9053322999006425
PC196	0.4550275493161166	0.9057308583463735
PC197	0.45223846080080704	0.906126973830606
PC198	0.45113680507562864	0.9065221243750361
PC199	0.44810006243812545	0.9069146150378227
PC200	0.4442176173116071	0.9073037050684991
PC201	0.4373550576648868	0.9076867841859668
PC202	0.43538001965065243	0.9080681333684396
PC203	0.43125145660058695	0.9084458663442128
PC204	0.42978670742351227	0.9088223163467763
PC205	0.42538061614904155	0.9091949070557813
PC206	0.42515694424287903	0.9095673018506544
PC207	0.42108127499501913	0.9099361267684878
PC208	0.42027420957829204	0.9103042447780503
PC209	0.414249253837586	0.9106670855313252
PC210	0.4124520039732635	0.9110283520741735
PC211	0.40994138562392235	0.9113874195674289
PC212	0.40715838473407895	0.9117440494313345
PC213	0.40678143796263483	0.912100349127716
PC214	0.40537471838988903	0.9124554166789948
PC215	0.4025605193115625	0.9128080192744432
PC216	0.40021517699966347	0.9131585675855128
PC217	0.3981407188267624	0.9135072988795109
PC218	0.3967361094065364	0.9138547998766879
PC219	0.3943254365781338	0.9142001893665133
PC220	0.39173054958637527	0.9145433059958759
PC221	0.39099765147123655	0.914885780680077
PC222	0.3865539235183659	0.9152243631047682
PC223	0.384713611582264	0.9155613336009816
PC224	0.38195296597212314	0.9158958860488257
PC225	0.3801851155159897	0.9162288900371729
PC226	0.3779889508276797	0.9165599704057612
PC227	0.37674078715753967	0.9168899575082974
PC228	0.37378065374183284	0.9172173518311764
PC229	0.37034822857916355	0.9175417396942487
PC230	0.3685932005112388	0.9178645903289488
PC231	0.3671868807567348	0.9181862091687468
PC232	0.3656448690029744	0.9185064773610758
PC233	0.36287138083307224	0.9188243162562425
PC234	0.3598086677011122	0.9191394725222203
PC235	0.3592599131550862	0.9194541481343139
PC236	0.35720618728790077	0.9197670248887542
PC237	0.3551572792140708	0.9200781070054445
PC238	0.35222954304304643	0.9203866247192108
PC239	0.350284707817848	0.920693438952593
PC240	0.34864787691656823	0.9209988194864532
PC241	0.3460101351490966	0.9213018896233701
PC242	0.3444297448753375	0.9216035754970877
PC243	0.3415242915957938	0.9219027164854572
PC244	0.34003302274757274	0.9222005512720479
PC245	0.3388548773232373	0.9224973541215398
PC246	0.3373078783234827	0.9227928019552356
PC247	0.33470659676694636	0.923085971327472
PC248	0.3296917075021707	0.9233747481602373
PC249	0.32898581054221426	0.923662906698142
PC250	0.32684561279631047	0.9239491906377096
PC251	0.32547487142617915	0.9242342739454678
PC252	0.3239369730664549	0.924518010208677
PC253	0.32309685146105094	0.924801010609713
PC254	0.3200682236538218	0.9250813582368821
PC255	0.3198619584204429	0.925361525196417
PC256	0.3187001370679339	0.9256406745171009
PC257	0.31646280149708617	0.9259178641564664
PC258	0.31572919199878213	0.9261944112275703
PC259	0.3131945124568346	0.9264687381738923
PC260	0.31211575082608933	0.9267421202333398
PC261	0.30930769976413275	0.927013042722002
PC262	0.30745052986942545	0.9272823385163074
PC263	0.3063969736256819	0.9275507115011264
PC264	0.30598544785239606	0.9278187240306879
PC265	0.30315136516020896	0.9280842541883697
PC266	0.3024317432989072	0.9283491540295553
PC267	0.2992240483911073	0.9286112442520733
PC268	0.29756529463166537	0.9288718815728467
PC269	0.29646116311266807	0.9291315517852711
PC270	0.29495036782457773	0.9293898986927157
PC271	0.2929180224926401	0.9296464654697091
PC272	0.29149097662675105	0.929901782297808
PC273	0.29007428426125004	0.930155858245639
PC274	0.2896950636756332	0.9304096020343129
PC275	0.2868028683064239	0.9306608125502371
PC276	0.28541464691285817	0.9309108071236062
PC277	0.2841333217247688	0.9311596793847631
PC278	0.2839807130279629	0.9314084179760244
PC279	0.2801880951768717	0.9316538346148496
PC280	0.27945182934967455	0.9318986063587357
PC281	0.2786480483183138	0.9321426740711425
PC282	0.2766101542893424	0.9323849567929967
PC283	0.275242297022167	0.9326260414092259
PC284	0.2740038001037159	0.932866041226507
PC285	0.2715890313359113	0.9331039259488045
PC286	0.27111142680023226	0.9333413923374831
PC287	0.2690695749341264	0.9335770702689411
PC288	0.2676660646153333	0.9338115188662806
PC289	0.2667335418863479	0.9340451506673404
PC290	0.2655921572798514	0.9342777827300867
PC291	0.2644449215582304	0.93450940992953
PC292	0.2633421679956634	0.9347400712275756
PC293	0.2617490980707681	0.9349693371563208
PC294	0.26081602742084925	0.9351977858088624
PC295	0.26045667400344796	0.9354259197038917
PC296	0.2594571760714545	0.9356531781390879
PC297	0.2573602727554741	0.935878599897521
PC298	0.25662970083855097	0.9361033817483086
PC299	0.25622478044917324	0.9363278089294915
PC300	0.25316416094148897	0.93654955531529
PC301	0.2505594730443752	0.9367690202560169
PC302	0.25037008999978105	0.9369883193162118
PC303	0.24924472558974328	0.9372066326701768
PC304	0.24683476644916666	0.9374228351419089
PC305	0.24616823807811658	0.9376384538017114
PC306	0.24492415329031003	0.9378529827681533
PC307	0.24457740086930346	0.9380672080142904
PC308	0.24308770097706206	0.9382801284328965
PC309	0.24190621514733907	0.938492013988544
PC310	0.24095774688049423	0.9387030687812216
PC311	0.24042153625471677	0.9389136539072297
PC312	0.2385378206039185	0.9391225890874639
PC313	0.23693119397727425	0.9393301170240881
PC314	0.23565791122744056	0.9395365296928687
PC315	0.23435044710257122	0.939741797154353
PC316	0.2330849742335374	0.9399459561886652
PC317	0.23224083325834513	0.9401493758402398
PC318	0.2317982628630969	0.9403524078445848
PC319	0.23099081812497174	0.9405547326084116
PC320	0.2292022478762736	0.9407554907642833
PC321	0.22782507875001243	0.9409550426582766
PC322	0.22734521300253216	0.9411541742380564
PC323	0.22690571016492314	0.9413529208574791
PC324	0.22612019448799442	0.9415509794440393
PC325	0.22459902785992986	0.9417477056413676
PC326	0.22320623352313482	0.9419432118907016
PC327	0.22226581758428762	0.9421378944300964
PC328	0.2207717526521185	0.9423312683186238
PC329	0.21829740824623423	0.9425224749298904
PC330	0.2180755707119925	0.9427134872337509
PC331	0.21762400738799956	0.9429041040134792
PC332	0.21693888950893062	0.9430941206987354
PC333	0.21592918662587066	0.9432832529856462
PC334	0.21422444978869362	0.9434708920942532
PC335	0.2132261056618664	0.9436576567536448
PC336	0.2128699336017515	0.9438441094420735
PC337	0.21194139684176924	0.9440297488255311
PC338	0.21141932422431764	0.9442149309257952
PC339	0.21111906429736055	0.9443998500285111
PC340	0.21059603894798293	0.9445843110135357
PC341	0.20788296087165775	0.9447663956145748
PC342	0.20638536975749303	0.9449471684761648
PC343	0.205962578994126	0.9451275710154968
PC344	0.20522744959566155	0.9453073296552871
PC345	0.20467002461992545	0.9454866000467673
PC346	0.20323199669683026	0.9456646108701736
PC347	0.20296677741739322	0.9458423893881207
PC348	0.2024224316666752	0.9460196911138458
PC349	0.20135948103052206	0.94619606180154
PC350	0.20051926351871355	0.9463716965430569
PC351	0.19959638056898596	0.9465465229317724
PC352	0.19831610559246765	0.946720227928156
PC353	0.19814122033109344	0.9468937797426101
PC354	0.19734054641278953	0.9470666302471041
PC355	0.19662916112170378	0.9472388576495105
PC356	0.19531814130198738	0.9474099367301891
PC357	0.19501035203650724	0.9475807462183748
PC358	0.19391086685703696	0.9477505926679383
PC359	0.19353955568588369	0.9479201138861977
PC360	0.19216154594156823	0.9480884281062815
PC361	0.19084845582492416	0.9482555921912649
PC362	0.1906303013963649	0.948422565194873
PC363	0.1901051648159814	0.9485890782315636
PC364	0.1898932690852761	0.9487554056688697
PC365	0.18899814241237725	0.9489209490650864
PC366	0.18838624990306796	0.9490859565049025
PC367	0.18692503686053333	0.9492496840688077
PC368	0.1861790769320712	0.9494127582467146
PC369	0.18570729833296135	0.949575419193938
PC370	0.18524505616577797	0.9497376752634347
PC371	0.18454471088768837	0.9498993179007866
PC372	0.1839548641635699	0.9500604438916324
PC373	0.18309646759985235	0.9502208180132764
PC374	0.18243327725017575	0.9503806112467623
PC375	0.18128214221102065	0.9505393962015349
PC376	0.17991741360779837	0.950696985791078
PC377	0.17886080026826734	0.9508536498934257
PC378	0.178614391092529	0.9510100981660764
PC379	0.17803441283330132	0.9511660384360053
PC380	0.176833037010493	0.9513209264213388
PC381	0.17654847809598956	0.9514755651616347
PC382	0.17518791344375592	0.9516290121839038
PC383	0.17495280818320008	0.9517822532775707
PC384	0.17381751422916272	0.9519344999677241
PC385	0.17347622566571713	0.9520864477233634
PC386	0.17216950565949096	0.9522372509234796
PC387	0.17185262430396464	0.9523877765673451
PC388	0.1714174621951361	0.9525379210528963
PC389	0.17064622217386805	0.9526873900096258
PC390	0.17002581086433627	0.9528363155483413
PC391	0.16924700531094625	0.9529845589315886
PC392	0.16868183332194087	0.9531323072809201
PC393	0.16836163885703256	0.95327977517205
PC394	0.16683450772150785	0.9534259054496379
PC395	0.16654841537667947	0.9535717851390572
PC396	0.16620290480920036	0.9537173621959106
PC397	0.16504314410163076	0.9538619234188314
PC398	0.16470707786012023	0.9540061902814674
PC399	0.16384803512510285	0.9541497047089206
PC400	0.16287462747839046	0.9542923665290113
PC401	0.16274685658952068	0.9544349164346322
PC402	0.16173362319888981	0.9545765788495375
PC403	0.16114893735080776	0.954717729138346
PC404	0.16048744940604615	0.954858300030132
PC405	0.1591384924980675	0.9549976893711098
PC406	0.15881076760846946	0.95513679165799
PC407	0.15852700425177357	0.9552756453966612
PC408	0.15763025812806403	0.9554137136757669
PC409	0.15756485452168212	0.9555517246678802
PC410	0.15687431374295374	0.9556891308156057
PC411	0.15641392713785873	0.9558261337108908
PC412	0.15580815314235616	0.955962606008979
PC413	0.15527024314810084	0.9560986071519216
PC414	0.15420074391256758	0.956233671520918
PC415	0.1537385153481108	0.9563683310241023
PC416	0.1527897196389155	0.9565021594775102
PC417	0.15226238226356423	0.9566355260363251
PC418	0.15216787142427965	0.9567688098131343
PC419	0.15179200711298424	0.9569017643705457
PC420	0.1507154470742416	0.9570337759694563
PC421	0.15053944384322537	0.9571656334072081
PC422	0.14986815130505493	0.9572969028600984
PC423	0.14916069736360052	0.9574275526543685
PC424	0.1482919467842841	0.9575574415103588
PC425	0.1478137935788725	0.9576869115521507
PC426	0.14752855253109678	0.9578161317514247
PC427	0.14685636520626372	0.9579447631820937
PC428	0.14631407833313734	0.9580729196239104
PC429	0.14611118320262942	0.9582008983499649
PC430	0.1449592506981962	0.9583278680988063
PC431	0.14391764390054856	0.9584539255046765
PC432	0.14310745316586898	0.9585792732648111
PC433	0.14284377272357976	0.9587043900673533
PC434	0.14211666241584356	0.9588288699942722
PC435	0.14182167862179682	0.9589530915450056
PC436	0.14152908160282301	0.9590770568101289
PC437	0.14079166527184364	0.9592003761725871
PC438	0.14030337546895505	0.9593232678422052
PC439	0.13987734990255296	0.9594457863562026
PC440	0.13954977418796796	0.9595680179467647
PC441	0.13923088739472858	0.959689970224514
PC442	0.1384723097777384	0.9598112580644365
PC443	0.1380921998621346	0.9599322129662381
PC444	0.1372366804270561	0.960052418518914
PC445	0.13675652345538505	0.9601722035022934
PC446	0.13655112141017026	0.9602918085741046
PC447	0.13554726804670672	0.9604105343711622
PC448	0.13500451048800216	0.9605287847670946
PC449	0.13480512411060733	0.96064686052058
PC450	0.13460326326615205	0.9607647594642337
PC451	0.13406772355799326	0.9608821893288743
PC452	0.1333904315551968	0.9609990259537247
PC453	0.13275073847898503	0.9611153022716692
PC454	0.13232083893935642	0.9612312020407816
PC455	0.1316826551080124	0.9613465428249353
PC456	0.13097779896364284	0.961461266225878
PC457	0.13072633921965238	0.961575769373333
PC458	0.12995732154567818	0.9616895989385197
PC459	0.12975062808883916	0.9618032474609914
PC460	0.12918031477926423	0.9619163964462667
PC461	0.12851993489676855	0.9620289670050711
PC462	0.12805898064667476	0.962141133814235
PC463	0.12795495014437394	0.9622532095031241
PC464	0.12728316681885762	0.9623646967772711
PC465	0.12674320790840368	0.9624757111016278
PC466	0.12611361594604295	0.9625861739666399
PC467	0.125859985773709	0.9626964146770873
PC468	0.1257078608490104	0.9628065221413747
PC469	0.12505546801422568	0.962916058175043
PC470	0.12477307303834666	0.9630253468590666
PC471	0.12399122739814568	0.9631339507248113
PC472	0.12380511195072968	0.9632423915721112
PC473	0.12350671255375567	0.9633505710515005
PC474	0.1226909197938824	0.9634580359783426
PC475	0.12237113080992645	0.9635652208021432
PC476	0.12204838602561971	0.9636721229339185
PC477	0.12164795189848925	0.9637786743256043
PC478	0.1213443550525971	0.9638849597969359
PC479	0.12124378537564057	0.9639911571793284
PC480	0.12056653429719008	0.9640967613577763
PC481	0.11972625488854222	0.9642016295358311
PC482	0.11956237155708264	0.9643063541685426
PC483	0.11925495912484375	0.9644108095388294
PC484	0.1189326586608272	0.9645149826062707
PC485	0.11848511302336752	0.9646187636686697
PC486	0.11801544731825174	0.9647221333510682
PC487	0.11775214522513831	0.9648252724072701
PC488	0.11729620378514836	0.96492801210455
PC489	0.11700859872826774	0.9650304998886774
PC490	0.11647062618024241	0.9651325164628682
PC491	0.11582935144077718	0.9652339713447753
PC492	0.11539158912537444	0.9653350427908479
PC493	0.11501910028964171	0.9654357879741005
PC494	0.11433745984066004	0.9655359361087605
PC495	0.11414529392726257	0.965635915925375
PC496	0.11394982344543046	0.9657357245294738
PC497	0.11337451121194525	0.9658350292178208
PC498	0.11333580806823848	0.9659343000061
PC499	0.11276191618374667	0.9660330681227105
PC500	0.11242826832743731	0.9661315439972991
PC501	0.1120777148070659	0.9662297128222015
PC502	0.11173854874451308	0.9663275845716874
PC503	0.11102940893828847	0.9664248351859049
PC504	0.11041806964080797	0.96652155032828
PC505	0.10990470996094093	0.96661781581912
PC506	0.10969707084689452	0.9667138994389441
PC507	0.10966202538085248	0.9668099523624588
PC508	0.1093571018596483	0.9669057382035848
PC509	0.10904679297053935	0.967001252245281
PC510	0.10846924194606417	0.9670962604102693
PC511	0.10801108614876094	0.9671908672767807
PC512	0.10747250134922914	0.9672850023970849
PC513	0.10712802099871387	0.9673788357871899
PC514	0.10695217745021604	0.9674725151560021
PC515	0.10662576008203843	0.9675659086159741
PC516	0.10577498709160722	0.9676585568842291
PC517	0.10542060180385725	0.9677508947465544
PC518	0.10520349523727394	0.967843042445326
PC519	0.10470953328095463	0.9679347574830208
PC520	0.10447954155867165	0.9680262710710594
PC521	0.10431177895285339	0.9681176377158998
PC522	0.10374534229614522	0.9682085082191023
PC523	0.10356313351056663	0.9682992191257035
PC524	0.10318543070638152	0.968389599202572
PC525	0.10284677715765675	0.9684796826529345
PC526	0.10235944743623235	0.9685693392513918
PC527	0.10200596072443917	0.9686586862309817
PC528	0.10177803757106507	0.9687478335727742
PC529	0.101402847775208	0.9688366522859768
PC530	0.10106832660260784	0.9689251779922201
PC531	0.10079796547606372	0.9690134668892624
PC532	0.10027478456956167	0.9691012975323611
PC533	0.0998601763772055	0.9691887650203124
PC534	0.0998426659349536	0.9692762171708745
PC535	0.09947775349266609	0.9693633496947766
PC536	0.09902385808542763	0.9694500846518757
PC537	0.09875024413701493	0.9695365799506283
PC538	0.09836235115452069	0.969622735494075
PC539	0.09764839134367305	0.9697082656804132
PC540	0.09724939628385693	0.9697934463871406
PC541	0.09702585569970544	0.969878431294761
PC542	0.09697103811065509	0.9699633681876776
PC543	0.09644362251850772	0.970047843117491
PC544	0.09623127265126727	0.9701321320501419
PC545	0.09604852669804574	0.9702162609156866
PC546	0.09539240491812806	0.9702998150844305
PC547	0.09504596463871957	0.9703830658062744
PC548	0.09483458644178809	0.9704661313820413
PC549	0.09476453786346674	0.970549135602287
PC550	0.09401201509827281	0.9706314806881482
PC551	0.09391067438024314	0.9707137370097154
PC552	0.09379947144348148	0.9707958959286754
PC553	0.0932255345987218	0.9708775521365863
PC554	0.09295183101725875	0.9709589686076412
PC555	0.09273578847511084	0.9710401958471211
PC556	0.09253188101084732	0.971121244484136
PC557	0.0921372301027081	0.9712019474465805
PC558	0.09162987734910408	0.9712822060189541
PC559	0.0910857622674399	0.9713619880011486
PC560	0.09099478680404433	0.9714416902979716
PC561	0.09055456456200166	0.9715210070043114
PC562	0.09008439781053018	0.9715999118917846
PC563	0.08999792529899418	0.9716787410380201
PC564	0.08981802491537262	0.9717574126095825
PC565	0.08971060115388836	0.9718359900887158
PC566	0.08929243564786052	0.9719142012968522
PC567	0.08902757413194394	0.9719921805128943
PC568	0.08890710180056074	0.9720700542072701
PC569	0.0884624925923265	0.972147538468621
PC570	0.08810959534872613	0.9722247136274195
PC571	0.08763143596152793	0.9723014699666049
PC572	0.0876028297718322	0.9723782012496405
PC573	0.08734270683500675	0.9724547046911011
PC574	0.0872970277421508	0.9725311681222628
PC575	0.08688156970182372	0.9726072676538957
PC576	0.08635287780038856	0.9726829041045068
PC577	0.08624952634483064	0.9727584500296198
PC578	0.0856487804039723	0.9728334697616071
PC579	0.0854717747415142	0.9729083344544067
PC580	0.08525291228130417	0.972983007445666
PC581	0.08482702525714506	0.973057307402654
PC582	0.08454829660154349	0.9731313632213255
PC583	0.0844128493087501	0.9732053004017683
PC584	0.08414908428159935	0.9732790065505308
PC585	0.08392785340384536	0.9733525189232574
PC586	0.08359388405301278	0.973425738772365
PC587	0.08329615422286185	0.9734986978400354
PC588	0.08302883955674441	0.9735714227668982
PC589	0.08278587453942715	0.973643934880801
PC590	0.08256276281365485	0.9737162515712339
PC591	0.08233307540503101	0.9737883670785588
PC592	0.08213337856864256	0.9738603076715056
PC593	0.08181611128434725	0.9739319703701669
PC594	0.08132533297615709	0.9740032031963073
PC595	0.08114387327796989	0.9740742770819717
PC596	0.08075621004708208	0.9741450114135697
PC597	0.08062242350029314	0.9742156285615855
PC598	0.08037937967864055	0.9742860328276165
PC599	0.0800504847351493	0.9743561490147002
PC600	0.07968909452627546	0.9744259486602466
PC601	0.0793952130196203	0.9744954908951005
PC602	0.07926963787851163	0.9745649231387393
PC603	0.07898263468845833	0.9746341039964005
PC604	0.07863804110469388	0.9747029830246816
PC605	0.07854816596053432	0.9747717833313604
PC606	0.07811800533078851	0.9748402068605181
PC607	0.07789004268947441	0.9749084307172909
PC608	0.07775803064892306	0.9749765389447711
PC609	0.07758934735450237	0.975044499422622
PC610	0.07714770981809434	0.9751120730703341
PC611	0.07679390806274439	0.9751793368232322
PC612	0.07663463879939682	0.9752464610722473
PC613	0.0765992125053979	0.975313554291386
PC614	0.07637219628154863	0.9753804486671062
PC615	0.07626353780360946	0.9754472478689098
PC616	0.07601548642867262	0.9755138298026147
PC617	0.07586691959289565	0.9755802816066885
PC618	0.07564748709618781	0.9756465412099276
PC619	0.07530103973467306	0.9757124973600634
PC620	0.0750900972126452	0.9757782687457297
PC621	0.07488178787614472	0.9758438576733327
PC622	0.07467600962095286	0.9759092663598457
PC623	0.0744317012083861	0.975974461056719
PC624	0.0742554548882063	0.9760395013795123
PC625	0.07410053000418398	0.9761044060036624
PC626	0.07383986771422785	0.9761690823138186
PC627	0.07376602184152059	0.9762336939424048
PC628	0.0732836811000664	0.9762978830889314
PC629	0.07300759072396278	0.9763618304080097
PC630	0.07277819644391603	0.9764255768007313
PC631	0.07264172511570577	0.9764892036582717
PC632	0.07229804658970725	0.9765525294879308
PC633	0.07207276672458049	0.9766156579950475
PC634	0.071916836804735	0.9766786499232107
PC635	0.07174709925245347	0.9767414931783207
PC636	0.07152556630554982	0.9768041423928125
PC637	0.07124485066892222	0.9768665457285922
PC638	0.07093826693138255	0.9769286805278005
PC639	0.07071982888169571	0.9769906239972098
PC640	0.07050023884396912	0.9770523751277942
PC641	0.07021729751276949	0.9771138784301815
PC642	0.07006520080395767	0.9771752485111233
PC643	0.0700111238687807	0.9772365712260995
PC644	0.06968949047834143	0.9772976122225195
PC645	0.0695775276996782	0.9773585551507873
PC646	0.06946257351809279	0.9774193973907341
PC647	0.06904813459737898	0.9774798766237983
PC648	0.06881655350909906	0.9775401530150813
PC649	0.06867947850713471	0.9776003093424259
PC650	0.06848339541002407	0.9776602939206653
PC651	0.06828685690131062	0.9777201063509047
PC652	0.0681623300318007	0.9777798097081095
PC653	0.0678900966694123	0.9778392746162227
PC654	0.06765139276168887	0.97789853044368
PC655	0.0675384994404679	0.9779576873879231
PC656	0.06730814355393824	0.9780166425635387
PC657	0.06715337706315903	0.9780754621792479
PC658	0.06692474599101544	0.9781340815370937
PC659	0.06666043501730817	0.9781924693850652
PC660	0.06647036494200351	0.9782506907507348
PC661	0.06641874593129451	0.9783088669033337
PC662	0.06614983195105036	0.9783668075142866
PC663	0.06597069259093827	0.9784245912171468
PC664	0.06573159543290832	0.9784821654949032
PC665	0.06561162593017347	0.9785396346914208
PC666	0.06543638463416077	0.9785969503941586
PC667	0.06530394094829653	0.9786541500895256
PC668	0.06484193349448861	0.9787109451127514
PC669	0.06478571700669476	0.9787676908959784
PC670	0.06458325953783309	0.9788242593467904
PC671	0.06446164730840402	0.9788807212775001
PC672	0.06442601091658891	0.9789371519943088
PC673	0.06410310805301639	0.9789932998806301
PC674	0.06408231716361051	0.97904942955622
PC675	0.06362987628663523	0.9791051629390293
PC676	0.0634924176174712	0.9791607759218461
PC677	0.06336794994789649	0.9792162798834817
PC678	0.06308234614589094	0.9792715336848631
PC679	0.0629345107696327	0.9793266579972983
PC680	0.0627942700491025	0.9793816594729435
PC681	0.06269074070553511	0.9794365702672788
PC682	0.06240952880404899	0.9794912347482235
PC683	0.062340130640313934	0.9795458384433448
PC684	0.06215225160982789	0.9796002775752995
PC685	0.062109884379472145	0.9796546795978145
PC686	0.06187022043755342	0.9797088716987801
PC687	0.0617270391056466	0.979762938387275
PC688	0.061307246352315874	0.9798166373794678
PC689	0.061193351858046655	0.9798702366115192
PC690	0.061035817692333946	0.9799236978594589
PC691	0.06091331772625771	0.979977051809728
PC692	0.06053030881312628	0.9800300702826457
PC693	0.06027916863680173	0.9800828687819847
PC694	0.060270522758159556	0.9801356597084022
PC695	0.06016460151455759	0.9801883578584455
PC696	0.05998129380439778	0.9802408954493398
PC697	0.05974941271751381	0.9802932299356844
PC698	0.05952620309019273	0.9803453689128068
PC699	0.05941534706204697	0.9803974107911791
PC700	0.05928054548384641	0.9804493345969041
PC701	0.058800626222372886	0.9805008380415425
PC702	0.05879226175321903	0.980552334159746
PC703	0.05866211267749463	0.9806037162804268
PC704	0.05847396118090188	0.980654933599288
PC705	0.058328463685848084	0.9807060234769525
PC706	0.05823787074088371	0.9807570340042931
PC707	0.05798790618387006	0.9808078255877798
PC708	0.0575920357999947	0.9808582704285581
PC709	0.0574695526688833	0.9809086079864114
PC710	0.05735465739347373	0.9809588449075397
PC711	0.05733185186789394	0.9810090618533174
PC712	0.057212573802499396	0.9810591743234859
PC713	0.05696298613024791	0.9811090681799136
PC714	0.05689354953024564	0.9811589012168517
PC715	0.05678275499672378	0.9812086372089027
PC716	0.0564989861342581	0.9812581246479225
PC717	0.05615647445309058	0.9813073120810996
PC718	0.05592277276988735	0.9813562948150674
PC719	0.05581581025185519	0.981405183860609
PC720	0.05574145107400249	0.9814540077749769
PC721	0.05566926217750709	0.9815027684591198
PC722	0.055371928035447465	0.9815512687084081
PC723	0.05531468505684589	0.9815997188185949
PC724	0.05524738084063162	0.9816481099770459
PC725	0.05510997151580447	0.9816963807787251
PC726	0.054811603269205665	0.9817443902397782
PC727	0.05476603047013617	0.9817923597836351
PC728	0.05463268499865549	0.9818402125302478
PC729	0.054388957462478196	0.9818878517960103
PC730	0.05432342383441938	0.9819354336608946
PC731	0.05416869457634732	0.9819828799984848
PC732	0.053848816986856486	0.982030046155424
PC733	0.053834989407564926	0.9820772002007921
PC734	0.05353353918588169	0.9821240902060336
PC735	0.05346202953367182	0.9821709175759996
PC736	0.053128000799530346	0.982217452370333
PC737	0.053028641231431944	0.9822639001356609
PC738	0.052889549583114676	0.9823102260706706
PC739	0.05282575971263741	0.9823564961321588
PC740	0.05272520091469025	0.9824026781142365
PC741	0.05241999228423515	0.9824485927641988
PC742	0.05221802980680651	0.9824943305153092
PC743	0.05209938027304478	0.9825399643413412
PC744	0.05203952310472114	0.9825855457385034
PC745	0.05191100900324981	0.9826310145702166
PC746	0.05187035550929716	0.9826764477935507
PC747	0.05161865426922879	0.982721660551871
PC748	0.051493962492968844	0.982766764092715
PC749	0.051328553042836705	0.9828117227514888
PC750	0.05106659930000542	0.9828564519650854
PC751	0.05094884737319425	0.9829010780398172
PC752	0.05085810833352019	0.9829456246362612
PC753	0.050629101851554115	0.9829899706460206
PC754	0.050568758239162286	0.9830342638008343
PC755	0.05041199133211472	0.9830784196435777
PC756	0.05029787431960646	0.9831224755312762
PC757	0.050166506763471175	0.9831664163541856
PC758	0.05013514537739431	0.9832103297076696
PC759	0.04991769064037849	0.9832540525926378
PC760	0.04980632117005831	0.9832976779291321
PC761	0.04964016582275912	0.9833411577302251
PC762	0.049474371445573574	0.9833844923120906
PC763	0.049350915616553116	0.9834277187590454
PC764	0.04928656335934999	0.9834708888398843
PC765	0.04914248555300052	0.9835139327230311
PC766	0.04895605019337828	0.9835568133075221
PC767	0.048848452371115895	0.9835995996471244
PC768	0.04864398440222834	0.9836422068933155
PC769	0.048540958996216285	0.9836847238995955
PC770	0.048406118839207514	0.9837271227994367
PC771	0.04839325341381394	0.983769510430457
PC772	0.0482446982174233	0.9838117679420411
PC773	0.0479759876586234	0.9838537900901558
PC774	0.0478446055892121	0.9838956971607693
PC775	0.04771690353638788	0.9839374923772065
PC776	0.0475036428974926	0.9839791007987366
PC777	0.04747557148891692	0.9840206846325313
PC778	0.04730241384619094	0.9840621167976171
PC779	0.047162877955610784	0.984103426743273
PC780	0.04708381467508244	0.9841446674374336
PC781	0.04702555599593709	0.9841858571028408
PC782	0.04689547914318781	0.9842269328339853
PC783	0.04683997550021157	0.9842679599495117
PC784	0.04660537439910537	0.9843087815780288
PC785	0.046507842615509526	0.9843495177784962
PC786	0.04630567555772703	0.9843900769009198
PC787	0.04628363748215202	0.984430616720202
PC788	0.046135893938627916	0.9844710271309742
PC789	0.04603859336170887	0.9845113523162108
PC790	0.045800405918611765	0.9845514688731625
PC791	0.0456669373983946	0.9845914685250916
PC792	0.04547605024850295	0.9846313009790436
PC793	0.04536370127341727	0.9846710350265738
PC794	0.04525165616129655	0.984710670933836
PC795	0.04507896528026128	0.9847501555812255
PC796	0.04500658423738189	0.9847895768300889
PC797	0.0448111362086659	0.9848288268861034
PC798	0.0447466357283851	0.9848680204461733
PC799	0.044663563613615634	0.9849071412434116
PC800	0.044618860288776103	0.9849462228850258
PC801	0.044497365610452165	0.9849851981095005
PC802	0.04441124692770767	0.985024097902656
PC803	0.04408706073696437	0.9850627137412586
PC804	0.043931263316312245	0.985101193116964
PC805	0.04383794260147247	0.9851395907530929
PC806	0.04370307637337845	0.9851778702599472
PC807	0.04357689907883669	0.9852160392481606
PC808	0.043499490308444376	0.9852541404340635
PC809	0.04344980253696356	0.9852921980984676
PC810	0.043308440131468146	0.9853301319435981
PC811	0.04318117820014328	0.9853679543200545
PC812	0.04305082532455095	0.9854056625204802
PC813	0.04294827138797918	0.9854432808939545
PC814	0.04282012259729173	0.9854807870219549
PC815	0.042629041119350966	0.9855181257817665
PC816	0.04252885622241676	0.9855553767896673
PC817	0.0423903661102165	0.9855925064941352
PC818	0.042261366232994375	0.9856295232076631
PC819	0.04222738718838539	0.9856665101589595
PC820	0.04216820263247529	0.9857034452705273
PC821	0.04201772875554775	0.9857402485820875
PC822	0.04194610725716243	0.9857769891604065
PC823	0.041687353731696485	0.9858135030966174
PC824	0.0416354845892046	0.9858499716006676
PC825	0.04151191293113063	0.9858863318683525
PC826	0.041395432201229716	0.9859225901106133
PC827	0.04133400216492871	0.9859587945463303
PC828	0.04114919406208331	0.985994837108705
PC829	0.04112808251909973	0.9860308611794879
PC830	0.041095617915524164	0.9860668568145377
PC831	0.040950641963762587	0.98610272546521
PC832	0.04075653480243727	0.9861384240974987
PC833	0.04075267824276343	0.9861741193518284
PC834	0.04065544480480317	0.9862097294394292
PC835	0.04054598149201953	0.9862452436481586
PC836	0.04045765873877546	0.9862806804950245
PC837	0.04022220956684924	0.9863159111120562
PC838	0.040211431430621114	0.9863511322885228
PC839	0.04012620659835884	0.9863862788165934
PC840	0.04009447369188058	0.9864213975498239
PC841	0.03996907858275193	0.9864564064495295
PC842	0.03995345568646572	0.9864914016651464
PC843	0.03984877489517475	0.9865263051909007
PC844	0.03965874201824931	0.9865610422669352
PC845	0.03951172937379308	0.9865956505746543
PC846	0.03940300481636414	0.9866301636505777
PC847	0.039258370231304615	0.9866645500411265
PC848	0.03921413660078273	0.9866988976874564
PC849	0.03898797711862908	0.9867330472407878
PC850	0.03888924808318819	0.9867671103173972
PC851	0.03883581210660217	0.9868011265894562
PC852	0.038795702662044976	0.9868351077296691
PC853	0.038666290526862976	0.9868689755178452
PC854	0.03857792475179754	0.9869027659064749
PC855	0.03845500664565621	0.9869364486311852
PC856	0.03838539609098073	0.986970070384039
PC857	0.03823460682322274	0.9870035600606344
PC858	0.038161037891652594	0.9870369852982324
PC859	0.038003193200892	0.9870702722797299
PC860	0.03795595879543804	0.9871035178886309
PC861	0.03782163549959807	0.9871366458438116
PC862	0.03773058733248157	0.9871696940499397
PC863	0.03755404910251527	0.9872025876263039
PC864	0.03747804340481335	0.9872354146293082
PC865	0.037333973141804234	0.9872681154412277
PC866	0.03732232433602783	0.9873008060499628
PC867	0.03711137312992732	0.9873333118866222
PC868	0.037042005683264864	0.9873657569643634
PC869	0.0369655655858625	0.9873981350882541
PC870	0.03690263086890765	0.987430458087652
PC871	0.0367669866261997	0.9874626622763125
PC872	0.0366095327798693	0.9874947285512131
PC873	0.036516754380979254	0.9875267135615516
PC874	0.036429220760316426	0.9875586219012275
PC875	0.03630012731835047	0.9875904171680098
PC876	0.03619079739123224	0.9876221166727535
PC877	0.03612471034235275	0.9876537582918778
PC878	0.036037103552996115	0.987685323176251
PC879	0.03594264953410706	0.9877168053283872
PC880	0.035853745012103894	0.9877482096090886
PC881	0.03574950452169403	0.9877795225855869
PC882	0.03556238566166086	0.9878106716647517
PC883	0.0355446870201987	0.9878418052416835
PC884	0.03545677037543945	0.987872861812462
PC885	0.03536001029482876	0.9879038336311251
PC886	0.03527786435377114	0.9879347334981917
PC887	0.03513722350788786	0.9879655101779987
PC888	0.035017774311138644	0.9879961822323027
PC889	0.03495461909576012	0.988026798968979
PC890	0.03481534716793292	0.9880572937174305
PC891	0.034790177528360534	0.9880877664198047
PC892	0.03465536231056088	0.9881181210375845
PC893	0.03458496229863745	0.9881484139920222
PC894	0.034398012532892534	0.9881785431972362
PC895	0.03437612655349819	0.9882086532325297
PC896	0.03430659993373881	0.9882387023694851
PC897	0.03425134543233959	0.9882687031090451
PC898	0.03413156595623883	0.9882985989338107
PC899	0.03391090263663919	0.9883283014796641
PC900	0.03380464201841608	0.9883579109518852
PC901	0.03372989809151157	0.9883874549559312
PC902	0.03370738194287069	0.9884169792380916
PC903	0.033590738812933216	0.988446401352582
PC904	0.03354287681284539	0.9884757815447659
PC905	0.033426512406438916	0.9885050598134135
PC906	0.0333665242082852	0.9885342855384227
PC907	0.03328792052574386	0.9885634424144982
PC908	0.03314355129355053	0.9885924728376217
PC909	0.0330844371073427	0.9886214514826538
PC910	0.03292497689110153	0.9886502904565471
PC911	0.032836076678266476	0.9886790515627799
PC912	0.0327459422343593	0.9887077337202901
PC913	0.03271274748054899	0.9887363868025287
PC914	0.03259169868293688	0.9887649338581747
PC915	0.032474541076635347	0.9887933782955209
PC916	0.03242439176888604	0.9888217788071089
PC917	0.03238754988941379	0.9888501470489095
PC918	0.032138484074216406	0.9888782971340637
PC919	0.03212700361080057	0.9889064371634848
PC920	0.032019306175231806	0.9889344828607657
PC921	0.031938051804204316	0.988962457387376
PC922	0.03183251789615169	0.9889903394768791
PC923	0.03173923416969989	0.989018139859204
PC924	0.03170560003952318	0.9890459107814079
PC925	0.03160325981148606	0.9890735920638476
PC926	0.03155217720546112	0.9891012286030535
PC927	0.0314409636641903	0.9891287677303637
PC928	0.031370612734862004	0.9891562452373236
PC929	0.031304897663641744	0.9891836651844791
PC930	0.03124127495259853	0.989211029404528
PC931	0.03117413542755486	0.9892383348170941
PC932	0.031027489741817904	0.9892655117827636
PC933	0.030968195165259716	0.9892926368123376
PC934	0.030823354298514783	0.9893196349758551
PC935	0.03075026809584642	0.9893465691231973
PC936	0.030743289365679334	0.9893734971578728
PC937	0.030603422140001998	0.989400302682902
PC938	0.030489766866947675	0.9894270086573238
PC939	0.030398641919661372	0.9894536348154411
PC940	0.030351709796924226	0.9894802198657311
PC941	0.03026883185098206	0.9895067323232619
PC942	0.030237972874359715	0.9895332177514277
PC943	0.030115977694207433	0.9895595963240645
PC944	0.030065581806542983	0.9895859307549641
PC945	0.029961585639626198	0.9896121740956633
PC946	0.029882967310646647	0.9896383485745999
PC947	0.029800810248385774	0.989664451092199
PC948	0.029767732482955965	0.9896905246369969
PC949	0.029572841843260297	0.9897164274771625
PC950	0.02955418659094575	0.9897423139772002
PC951	0.02952971154848318	0.9897681790395583
PC952	0.029364553619917137	0.9897938994401535
PC953	0.029358144977522184	0.9898196142274217
PC954	0.029216196095018142	0.9898452046817211
PC955	0.02920021758788042	0.9898707811404528
PC956	0.029126208491783566	0.9898962927746472
PC957	0.029032705102044917	0.9899217225092605
PC958	0.02890612687022889	0.9899470413740518
PC959	0.028803841207952225	0.9899722706468731
PC960	0.028753209261267464	0.989997455571193
PC961	0.028693827376192794	0.9900225884829438
PC962	0.02860068705356572	0.9900476398131237
PC963	0.028567723411216266	0.9900726622704628
PC964	0.028495066337922155	0.9900976210875008
PC965	0.02847968493183217	0.9901225664319715
PC966	0.028348078435985146	0.9901473965023659
PC967	0.02826040073079747	0.9901721497758939
PC968	0.028201227758909583	0.9901968512198398
PC969	0.028130148003009926	0.9902214904050564
PC970	0.028066258603954893	0.9902460736295743
PC971	0.02801675382130646	0.990270613492873
PC972	0.027936611984370946	0.9902950831599696
PC973	0.02782469935845576	0.9903194548028424
PC974	0.02775759775653698	0.9903437676714494
PC975	0.027654352610617883	0.990367990107675
PC976	0.027566881277575974	0.9903921359277955
PC977	0.02750531752968833	0.9904162278242541
PC978	0.027469855907234688	0.990440288659892
PC979	0.027399850459993793	0.9904642881777871
PC980	0.02736786139217007	0.9904882596764707
PC981	0.02727532728264837	0.9905121501245654
PC982	0.02706831813956052	0.9905358592534356
PC983	0.027033428041604014	0.9905595378220833
PC984	0.026936637468815826	0.9905831316119076
PC985	0.026915507414277937	0.9906067068939256
PC986	0.026774870737236726	0.9906301589923353
PC987	0.02674273351422689	0.9906535829417644
PC988	0.026721767481413337	0.9906769885270539
PC989	0.026638341344450672	0.990700321039424
PC990	0.02653159782819521	0.9907235600551914
PC991	0.026464466892677084	0.9907467402709996
PC992	0.02644628899771154	0.9907699045647971
PC993	0.02636010870488421	0.9907929933733111
PC994	0.026337235369405996	0.9908160621470797
PC995	0.02613228405303726	0.9908389514040737
PC996	0.02608201767474135	0.9908617966327672
PC997	0.02603280401159978	0.990884598755233
PC998	0.025886774985598306	0.9909072729709344
PC999	0.025875421406458907	0.9909299372420404
PC1000	0.025707520666801438	0.9909524544489566
PC1001	0.02569096859809345	0.9909749571579227
PC1002	0.0255670330715687	0.9909973513118114
PC1003	0.02551044364508679	0.9910196958990444
PC1004	0.02548816696780538	0.9910420209741447
PC1005	0.02540836416222678	0.9910642761500001
PC1006	0.025343116286878933	0.991086474175268
PC1007	0.025331602919536792	0.991108662115982
PC1008	0.02526512180260582	0.9911307918259129
PC1009	0.025215265051875553	0.9911528778663359
PC1010	0.02502695627248083	0.9911747989671755
PC1011	0.025003153832164685	0.9911966992194672
PC1012	0.02496760555035223	0.9912185683350333
PC1013	0.02490289832349548	0.9912403807735657
PC1014	0.02484588650035705	0.9912621432754654
PC1015	0.024794988059624382	0.9912838611954413
PC1016	0.02468121874172111	0.9913054794649181
PC1017	0.024615313723338354	0.991327040008216
PC1018	0.024569587926047097	0.9913485605003065
PC1019	0.024536406759297087	0.9913700519290266
PC1020	0.024490968640317856	0.9913915035585167
PC1021	0.02441858868971372	0.9914128917904376
PC1022	0.02430352989308445	0.9914341792424051
PC1023	0.02419245210726446	0.991455369401385
PC1024	0.024126554489220322	0.991476501840668
PC1025	0.024048112950599217	0.9914975655730394
PC1026	0.02401328794786997	0.9915185988022048
PC1027	0.02395112715873877	0.9915395775847603
PC1028	0.02388630534613618	0.9915604995899165
PC1029	0.023856059554577567	0.9915813951027963
PC1030	0.02380220484614422	0.9916022434443587
PC1031	0.023748509218559147	0.9916230447539427
PC1032	0.02361279766227076	0.9916437271938296
PC1033	0.023573615737430186	0.9916643753142845
PC1034	0.023511694600213125	0.9916849691980406
PC1035	0.023452949022823123	0.9917055116265692
PC1036	0.02343990636592426	0.9917260426310397
PC1037	0.02334461513335694	0.9917464901699584
PC1038	0.023284704561897494	0.991766885233232
PC1039	0.02319217324054871	0.9917871992483588
PC1040	0.023160789215586803	0.9918074857742308
PC1041	0.02302613153169264	0.9918276543534921
PC1042	0.022950546550918976	0.9918477567278994
PC1043	0.022924946502273	0.9918678366792346
PC1044	0.022882737613097576	0.9918878796598208
PC1045	0.022837996635901473	0.9919078834518034
PC1046	0.02273367344392586	0.9919277958671444
PC1047	0.022679772018932648	0.9919476610702492
PC1048	0.022617748873980784	0.9919674719473064
PC1049	0.022544653114843192	0.9919872187998179
PC1050	0.022509441911013485	0.9920069348108502
PC1051	0.022458768020216246	0.9920266064366422
PC1052	0.022434060189094666	0.992046256420855
PC1053	0.022386423497402125	0.9920658646801087
PC1054	0.022329951584721668	0.9920854234756371
PC1055	0.022302509511060626	0.9921049582346643
PC1056	0.022156194365629725	0.9921243648363149
PC1057	0.022093865455100278	0.9921437168440983
PC1058	0.022035520568717666	0.9921630177476194
PC1059	0.021922070687326066	0.9921822192804354
PC1060	0.021901891712987523	0.9922014031384959
PC1061	0.021814054263198934	0.9922205100597697
PC1062	0.021790488778339764	0.9922395963400451
PC1063	0.021715751921617895	0.9922586171583379
PC1064	0.021582355808553447	0.9922775211350293
PC1065	0.021507872069776175	0.9922963598714444
PC1066	0.021431025860367086	0.9923151312982957
PC1067	0.02133695800781665	0.9923338203311532
PC1068	0.02129062506494235	0.9923524687810049
PC1069	0.021244590784652812	0.992371076909449
PC1070	0.021205869956371744	0.9923896511223356
PC1071	0.021155669576098865	0.9924081813647292
PC1072	0.021047623737943305	0.9924266169698172
PC1073	0.020971331275578015	0.9924449857503684
PC1074	0.020934698652955424	0.9924633224444203
PC1075	0.02085233725063257	0.9924815869981534
PC1076	0.020840538231844636	0.9924998412171305
PC1077	0.02077984552075557	0.9925180422753868
PC1078	0.020721705536015444	0.992536192408854
PC1079	0.02069548728193278	0.9925543195777631
PC1080	0.020663023457515056	0.9925724183116215
PC1081	0.020565195991942915	0.9925904313584426
PC1082	0.020462876233788552	0.992608354783429
PC1083	0.020448144083229577	0.9926262653045308
PC1084	0.020376060983976835	0.9926441126880753
PC1085	0.020346574707373746	0.9926619342446019
PC1086	0.02029610730854469	0.9926797115967544
PC1087	0.020240457230299515	0.9926974402050259
PC1088	0.02016850198732629	0.9927151057877295
PC1089	0.020133619973971065	0.9927327408172916
PC1090	0.02009707433014504	0.992750343836539
PC1091	0.020059902099577847	0.9927679142966449
PC1092	0.019975844956200663	0.9927854111311329
PC1093	0.019921774470581584	0.9928028606053045
PC1094	0.019889355144206956	0.9928202816834014
PC1095	0.01979659896737556	0.9928376215164006
PC1096	0.019733163953600474	0.992854905786697
PC1097	0.01971901912332475	0.9928721776675424
PC1098	0.019673221325518596	0.9928894094341153
PC1099	0.019620572636388004	0.9929065950857227
PC1100	0.01953593531482354	0.9929237066035345
PC1101	0.019444699451727974	0.9929407382078907
PC1102	0.019408661852876336	0.9929577382469289
PC1103	0.019331074431052635	0.9929746703271757
PC1104	0.019303406234639237	0.9929915781728605
PC1105	0.01926376377824437	0.993008451295734
PC1106	0.019251580705323495	0.9930253137474587
PC1107	0.019095470691609877	0.9930420394624858
PC1108	0.019021786436373773	0.9930587006375036
PC1109	0.019005623328665112	0.993075347655262
PC1110	0.018907542326893484	0.9930919087639106
PC1111	0.018854857198824928	0.9931084237256772
PC1112	0.01882382702831379	0.99312491150813
PC1113	0.018741757941011846	0.9931413274063023
PC1114	0.01871177072025953	0.9931577170386804
PC1115	0.01865411737671267	0.9931740561725181
PC1116	0.01859148551179416	0.9931903404471307
PC1117	0.018534906672511002	0.9932065751643612
PC1118	0.01850874165730523	0.9932227869636653
PC1119	0.01846783879369247	0.9932389629361678
PC1120	0.018440965037165243	0.9932551153699578
PC1121	0.018371474039508725	0.9932712069366112
PC1122	0.018323549600687744	0.993287256526268
PC1123	0.0182591324534835	0.993303249692972
PC1124	0.018197572196913998	0.993319188939072
PC1125	0.01812567423589925	0.9933350652097773
PC1126	0.018078354503890375	0.9933509000331485
PC1127	0.018026802446982283	0.9933666897020939
PC1128	0.01797169433644131	0.9933824311018677
PC1129	0.017888912503575837	0.9933980999930677
PC1130	0.017865982180263654	0.9934137487996068
PC1131	0.017819166136313885	0.9934293565999921
PC1132	0.017743963793258356	0.9934448985306756
PC1133	0.017651788743289435	0.9934603597252702
PC1134	0.0176231323876434	0.9934757958197745
PC1135	0.017600759714148373	0.9934912123180634
PC1136	0.0175496048768547	0.9935065840098508
PC1137	0.017517363260579264	0.9935219274612198
PC1138	0.017428468390927022	0.9935371930496085
PC1139	0.017379879053035997	0.9935524160786159
PC1140	0.01733883276447205	0.9935676031551957
PC1141	0.017311445155671505	0.99358276624298
PC1142	0.017186624777108354	0.9935978200006456
PC1143	0.017157533954682152	0.9936128482776716
PC1144	0.017089562903429854	0.9936278170188814
PC1145	0.017000350328564562	0.993642707618833
PC1146	0.016981540319550785	0.9936575817431055
PC1147	0.016945147069324734	0.9936724239905447
PC1148	0.016872400456070916	0.9936872025192549
PC1149	0.016842374934042743	0.9937019547486226
PC1150	0.016754194236867585	0.9937166297405534
PC1151	0.016729685399344087	0.9937312832652033
PC1152	0.016645387754697556	0.9937458629535807
PC1153	0.016602952169871454	0.9937604054726465
PC1154	0.01656370402581984	0.9937749136142788
PC1155	0.01653964843775635	0.9937894006856315
PC1156	0.016469551550112697	0.9938038263591484
PC1157	0.016445705845930393	0.9938182311462228
PC1158	0.016414676886878785	0.9938326087550445
PC1159	0.01636729935220388	0.993846944865903
PC1160	0.01632725705823842	0.9938612459037324
PC1161	0.016281069414136543	0.993875506485823
PC1162	0.016208721193270045	0.9938897036981365
PC1163	0.0161551449770609	0.9939038539830639
PC1164	0.01614292433206539	0.9939179935639333
PC1165	0.016069655580009206	0.9939320689687324
PC1166	0.01604494540870219	0.9939461227299027
PC1167	0.015983043667329524	0.9939601222713627
PC1168	0.015915760973982843	0.993974062879939
PC1169	0.015846370606191557	0.9939879427095201
PC1170	0.01583014256307462	0.994001808324965
PC1171	0.015772970245322645	0.9940156238632
PC1172	0.01572688487860535	0.9940293990352809
PC1173	0.015665790315172717	0.9940431206946585
PC1174	0.01562652196618013	0.9940568079589052
PC1175	0.015564054011368211	0.9940704405074956
PC1176	0.015554950302952595	0.9940840650821514
PC1177	0.015539477731195066	0.994097676104388
PC1178	0.015477068975534445	0.994111232462821
PC1179	0.015373440728286817	0.9941246980533142
PC1180	0.015332588025018062	0.9941381278609412
PC1181	0.015313719868538713	0.9941515411419576
PC1182	0.015273233050118703	0.9941649189605861
PC1183	0.01521576775749	0.9941782464453882
PC1184	0.015175035957786229	0.9941915382532235
PC1185	0.015162041410236764	0.9942048186791399
PC1186	0.015140594459096365	0.9942180803196804
PC1187	0.015092802265159556	0.9942313000990576
PC1188	0.015063543173141422	0.994244494250408
PC1189	0.015031009706337514	0.9942576599057079
PC1190	0.014957840112047113	0.9942707614717899
PC1191	0.014888143839909008	0.9942838019909356
PC1192	0.014864237104076531	0.9942968215701811
PC1193	0.014806847224136619	0.994309790881654
PC1194	0.014760744281652086	0.9943227198115783
PC1195	0.014668292161515677	0.9943355677627281
PC1196	0.014639243203851009	0.9943483902699077
PC1197	0.014580496214166789	0.9943611613206229
PC1198	0.014551754751296966	0.9943739071967023
PC1199	0.014514502499388841	0.9943866204435495
PC1200	0.014473475241924525	0.9943992977546384
PC1201	0.014467604597173795	0.9944119699236321
PC1202	0.014406294921350706	0.9944245883915057
PC1203	0.01434705571119413	0.994437154971779
PC1204	0.014315505914430525	0.9944496939175983
PC1205	0.014221276109381722	0.9944621503275693
PC1206	0.014184092924597696	0.994474574168804
PC1207	0.014120538341091044	0.9944869423426049
PC1208	0.01408957336794262	0.9944992833941984
PC1209	0.014027181475635898	0.9945115697967587
PC1210	0.013998200758224548	0.9945238308151203
PC1211	0.013948951956979124	0.9945360486964769
PC1212	0.013889172111785763	0.9945482142166914
PC1213	0.013844691402403731	0.9945603407762706
PC1214	0.013827306610625242	0.9945724521085179
PC1215	0.013777648160300129	0.9945845199449487
PC1216	0.013773971510735259	0.9945965845610035
PC1217	0.013701215090590193	0.9946085854497394
PC1218	0.013670720225569958	0.9946205596280354
PC1219	0.01362394759394976	0.9946324928382024
PC1220	0.013588882210147257	0.9946443953346139
PC1221	0.01354168475615841	0.9946562564907946
PC1222	0.013474088456447712	0.9946680584394039
PC1223	0.013437412721637908	0.994679828263752
PC1224	0.013383353465918036	0.9946915507376201
PC1225	0.01337831818239654	0.9947032688010853
PC1226	0.013305504435531508	0.994714923087019
PC1227	0.013274088382199602	0.9947265498556443
PC1228	0.013239252975813067	0.9947381461119515
PC1229	0.01317722047903694	0.99474968803402
PC1230	0.013138607325318534	0.9947611961348427
PC1231	0.013116123581620813	0.9947726845421634
PC1232	0.013060507066332432	0.994784124235001
PC1233	0.0130072747956663	0.9947955173017142
PC1234	0.012986467403798514	0.9948068921432415
PC1235	0.012966370164292496	0.9948182493816049
PC1236	0.01293752742144997	0.9948295813566214
PC1237	0.012899670607302842	0.9948408801728698
PC1238	0.012796098041679109	0.9948520882699501
PC1239	0.012772407655075995	0.9948632756166303
PC1240	0.012755820510961628	0.9948744484346378
PC1241	0.012733852067080347	0.9948856020104943
PC1242	0.012694092015575812	0.9948967207605377
PC1243	0.012644060938975028	0.9949077956883814
PC1244	0.012601546139387269	0.9949188333775294
PC1245	0.01256024170043016	0.994929834888136
PC1246	0.012538880901037955	0.9949408176888273
PC1247	0.012518663454563728	0.9949517827810652
PC1248	0.012461721381296538	0.9949626979977643
PC1249	0.012392229779528332	0.9949735523467977
PC1250	0.012344508905500874	0.9949843648971368
PC1251	0.012332240082593737	0.9949951667012189
PC1252	0.012266363445153942	0.9950059108039812
PC1253	0.012221594616444316	0.9950166156937444
PC1254	0.012197009508909226	0.9950272990494221
PC1255	0.0121477658794726	0.9950379392726246
PC1256	0.012089214283646286	0.995048528210508
PC1257	0.012070940459811353	0.9950591011423567
PC1258	0.012051782282055092	0.9950696572935652
PC1259	0.01198027591926349	0.9950801508123797
PC1260	0.011961820419401234	0.9950906281660292
PC1261	0.011939078673567739	0.9951010856001927
PC1262	0.011928138617720848	0.995111533451966
PC1263	0.011901740973563914	0.9951219581820533
PC1264	0.011874280439320968	0.9951323588594698
PC1265	0.011840956577197866	0.995142730348529
PC1266	0.011800369946466781	0.9951530662877749
PC1267	0.011744160658123372	0.9951633529933278
PC1268	0.011723965453769693	0.9951736220099094
PC1269	0.011673106725402338	0.9951838464793515
PC1270	0.01164856999335556	0.9951940494570801
PC1271	0.011578862024945352	0.9952041913776274
PC1272	0.011543422588414827	0.9952143022567865
PC1273	0.011529198519620738	0.9952244006770897
PC1274	0.011478403537044983	0.9952344546060882
PC1275	0.011448089779789524	0.9952444819832791
PC1276	0.011431911257641977	0.995254495189709
PC1277	0.011403115718503009	0.9952644831741376
PC1278	0.011327195405407595	0.9952744046599951
PC1279	0.01131000804918174	0.995284311091454
PC1280	0.01124397097464199	0.9952941596810663
PC1281	0.011229218250083559	0.9953039953487731
PC1282	0.011215179240320452	0.9953138187197169
PC1283	0.011161554398617959	0.9953235951206837
PC1284	0.011085592156821877	0.9953333049863538
PC1285	0.011081155428764337	0.9953430109658954
PC1286	0.01103321069710189	0.9953526749506661
PC1287	0.011007557449440226	0.9953623164657677
PC1288	0.010972282298971382	0.9953719270833793
PC1289	0.010950686837554485	0.9953815187855349
PC1290	0.010925664486023619	0.995391088570623
PC1291	0.010890962368501756	0.9954006279601404
PC1292	0.010868350777139517	0.9954101475441741
PC1293	0.01081482224513243	0.9954196202425883
PC1294	0.010794788940274691	0.9954290753938392
PC1295	0.010752189615038748	0.9954384932323581
PC1296	0.010721608559875768	0.9954478842849434
PC1297	0.010670464188342652	0.9954572305401943
PC1298	0.010660265419887382	0.995466567862348
PC1299	0.010633654736094544	0.9954758818762146
PC1300	0.010625939555452837	0.9954851891323577
PC1301	0.01058470501723062	0.9954944602711855
PC1302	0.010577157126746495	0.9955037247988192
PC1303	0.010521638681106163	0.9955129406978689
PC1304	0.010485313369643407	0.9955221247795929
PC1305	0.01047833111170179	0.99553130274556
PC1306	0.010429239389052254	0.9955404377121071
PC1307	0.010385986592224008	0.995549534793547
PC1308	0.010353987443462774	0.9955586038469457
PC1309	0.010350494995274002	0.9955676698413103
PC1310	0.010314676648165134	0.9955767044623993
PC1311	0.010291548993074428	0.9955857188259847
PC1312	0.010265768348525382	0.9955947106083138
PC1313	0.010228003546907869	0.9956036693124686
PC1314	0.010218614771672359	0.9956126197929989
PC1315	0.010185047877103878	0.9956215408722998
PC1316	0.010141349565412294	0.9956304236762674
PC1317	0.010132978244722191	0.9956392991477985
PC1318	0.010102761746110512	0.9956481481527107
PC1319	0.010082900033764405	0.9956569797607572
PC1320	0.01005001056482373	0.9956657825609312
PC1321	0.010009686478489693	0.9956745500412543
PC1322	0.010003188023230634	0.995683311829583
PC1323	0.009949849221317359	0.995692026898477
PC1324	0.00993624715987709	0.9957007300533308
PC1325	0.009881912234439781	0.9957093856162454
PC1326	0.009844904485295564	0.9957180087640878
PC1327	0.0098243647345461	0.9957266139211707
PC1328	0.009807757320958845	0.9957352045318267
PC1329	0.009782938778331808	0.9957437734039313
PC1330	0.009756747971472794	0.9957523193355189
PC1331	0.009719089142646535	0.9957608322817535
PC1332	0.009686513823182884	0.9957693166952791
PC1333	0.009661521275224716	0.9957777792178419
PC1334	0.009630801952810212	0.9957862148333629
PC1335	0.009621086691747542	0.9957946419392907
PC1336	0.009604795213213484	0.9958030547755189
PC1337	0.009573567629853834	0.9958114402595195
PC1338	0.009542670341507827	0.9958197986805979
PC1339	0.009496466367812713	0.9958281166316344
PC1340	0.00948660433105904	0.9958364259445169
PC1341	0.009454352087881578	0.9958447070076728
PC1342	0.009426718015752338	0.9958529638661561
PC1343	0.00939596735864926	0.9958611937901513
PC1344	0.009390895109896187	0.9958694192713657
PC1345	0.009354840433120487	0.9958776131723036
PC1346	0.009302620254561189	0.9958857613336083
PC1347	0.009256709027776058	0.9958938692812881
PC1348	0.009237789765124484	0.9959019606575934
PC1349	0.009206709302417371	0.9959100248105339
PC1350	0.009195671587494599	0.9959180792955445
PC1351	0.009169571361409246	0.9959261109193777
PC1352	0.009156106291222677	0.9959341307491612
PC1353	0.009127591383547613	0.9959421256027488
PC1354	0.009113060534890255	0.9959501077287719
PC1355	0.00907578909677097	0.9959580572087575
PC1356	0.009041051701147646	0.9959659762622725
PC1357	0.009010802728511345	0.9959738688207245
PC1358	0.008994573441883945	0.9959817471639509
PC1359	0.008959510072480033	0.9959895947951862
PC1360	0.008950384778865011	0.9959974344335808
PC1361	0.00890058678478454	0.9960052304539325
PC1362	0.008885024122427485	0.9960130128429546
PC1363	0.00886800746313319	0.9960207803270917
PC1364	0.008839872989984315	0.9960285231682551
PC1365	0.008837016511918084	0.9960362635074307
PC1366	0.008817932625954487	0.9960439871310381
PC1367	0.008792595108005848	0.9960516885615239
PC1368	0.008781456580557848	0.9960593802357782
PC1369	0.008764496994567527	0.9960670570551379
PC1370	0.008708872345835733	0.9960746851528903
PC1371	0.008670143411027837	0.9960822793279845
PC1372	0.008650039388494598	0.9960898558939734
PC1373	0.008637923756461547	0.9960974218478851
PC1374	0.008617072905726135	0.9961049695385452
PC1375	0.008593692330973492	0.9961124967501694
PC1376	0.008561893806480701	0.9961199961094789
PC1377	0.008545724100285194	0.9961274813057492
PC1378	0.008527757957059571	0.9961349507654821
PC1379	0.008513684969656913	0.9961424078986909
PC1380	0.008505142813667602	0.9961498575498288
PC1381	0.008460159157947306	0.9961572677998008
PC1382	0.008437982318653751	0.9961646586250884
PC1383	0.008413020283856966	0.9961720275861398
PC1384	0.00839370343182653	0.9961793796275684
PC1385	0.00836851244030701	0.9961867096042176
PC1386	0.008360638972210593	0.9961940326844995
PC1387	0.008335476740686621	0.9962013337251929
PC1388	0.008291871662027443	0.9962085965722157
PC1389	0.008281813194543571	0.996215850609031
PC1390	0.00826905500119544	0.9962230934709496
PC1391	0.008216662970522976	0.9962302904427099
PC1392	0.00820145861567343	0.9962374740969822
PC1393	0.00819534445600546	0.9962446523958643
PC1394	0.00817636558054725	0.9962518140711573
PC1395	0.008170567626270527	0.9962589706680242
PC1396	0.008139180056526519	0.9962660997725317
PC1397	0.008111923210843716	0.9962732050027792
PC1398	0.0081067590873134	0.9962803057097728
PC1399	0.008091227673760382	0.9962873928128076
PC1400	0.008083429376423699	0.996294473085317
PC1401	0.008053624480246432	0.99630152725173
PC1402	0.00801876823379638	0.9963085508875709
PC1403	0.007986096205551626	0.9963155459059954
PC1404	0.007978593648154023	0.9963225343529329
PC1405	0.007960847758547255	0.996329507256253
PC1406	0.007949787912129578	0.9963364704722582
PC1407	0.007917354420477439	0.996343405279781
PC1408	0.007904884760989155	0.9963503291651342
PC1409	0.007880428594661475	0.9963572316293414
PC1410	0.007865813942253793	0.9963641212925803
PC1411	0.007846871380714734	0.9963709943640374
PC1412	0.007825609218964968	0.9963778488119756
PC1413	0.0078124724468498375	0.9963846917534204
PC1414	0.007785037603397514	0.9963915106646968
PC1415	0.007766016326092513	0.9963983129152443
PC1416	0.007733681444113439	0.9964050868436817
PC1417	0.007719319816323147	0.9964118481927752
PC1418	0.007711575127313947	0.9964186027582987
PC1419	0.007693782405859939	0.9964253417391847
PC1420	0.007673898485591789	0.9964320633037531
PC1421	0.007648150902143019	0.9964387623160237
PC1422	0.007617435182604324	0.9964454344244078
PC1423	0.007607951452095781	0.9964520982259963
PC1424	0.0076059344592433195	0.9964587602609016
PC1425	0.007594391585976783	0.996465412185409
PC1426	0.00757021544553777	0.9964720429340447
PC1427	0.007553373046196491	0.9964786589304296
PC1428	0.007534570529759927	0.9964852584576981
PC1429	0.007506891376288469	0.9964918337408072
PC1430	0.007480804146619811	0.9964983861741225
PC1431	0.007465248032129649	0.9965049249818433
PC1432	0.007444415296778963	0.9965114455421796
PC1433	0.007437500831512575	0.9965179600461387
PC1434	0.007419638825751642	0.9965244589047741
PC1435	0.007407556332426104	0.9965309471803588
PC1436	0.007368645364399171	0.9965374013738422
PC1437	0.0073483730993897335	0.9965438378108569
PC1438	0.007343352077397837	0.9965502698499605
PC1439	0.007335797679625882	0.9965566952721702
PC1440	0.00732305476385364	0.9965631095328651
PC1441	0.007285118698340398	0.9965694905653756
PC1442	0.007265817521240798	0.9965758546919931
PC1443	0.00723526442150106	0.9965821920571628
PC1444	0.007233707922070305	0.9965885280589952
PC1445	0.0072099105537631394	0.9965948432167224
PC1446	0.007197920776150412	0.9966011478726083
PC1447	0.007186877337910119	0.9966074428555513
PC1448	0.007182309294617592	0.9966137338373467
PC1449	0.007163035545085917	0.9966200079372729
PC1450	0.007140324276594752	0.9966262621444083
PC1451	0.007131456847656292	0.9966325085845662
PC1452	0.00710675144439425	0.9966387333852713
PC1453	0.0070827110474642905	0.9966449371290026
PC1454	0.0070806005565646766	0.9966511390241557
PC1455	0.007049896605557857	0.9966573140257307
PC1456	0.0070448668560288905	0.99666348462175
PC1457	0.007020031320909507	0.9966696334643343
PC1458	0.007003936668381109	0.9966757682096189
PC1459	0.006987920285131566	0.9966818889261599
PC1460	0.006967497106333374	0.9966879917540471
PC1461	0.006960761392890509	0.9966940886821255
PC1462	0.00692364373148195	0.9967001530988592
PC1463	0.006917552724901843	0.9967062121804828
PC1464	0.006898884455995061	0.9967122549105772
PC1465	0.006876005037788885	0.9967182776005986
PC1466	0.006868040288709259	0.9967242933142995
PC1467	0.00685048120406599	0.9967302936480052
PC1468	0.006835141803262443	0.9967362805459361
PC1469	0.006825134360164052	0.9967422586783516
PC1470	0.006785478063241281	0.9967482020758327
PC1471	0.00677931738152562	0.996754140077175
PC1472	0.0067731368148679395	0.9967600726649617
PC1473	0.006756579126717847	0.9967659907498759
PC1474	0.006742853318630084	0.9967718968123606
PC1475	0.006716162909490673	0.9967777794967266
PC1476	0.006707595622368799	0.9967836546770094
PC1477	0.006699255010187459	0.9967895225517533
PC1478	0.006690824129083785	0.9967953830418919
PC1479	0.006661657831837522	0.9968012179852824
PC1480	0.00665491993102344	0.9968070470269484
PC1481	0.006645630429204665	0.9968128679319436
PC1482	0.006624873281042813	0.9968186706557611
PC1483	0.006599699238673115	0.9968244513296451
PC1484	0.006590006007446765	0.9968302235132319
PC1485	0.006576597185254462	0.9968359839520368
PC1486	0.00657145242816979	0.996841739884551
PC1487	0.006546748215730959	0.9968474741786556
PC1488	0.006533838678237404	0.9968531971653015
PC1489	0.006525785317673212	0.9968589130980122
PC1490	0.006513821022712113	0.9968646185512018
PC1491	0.006494584511685751	0.9968703071551392
PC1492	0.006482389286240109	0.9968759850772836
PC1493	0.006467274054926597	0.996881649760003
PC1494	0.006445174118974172	0.9968872950853974
PC1495	0.006429065434982008	0.9968929263012021
PC1496	0.006419011862109884	0.9968985487110864
PC1497	0.006393493382574327	0.9969041487693447
PC1498	0.006386106812758946	0.9969097423577096
PC1499	0.006377508949713164	0.9969153284152098
PC1500	0.006364236767369462	0.9969209028476109
PC1501	0.006329720696253152	0.9969264470473992
PC1502	0.0063191153387771575	0.9969319819579592
PC1503	0.006302126494741216	0.9969375019879977
PC1504	0.006283358023297427	0.9969430055787395
PC1505	0.006264326426283427	0.9969484924997135
PC1506	0.0062627312963044095	0.9969539780235136
PC1507	0.006244831487986166	0.9969594478688789
PC1508	0.006231573663173442	0.9969649061017208
PC1509	0.006204942839373043	0.9969703410086349
PC1510	0.006195555238897721	0.9969757676929537
PC1511	0.006183866086902686	0.9969811841387489
PC1512	0.006168962923775417	0.9969865875308697
PC1513	0.006164085822301103	0.9969919866511392
PC1514	0.0061522000213878915	0.9969973753606405
PC1515	0.006141107867487738	0.9970027543545287
PC1516	0.006135619402189235	0.9970081285410723
PC1517	0.006134296132699792	0.9970135015685647
PC1518	0.006108598400572585	0.9970188520874239
PC1519	0.006099300687369315	0.99702419446242
PC1520	0.006092535078304894	0.9970295309114219
PC1521	0.006074086176300344	0.997034851201038
PC1522	0.006065122613409431	0.9970401636394729
PC1523	0.006057442898285203	0.9970454693512486
PC1524	0.006049086424085126	0.9970507677435919
PC1525	0.006029064318243347	0.9970560485985808
PC1526	0.006023920930993191	0.9970613249484789
PC1527	0.006004430737028643	0.997066584226924
PC1528	0.005989814325669578	0.9970718307028603
PC1529	0.0059707774594520415	0.9970770605044132
PC1530	0.005957566117356469	0.9970822787341569
PC1531	0.005948529327756248	0.9970874890485804
PC1532	0.005935217148630663	0.9970926877028714
PC1533	0.00592851758163798	0.9970978804890146
PC1534	0.0059212632821755914	0.9971030669211198
PC1535	0.005904697275360401	0.9971082388430663
PC1536	0.005890965181794212	0.9971133987370777
PC1537	0.00588161187539232	0.9971185504385317
PC1538	0.005877281888710443	0.9971236983473521
PC1539	0.005861593969066648	0.9971288325151302
PC1540	0.005844495226425911	0.9971339517061265
PC1541	0.005836590430113071	0.9971390639733149
PC1542	0.005817617220601348	0.9971441596218769
PC1543	0.005810198730475647	0.9971492487725861
PC1544	0.005799525666562988	0.9971543285747633
PC1545	0.005787394335161915	0.9971593977511121
PC1546	0.005779803314501793	0.9971644602784889
PC1547	0.005776336442820974	0.9971695197692343
PC1548	0.005757798704114768	0.9971745630227818
PC1549	0.005743491287462213	0.9971795937444689
PC1550	0.005735191077032139	0.9971846171960052
PC1551	0.0057088305251250405	0.9971896175583447
PC1552	0.005701226988720411	0.9971946112607498
PC1553	0.005681125337458966	0.9971995873561268
PC1554	0.005678473927617875	0.9972045611291349
PC1555	0.0056657165013292736	0.9972095237279185
PC1556	0.005646757946482345	0.9972144697209117
PC1557	0.005631749066330209	0.9972194025676328
PC1558	0.005621151928793045	0.9972243261323254
PC1559	0.005613712005318672	0.997229243180392
PC1560	0.005599140930203973	0.9972341474656597
PC1561	0.005587223651218461	0.9972390413125878
PC1562	0.005579852131332003	0.9972439287028045
PC1563	0.005561027303900826	0.9972487996043625
PC1564	0.005551548759053089	0.997253662203667
PC1565	0.005546168497718347	0.9972585200904026
PC1566	0.005517866459726424	0.9972633531873948
PC1567	0.005514896171798897	0.9972681836827129
PC1568	0.00550656408184254	0.9972730068799567
PC1569	0.005497269148019213	0.9972778219357719
PC1570	0.005476465580669621	0.9972826187697508
PC1571	0.0054737582509686395	0.9972874132323808
PC1572	0.005445166205356619	0.9972921826512496
PC1573	0.005442128412241685	0.9972969494093167
PC1574	0.005431257192692645	0.997301706645287
PC1575	0.0054249731778722304	0.9973064583770912
PC1576	0.005414890170052787	0.997311201277193
PC1577	0.0053976546861680364	0.9973159290807415
PC1578	0.005380442900001538	0.9973206418084936
PC1579	0.005375464206867514	0.9973253501754102
PC1580	0.005367209485367524	0.9973300513120197
PC1581	0.005353598477574275	0.9973347405267529
PC1582	0.005338731166867652	0.9973394167192147
PC1583	0.00533200482115253	0.997344087020073
PC1584	0.005329833361463317	0.9973487554189507
PC1585	0.005315653228091585	0.9973534113974554
PC1586	0.005302964968881531	0.997358056262319
PC1587	0.0052932751482613165	0.9973626926398725
PC1588	0.005286770268023615	0.997367323319804
PC1589	0.005264652351448088	0.9973719346266615
PC1590	0.005251907112272562	0.9973765347699692
PC1591	0.005246904500765364	0.9973811305314916
PC1592	0.005241639338656567	0.9973857216812605
PC1593	0.005234068891309123	0.9973903062000776
PC1594	0.005221164720166345	0.9973948794161365
PC1595	0.0052076185784620385	0.9973994407671353
PC1596	0.005199308714147117	0.9974039948395272
PC1597	0.0051850439134894	0.9974085364173864
PC1598	0.005172992330177912	0.9974130674392685
PC1599	0.0051538752137025735	0.9974175817164759
PC1600	0.005136613876899878	0.9974220808744855
PC1601	0.00513023346915868	0.9974265744438985
PC1602	0.005127938594852579	0.9974310660032321
PC1603	0.00510631767052729	0.9974355386248067
PC1604	0.005098786974457051	0.9974400046502478
PC1605	0.005096455984349195	0.9974444686339756
PC1606	0.005085035248877842	0.9974489226142859
PC1607	0.005076355327999133	0.9974533689918569
PC1608	0.005066517871141201	0.9974578067528036
PC1609	0.005052185003293973	0.997462231959597
PC1610	0.005039730284751392	0.9974666462573076
PC1611	0.0050226580214937505	0.9974710456014299
PC1612	0.005017644792079204	0.9974754405544664
PC1613	0.00500775543997403	0.9974798268454234
PC1614	0.004998001107102774	0.9974842045925643
PC1615	0.0049813953272940335	0.9974885677947093
PC1616	0.004970949518292705	0.9974929218473745
PC1617	0.00496776126254917	0.9974972731074477
PC1618	0.004962471058999965	0.9975016197338338
PC1619	0.00495572957138824	0.9975059604553536
PC1620	0.0049425868457883	0.9975102896651654
PC1621	0.004935050139137775	0.997514612273579
PC1622	0.004917475699725702	0.9975189194885482
PC1623	0.004915236107832368	0.9975232247418597
PC1624	0.004903109806448611	0.9975275193737488
PC1625	0.004900956365653297	0.99753181211944
PC1626	0.0048775177313343104	0.9975360843352409
PC1627	0.004873875166977218	0.9975403533605212
PC1628	0.004858407948625055	0.9975446088380712
PC1629	0.004856310808841767	0.9975488624787373
PC1630	0.004846472452773257	0.9975531075019912
PC1631	0.0048394323618073595	0.9975573463588325
PC1632	0.004827755602064682	0.9975615749880046
PC1633	0.004822570167708839	0.9975657990752569
PC1634	0.004805588665835348	0.9975700082884186
PC1635	0.00480119034450604	0.9975742136490924
PC1636	0.00478547846915576	0.9975784052477408
PC1637	0.004781590219306135	0.9975825934406729
PC1638	0.004774572794392375	0.9975867754870452
PC1639	0.004767158231682928	0.9975909510390052
PC1640	0.004755280997551931	0.9975951161877007
PC1641	0.0047498695498004485	0.9975992765965113
PC1642	0.004739753661013575	0.9976034281448188
PC1643	0.004734489632790981	0.9976075750823662
PC1644	0.004725259197560231	0.9976117139349792
PC1645	0.004711330463200122	0.9976158405874193
PC1646	0.004704468603595787	0.9976199612295595
PC1647	0.004693131646827189	0.9976240719416637
PC1648	0.004683915935761445	0.9976281745817305
PC1649	0.004683303697145364	0.9976322766855378
PC1650	0.00466675544111795	0.9976363642947342
PC1651	0.004654186805519172	0.9976404408950679
PC1652	0.0046437029665345264	0.9976445083126112
PC1653	0.00462941326125155	0.9976485632138075
PC1654	0.004619935877085769	0.9976526098137668
PC1655	0.004619704370215866	0.9976566562109495
PC1656	0.004616789705521126	0.9976607000551784
PC1657	0.004606875972853769	0.9976647352159728
PC1658	0.004594332150398026	0.9976687593896383
PC1659	0.0045850278650293496	0.9976727754136839
PC1660	0.004582012415660959	0.9976767887964989
PC1661	0.004570179409399256	0.9976807918147884
PC1662	0.004565248490778485	0.9976847905140882
PC1663	0.004549737293305034	0.9976887756271364
PC1664	0.004539847669914087	0.9976927520778677
PC1665	0.004534555969707667	0.9976967238936008
PC1666	0.004531753087405159	0.9977006932542903
PC1667	0.004510394095246134	0.9977046439066474
PC1668	0.004503986304794945	0.9977085889464234
PC1669	0.004498172640197884	0.9977125288940131
PC1670	0.004487865558031819	0.9977164598136335
PC1671	0.004483106415433416	0.997720386564723
PC1672	0.004465878255650904	0.9977242982256741
PC1673	0.004465307994890314	0.9977282093871341
PC1674	0.004458107428192966	0.9977321142416208
PC1675	0.004454815206624589	0.9977360162124519
PC1676	0.0044485672685899485	0.9977399127107166
PC1677	0.004442479768603134	0.9977438038769425
PC1678	0.004434454288623659	0.9977476880136539
PC1679	0.004415887968084896	0.9977515558881324
PC1680	0.004410402451443721	0.9977554189578492
PC1681	0.004390802030922579	0.9977592648595657
PC1682	0.004381753526087007	0.9977631028357005
PC1683	0.0043772941270486445	0.9977669369058495
PC1684	0.004376162433311896	0.9977707699847485
PC1685	0.004364917538937849	0.9977745932142488
PC1686	0.0043610376074013696	0.9977784130453188
PC1687	0.0043508061716149345	0.9977822239146784
PC1688	0.004350107654048173	0.9977860341722067
PC1689	0.004329818583802966	0.9977898266585465
PC1690	0.00432247957829594	0.9977936127166546
PC1691	0.004312630604983031	0.9977973901480508
PC1692	0.004309582253079871	0.9978011649093967
PC1693	0.004296321262413156	0.9978049280554465
PC1694	0.004290397870209986	0.9978086860131993
PC1695	0.004286697080771048	0.9978124407294322
PC1696	0.004278405748648623	0.9978161881832907
PC1697	0.004272088458486818	0.9978199301038372
PC1698	0.004264747702724357	0.9978236655946189
PC1699	0.0042566255001374375	0.9978273939711665
PC1700	0.004242823882181222	0.9978311102588825
PC1701	0.004226466636295782	0.9978348122192935
PC1702	0.004221870481406149	0.9978385101539343
PC1703	0.0042190864725171395	0.997842205650063
PC1704	0.004214889105095043	0.9978458974697191
PC1705	0.004209354369104695	0.9978495844415022
PC1706	0.00419650160339615	0.9978532601555531
PC1707	0.004183015961572931	0.9978569240575359
PC1708	0.004175804310365111	0.9978605816428361
PC1709	0.00416673769422168	0.9978642312866911
PC1710	0.0041648372438638425	0.9978678792659423
PC1711	0.004156796490330238	0.9978715202023009
PC1712	0.004155811674264419	0.9978751602760594
PC1713	0.004142848638006125	0.9978787889954996
PC1714	0.004139481361029936	0.9978824147655434
PC1715	0.004129532354343359	0.9978860318212563
PC1716	0.004122292106597508	0.997889642535239
PC1717	0.004115994440321812	0.9978932477330985
PC1718	0.004106445833588968	0.9978968445673371
PC1719	0.004101557230033764	0.9979004371196499
PC1720	0.004094504947420478	0.9979040234948713
PC1721	0.004081326747058007	0.9979075983273124
PC1722	0.004080530011602264	0.997911172461893
PC1723	0.004068162845234695	0.9979147357640777
PC1724	0.004055656429225862	0.9979182881118978
PC1725	0.004045467539161519	0.997921831535273
PC1726	0.004041881019683793	0.9979253718172174
PC1727	0.0040393093572597	0.9979289098466436
PC1728	0.004033263468457576	0.9979324425804784
PC1729	0.0040221083470817365	0.9979359655435469
PC1730	0.004017560097922854	0.9979394845228058
PC1731	0.0040112979531272954	0.9979429980170547
PC1732	0.003998248155484229	0.9979465000809911
PC1733	0.003991685499312287	0.9979499963966996
PC1734	0.003985457941895296	0.9979534872576931
PC1735	0.003979117626015972	0.9979569725652063
PC1736	0.00397251483731305	0.9979604520893398
PC1737	0.003967050099065435	0.9979639268269113
PC1738	0.003959038413728759	0.9979673945470507
PC1739	0.003948921798064646	0.9979708534060507
PC1740	0.003938780758678423	0.9979743033825184
PC1741	0.003933567730620003	0.9979777487928969
PC1742	0.003929460024281547	0.997981190605337
PC1743	0.003917499504282411	0.9979846219415625
PC1744	0.003911497919547406	0.9979880480210023
PC1745	0.00390754632955753	0.9979914706392462
PC1746	0.0039013777801482053	0.99799488785446
PC1747	0.0038971727035574917	0.997998301386449
PC1748	0.003881489825353241	0.9980017011818113
PC1749	0.0038795157565543713	0.9980050992480876
PC1750	0.0038700635129631446	0.9980084890351476
PC1751	0.0038664445874888338	0.9980118756523921
PC1752	0.0038503071932930095	0.9980152481348997
PC1753	0.0038423494779345475	0.9980186136472478
PC1754	0.0038363258672148575	0.9980219738835175
PC1755	0.0038296579163441544	0.9980253282793319
PC1756	0.0038254056225862057	0.9980286789505638
PC1757	0.00381901983258093	0.998032024028485
PC1758	0.0038118747522940554	0.9980353628480331
PC1759	0.0038069308382844896	0.9980386973372088
PC1760	0.0038015527339999976	0.9980420271157054
PC1761	0.0037927605279157377	0.9980453491931122
PC1762	0.0037869216360163207	0.9980486661562359
PC1763	0.003778918502720011	0.9980519761094184
PC1764	0.0037730276343818513	0.9980552809027918
PC1765	0.0037628803560295896	0.9980585768081682
PC1766	0.0037580787912407793	0.9980618685078558
PC1767	0.003756755141920296	0.9980651590481596
PC1768	0.003755918597981975	0.998068448855735
PC1769	0.00373346808345534	0.9980717189989138
PC1770	0.0037242120223479427	0.9980749810347123
PC1771	0.0037211498053337697	0.9980782403883162
PC1772	0.0037148660674966427	0.9980814942379966
PC1773	0.00370675710511688	0.9980847409850403
PC1774	0.003705324968379396	0.998087986477676
PC1775	0.00370091641979028	0.9980912281088657
PC1776	0.0036965086169372667	0.9980944658792628
PC1777	0.0036876003157335748	0.9980976958468825
PC1778	0.00368041978814298	0.9981009195250808
PC1779	0.003676124678662155	0.9981041394411946
PC1780	0.003674499853814398	0.9981073579341249
PC1781	0.0036607160103808165	0.9981105643537924
PC1782	0.003657228000564625	0.9981137677183134
PC1783	0.0036474055932688965	0.9981169624793919
PC1784	0.0036453550694294226	0.9981201554444175
PC1785	0.003635383807970289	0.9981233396756191
PC1786	0.0036291922302600873	0.9981265184836202
PC1787	0.0036133567667964487	0.9981296834213456
PC1788	0.00361240330804248	0.9981328475239367
PC1789	0.0036085970739814155	0.9981360082926488
PC1790	0.003603460654061498	0.9981391645623728
PC1791	0.0036014499604263756	0.9981423190709311
PC1792	0.003587966762030593	0.9981454617695615
PC1793	0.0035779853561425023	0.9981485957254824
PC1794	0.0035731251047310636	0.9981517254243113
PC1795	0.003566759471315476	0.9981548495474843
PC1796	0.0035620959999091194	0.9981579695859247
PC1797	0.0035565347349234694	0.9981610847532554
PC1798	0.003551464603536906	0.99816419547966
PC1799	0.0035390888125525527	0.9981672953661144
PC1800	0.003536799838286852	0.9981703932476569
PC1801	0.0035249119709333675	0.9981734807166214
PC1802	0.003521446286019109	0.9981765651499938
PC1803	0.003516093718633157	0.9981796448950546
PC1804	0.003500439009428741	0.998182710928162
PC1805	0.0034930925690318444	0.9981857705265252
PC1806	0.003490609294216047	0.998188827949789
PC1807	0.0034835413853282933	0.9981918791822743
PC1808	0.0034811155836522176	0.9981949282900008
PC1809	0.00347282958307616	0.998197970140023
PC1810	0.003463505423546721	0.9982010038230174
PC1811	0.0034581245665577347	0.9982040327929215
PC1812	0.003454274727518477	0.9982070583907531
PC1813	0.003448801732521613	0.9982100791947905
PC1814	0.0034444624603766675	0.9982130961980612
PC1815	0.003439918590710741	0.9982161092213584
PC1816	0.003435094303248043	0.9982191180190642
PC1817	0.003420515150985833	0.9982221140468964
PC1818	0.0034179759859180653	0.998225107850675
PC1819	0.00341176355451827	0.9982280962129875
PC1820	0.003406111324515227	0.9982310796245139
PC1821	0.0034000464808140755	0.9982340577238463
PC1822	0.0033917984159470525	0.998237028598702
PC1823	0.003382275266277078	0.9982399911322347
PC1824	0.0033796264125589954	0.9982429513456376
PC1825	0.003375896573674263	0.9982459082920762
PC1826	0.0033724352437908777	0.9982488622067371
PC1827	0.0033622936257375205	0.998251807238359
PC1828	0.0033572026371417618	0.998254747810786
PC1829	0.0033520484243071804	0.9982576838686402
PC1830	0.0033425310318802824	0.9982606115902142
PC1831	0.0033314335159145146	0.9982635295914785
PC1832	0.003329717556074141	0.998266446089734
PC1833	0.0033261911563770216	0.9982693594992178
PC1834	0.003317910280773659	0.9982722656554859
PC1835	0.0033163269147183276	0.9982751704248842
PC1836	0.0033036926424616737	0.9982780641279287
PC1837	0.0032992743469627624	0.9982809539609899
PC1838	0.003294743677855301	0.9982838398256398
PC1839	0.00329058386933025	0.9982867220467152
PC1840	0.003287539309228076	0.9982896016010616
PC1841	0.0032824836040030764	0.9982924767271177
PC1842	0.0032770439924017696	0.9982953470886204
PC1843	0.003264047428271262	0.9982982060664379
PC1844	0.003261231422348643	0.9983010625777169
PC1845	0.00325519890624276	0.9983039138051175
PC1846	0.003250717646095403	0.9983067611073841
PC1847	0.003239582092766402	0.9983095986560242
PC1848	0.003234061767863144	0.9983124313694138
PC1849	0.003231920725301772	0.9983152622074651
PC1850	0.0032280563866821047	0.9983180896607439
PC1851	0.00321743095930662	0.9983209078072149
PC1852	0.0032118605009851227	0.998323721074524
PC1853	0.003210467110312941	0.9983265331213628
PC1854	0.0032058233555382386	0.9983293411007385
PC1855	0.0032006515629882564	0.9983321445501433
PC1856	0.003198721517931395	0.9983349463090223
PC1857	0.003191120932516123	0.9983377414105518
PC1858	0.0031851472321132055	0.9983405312797194
PC1859	0.0031778996080482243	0.9983433148006962
PC1860	0.0031683387721971475	0.9983460899473405
PC1861	0.003167583655853021	0.9983488644325788
PC1862	0.0031627984088649906	0.9983516347264211
PC1863	0.003159159083531759	0.9983544018325798
PC1864	0.0031489774937371977	0.9983571600206884
PC1865	0.003140045178187141	0.9983599103849853
PC1866	0.003137976375566885	0.9983626589372188
PC1867	0.003136040344403016	0.9983654057936833
PC1868	0.003129137518170507	0.9983681466039653
PC1869	0.0031269530281081226	0.9983708855008533
PC1870	0.003120160092296924	0.9983736184478116
PC1871	0.0031156070047197826	0.9983763474067222
PC1872	0.003103894649676035	0.998379066106786
PC1873	0.003096174691854355	0.9983817780449415
PC1874	0.0030902870068780126	0.9983844848260764
PC1875	0.003088638140451764	0.99838719016297
PC1876	0.003075538093074706	0.9983898840255372
PC1877	0.0030734446323957294	0.9983925760544431
PC1878	0.003070901341196529	0.9983952658556813
PC1879	0.003068812531533161	0.998397953827332
PC1880	0.0030649460003968386	0.9984006384122897
PC1881	0.0030616178780940853	0.9984033200821462
PC1882	0.0030585176453083564	0.9984059990365101
PC1883	0.00305306159282267	0.9984086732119198
PC1884	0.003041959957100792	0.9984113376634113
PC1885	0.0030358376180220806	0.9984139967523485
PC1886	0.0030322572221846023	0.9984166527052185
PC1887	0.0030297075693129583	0.9984193064248487
PC1888	0.003025657614928864	0.9984219565971253
PC1889	0.003018149197777877	0.9984246001927823
PC1890	0.003010325166772705	0.9984272369353739
PC1891	0.003005364721902153	0.9984298693331138
PC1892	0.0030042429099182734	0.9984325007482591
PC1893	0.0029964946901848005	0.9984351253767418
PC1894	0.0029938675582204042	0.9984377477041207
PC1895	0.0029902658191637965	0.9984403668767378
PC1896	0.0029853231481119344	0.9984429817200713
PC1897	0.002979364000735111	0.9984455913437902
PC1898	0.0029779751578618246	0.9984481997510221
PC1899	0.0029713390608912334	0.9984508023456993
PC1900	0.0029672009249061596	0.998453401315785
PC1901	0.002963986976954457	0.9984559974707748
PC1902	0.002956337694959728	0.9984585869257618
PC1903	0.002945852082077779	0.9984611671964047
PC1904	0.0029436050696390525	0.9984637454988903
PC1905	0.0029389024900027326	0.9984663196823884
PC1906	0.0029359248833786197	0.9984688912578019
PC1907	0.0029293013085774384	0.9984714570316289
PC1908	0.0029243903377528186	0.9984740185039386
PC1909	0.0029190693691991663	0.9984765753156141
PC1910	0.0029169982214475006	0.9984791303131721
PC1911	0.002903767789729564	0.9984816737222005
PC1912	0.002898991664180794	0.9984842129478223
PC1913	0.0028940763007357013	0.9984867478680792
PC1914	0.0028926714187492994	0.9984892815578006
PC1915	0.002890660333510352	0.9984918134860133
PC1916	0.0028828571536391886	0.998494338579424
PC1917	0.002873774973587713	0.9984968557177568
PC1918	0.0028724700103988816	0.9984993717130728
PC1919	0.002869269958175334	0.9985018849054643
PC1920	0.0028633393618834476	0.9985043929032491
PC1921	0.0028594235563184174	0.9985068974711815
PC1922	0.0028524755335264528	0.9985093959533433
PC1923	0.00284991049928995	0.9985118921887927
PC1924	0.0028446161915263194	0.9985143837869601
PC1925	0.002838663790550393	0.9985168701714219
PC1926	0.0028330959100367403	0.9985193516789794
PC1927	0.002826307372037515	0.9985218272404593
PC1928	0.0028249873976837437	0.9985243016457741
PC1929	0.002822144828431159	0.9985267735612838
PC1930	0.0028137302064354156	0.9985292381064295
PC1931	0.002809206178747911	0.998531698688981
PC1932	0.0028051895708395796	0.9985341557533873
PC1933	0.0027987634458579293	0.9985366071891534
PC1934	0.002797765037205513	0.9985390577504137
PC1935	0.0027918007930604954	0.9985415030875952
PC1936	0.0027887524834071197	0.9985439457547634
PC1937	0.0027838539436945754	0.9985463841313024
PC1938	0.002776561587135702	0.9985488161204694
PC1939	0.002774716779507708	0.9985512464937701
PC1940	0.002769946218157419	0.9985536726885382
PC1941	0.0027601511136102325	0.9985560903037781
PC1942	0.002757287308975021	0.9985585054106126
PC1943	0.0027509268874625287	0.9985609149463568
PC1944	0.0027478816714198184	0.9985633218147972
PC1945	0.002741896906902782	0.998565723441185
PC1946	0.0027381073724451585	0.9985681217483209
PC1947	0.0027358231461209175	0.998570518054704
PC1948	0.002730300200363343	0.998572909523541
PC1949	0.002721981085015291	0.9985752937056684
PC1950	0.0027190890186000287	0.998577675354636
PC1951	0.002716934828101644	0.9985800551167492
PC1952	0.0027131606864817413	0.998582431573093
PC1953	0.0027106599721773064	0.9985848058390622
PC1954	0.0027045703854107137	0.998587174771165
PC1955	0.002700432502536292	0.9985895400788977
PC1956	0.00269711087920127	0.9985919024772218
PC1957	0.002687268346958085	0.9985942562544761
PC1958	0.002685815970845211	0.9985966087595947
PC1959	0.00267651847506206	0.9985989531210404
PC1960	0.002674727572600121	0.9986012959138355
PC1961	0.0026731280988883757	0.9986036373056522
PC1962	0.0026668056856995726	0.9986059731596698
PC1963	0.0026594871006552032	0.9986083026033415
PC1964	0.00265710535942802	0.9986106299608474
PC1965	0.002651797702177134	0.9986129526693781
PC1966	0.002646372456521201	0.9986152706259385
PC1967	0.0026441364617734602	0.998617586623992
PC1968	0.0026396875719472694	0.9986198987252647
PC1969	0.0026334838517718642	0.9986222053927013
PC1970	0.0026311076524507303	0.998624509978826
PC1971	0.0026251331747831194	0.9986268093319083
PC1972	0.0026237385233513558	0.9986291074634158
PC1973	0.0026174557236869006	0.9986314000918217
PC1974	0.002610903815513236	0.998633686981414
PC1975	0.002610174388176111	0.998635973232101
PC1976	0.0026033069831218614	0.9986382534676306
PC1977	0.002600967894696027	0.9986405316543537
PC1978	0.002593248187828544	0.9986428030793888
PC1979	0.002585674956087136	0.998645067871033
PC1980	0.002583028950757314	0.9986473303450425
PC1981	0.0025748659965060734	0.9986495856691234
PC1982	0.0025726364935563617	0.9986518390403839
PC1983	0.0025693310445120453	0.9986540895164027
PC1984	0.0025667953740262073	0.9986563377714287
PC1985	0.0025653797898756324	0.9986585847865455
PC1986	0.0025597199761429592	0.9986608268442333
PC1987	0.002557222090559599	0.9986630667140245
PC1988	0.002554432591326566	0.9986653041404943
PC1989	0.0025474837609268646	0.9986675354804863
PC1990	0.002545311483404455	0.9986697649177814
PC1991	0.0025374698496896672	0.9986719874865925
PC1992	0.002534956658559402	0.9986742078541007
PC1993	0.0025324440572724893	0.9986764260208225
PC1994	0.002529448059578176	0.998678641563351
PC1995	0.0025223769430714757	0.9986808509122914
PC1996	0.0025176215109460423	0.9986830560959508
PC1997	0.0025140334111223937	0.9986852581367951
PC1998	0.002508696392494257	0.9986874555029468
PC1999	0.0025067827500841067	0.99868965119294
[truncated: 2,654 more rows]

## Sheet: 3TIA_ZINC000245237202
PC	variance	cumulative_variance
PC1	210.90406082966942	0.23558516226099463
PC2	93.24296439395123	0.33973990831012774
PC3	40.96005970526459	0.3854933294340481
PC4	31.23754983571926	0.4203864614948253
PC5	22.716388523401395	0.4457612411705538
PC6	19.692128567400097	0.467757846098716
PC7	18.3277724159274	0.48823043074930716
PC8	14.50548140861221	0.5044334198139967
PC9	13.067948976834154	0.5190306488479707
PC10	12.087835322710854	0.5325330661778337
PC11	10.934262729279157	0.5447469137877285
PC12	10.095343543029859	0.5560236674799486
PC13	9.064446551638932	0.5661488831978129
PC14	7.971078433079334	0.5750527791145857
PC15	7.516316080197809	0.5834486939983129
PC16	7.021370004112444	0.5912917416153487
PC17	6.706408723474672	0.5987829695276662
PC18	6.596340363707631	0.6061512483023829
PC19	6.041403792592359	0.6128996489124192
PC20	5.913993696271705	0.6195057292271643
PC21	5.462140669253132	0.6256070782993266
PC22	5.287346376075718	0.6315131777316361
PC23	5.151327597388138	0.637267340753041
PC24	5.079401874522132	0.6429411609255435
PC25	4.824658937110956	0.6483304268035069
PC26	4.6536596281117415	0.6535286821347855
PC27	4.563891601181657	0.6586266643129207
PC28	4.154794887376811	0.6632676751301299
PC29	4.096476647600534	0.6678435430007004
PC30	3.9130510026154384	0.6722145197934669
PC31	3.829557065439425	0.6764922317497953
PC32	3.6078615946650046	0.6805223042664208
PC33	3.5383831439517404	0.6844747675989437
PC34	3.4278927821799376	0.6883038104069689
PC35	3.296553698042287	0.691986144141086
PC36	3.1702775424292335	0.6955274242203195
PC37	3.1480494470020544	0.6990438749555977
PC38	3.1125658312214517	0.7025206895959215
PC39	3.0486649545392015	0.705926125343195
PC40	2.914074180600037	0.7091812197969318
PC41	2.883562379423784	0.7124022317981891
PC42	2.8686774321219413	0.7156066169373956
PC43	2.757417721472864	0.7186867221699788
PC44	2.7104347526882706	0.7217143462398898
PC45	2.586732347537308	0.724603791599183
PC46	2.5049157543808565	0.7274018457576684
PC47	2.4796162479156156	0.7301716397285013
PC48	2.391696841200528	0.7328432255016571
PC49	2.3301791568815946	0.7354460944678194
PC50	2.2397762207321557	0.7379479810712056
PC51	2.179385959947035	0.7403824102281583
PC52	2.173124702567681	0.7428098454024921
PC53	2.141378707725833	0.7452018194988527
PC54	2.083368419689178	0.747528994638445
PC55	2.0513301920160796	0.7498203822686116
PC56	2.0230961308553717	0.7520802317394194
PC57	1.9691540559284229	0.7542798265502441
PC58	1.9098726648283608	0.7564132025500776
PC59	1.8548432324914077	0.75848510928424
PC60	1.8291289587048516	0.7605282925251771
PC61	1.797182977012617	0.7625357912977785
PC62	1.7530021251650438	0.764493938943093
PC63	1.712544738171617	0.7664068946653975
PC64	1.6999817890507276	0.7683058172562607
PC65	1.6933081364321767	0.7701972852086081
PC66	1.6379623692419223	0.7720269305412643
PC67	1.6100087030295849	0.7738253509228006
PC68	1.5861578709725388	0.7755971293225841
PC69	1.557839086219078	0.7773372749246161
PC70	1.539782124471852	0.7790572504443537
PC71	1.5114676430649767	0.7807455979732867
PC72	1.4572503651746758	0.7823733834335762
PC73	1.4527994795348194	0.7839961971422005
PC74	1.4389567203125095	0.7856035481391789
PC75	1.4142344404676885	0.7871832837252174
PC76	1.4013981586544002	0.7887486808602944
PC77	1.3667800729978938	0.7902754087194244
PC78	1.3538812667945896	0.7917877282862701
PC79	1.3426440077947068	0.7932874955510195
PC80	1.3196227472721986	0.7947615474863708
PC81	1.2976598150189924	0.7962110662717284
PC82	1.2779625312281773	0.7976385826936432
PC83	1.270527503336255	0.7990577940016333
PC84	1.256480762493557	0.8004613147453563
PC85	1.2190569443189498	0.8018230321390518
PC86	1.208526693677616	0.8031729869768428
PC87	1.1829544308454998	0.804494376951231
PC88	1.1669272873779146	0.8057978642016057
PC89	1.1600850207325852	0.8070937084673383
PC90	1.1563295495485684	0.808385357776915
PC91	1.1276549289744704	0.8096449768111422
PC92	1.1168402238677846	0.8108925155466434
PC93	1.1038606806443143	0.8121255558045697
PC94	1.0851562238436598	0.8133377027118747
PC95	1.0718249694069444	0.8145349582712973
PC96	1.0634564953494552	0.8157228660338546
PC97	1.0551299272810575	0.8169014728095946
PC98	1.0425338757930813	0.8180660094777134
PC99	1.0289540599999503	0.8192153771486372
PC100	1.0235537517201956	0.8203587125388297
PC101	1.0090737483495515	0.8214858733995694
PC102	0.998439725812405	0.8226011557885761
PC103	0.9859776132667532	0.8237025176831427
PC104	0.9734735327058118	0.8247899122039363
PC105	0.9543495513073903	0.8258559447545376
PC106	0.9480300204925048	0.8269149182296212
PC107	0.9281617359723923	0.8279516983291286
PC108	0.920002506053854	0.8289793643627582
PC109	0.9071977585258286	0.8299927271700194
PC110	0.8860333628985497	0.8309824488128648
PC111	0.8820012444947092	0.8319676664776232
PC112	0.8676228940939799	0.8329368231618635
PC113	0.8629186105554414	0.8339007250425859
PC114	0.8537468693216093	0.834854381856721
PC115	0.8429716711993676	0.8357960025024292
PC116	0.8403003969920662	0.8367346392673858
PC117	0.8224328300906857	0.8376533175088738
PC118	0.8182664391310807	0.8385673417864391
PC119	0.808011639047605	0.8394699111933294
PC120	0.7918683066342321	0.8403544480902193
PC121	0.7861374885518317	0.8412325835185813
PC122	0.7794809722556193	0.8421032834501322
PC123	0.7768612765022619	0.842971057115367
PC124	0.7667552138753838	0.8438275420534223
PC125	0.7584046983171634	0.8446746992547093
PC126	0.7511617955003352	0.8455137659506329
PC127	0.7467112336482646	0.8463478612565701
PC128	0.742533392874369	0.847177289808853
PC129	0.7335654158226622	0.8479967009042857
PC130	0.7220090461142573	0.8488032032429017
PC131	0.7165442867947751	0.8496036013073471
PC132	0.7059761729840802	0.8503921945217716
PC133	0.6980170462203956	0.8511718971905958
PC134	0.6959192482154264	0.8519492565660693
PC135	0.6879570654936835	0.8527177219823604
PC136	0.6773995507221944	0.8534743943880249
PC137	0.6683325698379144	0.8542209387470581
PC138	0.6589751368463483	0.8549570306171207
PC139	0.6524904306465481	0.855685878906589
PC140	0.651945486138516	0.8564141184792794
PC141	0.6478642908841221	0.8571377992538014
PC142	0.642079849864915	0.8578550186616207
PC143	0.6348760966596626	0.8585641912951812
PC144	0.6288255844406727	0.8592666053537894
PC145	0.6271183407996516	0.8599671123781347
PC146	0.6190929454193513	0.8606586548331614
PC147	0.6154007633405448	0.8613460730275612
PC148	0.6114843220836864	0.8620291164581686
PC149	0.6048247868493548	0.8627047210197348
PC150	0.5966806323913547	0.8633712283550935
PC151	0.592398594245486	0.8640329525457019
PC152	0.5878440373285561	0.86468958918121
PC153	0.5840320765809138	0.8653419677602933
PC154	0.5799297745358505	0.8659897639643898
PC155	0.5769426112375583	0.8666342234316422
PC156	0.5747875233081192	0.8672762756112515
PC157	0.5720887715834488	0.8679153132170283
PC158	0.5668525696094008	0.8685485018529614
PC159	0.5627389875092615	0.8691770955138015
PC160	0.5510767326246561	0.869792662141409
PC161	0.547674237519254	0.8704044280960548
PC162	0.5467779249746573	0.8710151928469522
PC163	0.5406195202171717	0.871619078504207
PC164	0.5302252372816705	0.8722113534849185
PC165	0.5277503564401987	0.8728008639612278
PC166	0.5229703721399789	0.8733850350743567
PC167	0.518183842254323	0.8739638595127212
PC168	0.5140006012592714	0.8745380111652477
PC169	0.508143828418424	0.8751056206546001
PC170	0.5029168741273072	0.8756673915040042
PC171	0.50041299609327	0.8762263654584097
PC172	0.4979774964215936	0.8767826188981742
PC173	0.49586748967107036	0.8773365154071108
PC174	0.49344758615360457	0.8778877088227045
PC175	0.48273126245383763	0.8784269318340884
PC176	0.48083181491015564	0.8789640331145959
PC177	0.4793509435638628	0.8794994802244107
PC178	0.4755203544212618	0.880030648469413
PC179	0.473662521022046	0.8805597414675892
PC180	0.47092895785074973	0.881085781006668
PC181	0.4691643506769876	0.8816098494349691
PC182	0.46479711670526463	0.8821290395526307
PC183	0.46032374619884303	0.882643232802463
PC184	0.4569623319395647	0.8831536712676763
PC185	0.45457222151801085	0.8836614399191872
PC186	0.45250369869960133	0.8841668979784701
PC187	0.4481006328415275	0.8846674377019915
PC188	0.4433540115430475	0.8851626753296482
PC189	0.44208146643113855	0.885656491492277
PC190	0.43881560975029243	0.8861466596105152
PC191	0.43832191078198324	0.8866362762545376
PC192	0.43644832434284114	0.8871238000551905
PC193	0.43316121349583026	0.8876076520700127
PC194	0.4313925398440502	0.8880895284316984
PC195	0.42652281213418236	0.8885659651845488
PC196	0.42582976248647936	0.88904162778344
PC197	0.4208686270642125	0.8895117486687726
PC198	0.4156265198427988	0.8899760139879511
PC199	0.41375188302974797	0.8904381852904661
PC200	0.4121192140018203	0.8908985328604444
PC201	0.41070511383085506	0.8913573008448191
PC202	0.4062993721338985	0.8918111475044526
PC203	0.40205662735600606	0.8922602549110201
PC204	0.3998034076261965	0.8927068454142452
PC205	0.3973249788559121	0.8931506674499418
PC206	0.3949494108078414	0.8935918359161346
PC207	0.3923316784659238	0.8940300803091914
PC208	0.38955476653170446	0.8944652228214877
PC209	0.38620460017616265	0.8948966231133574
PC210	0.3837011018397584	0.8953252269343603
PC211	0.3823293190134239	0.8957522984393025
PC212	0.3813196230362572	0.8961782420883384
PC213	0.37875665625720556	0.8966013228387553
PC214	0.37616394720955487	0.8970215074676879
PC215	0.37480556736493836	0.8974401747520286
PC216	0.3740633291303362	0.8978580129375163
PC217	0.3690044604455037	0.8982702002389229
PC218	0.3664078514383712	0.898679487062492
PC219	0.36318848184855196	0.8990851777689252
PC220	0.36155334075651435	0.8994890419814635
PC221	0.36090171502962876	0.8998921783116084
PC222	0.3555191930951483	0.9002893022288185
PC223	0.35397526814721597	0.9006847015428706
PC224	0.3508141567977384	0.9010765698157124
PC225	0.34901541167048766	0.9014664288448204
PC226	0.34792282086312404	0.9018550674224035
PC227	0.3473009921762599	0.9022430114016393
PC228	0.3459782372190717	0.9026294778301822
PC229	0.34212523467554223	0.9030116403575776
PC230	0.3411205341719162	0.903392680609137
PC231	0.33806957894025497	0.9037703128666518
PC232	0.3359931347488226	0.9041456256835648
PC233	0.3342608752101163	0.9045190035228255
PC234	0.33184667015613645	0.9048896846340708
PC235	0.33077504598413143	0.9052591687140527
PC236	0.32875966754293867	0.9056264015654178
PC237	0.32694178705654825	0.9059916037983697
PC238	0.3241325730945304	0.9063536680683802
PC239	0.3233042475675314	0.906714807077858
PC240	0.32180518183818074	0.9070742715930576
PC241	0.31759299069304175	0.9074290309843706
PC242	0.3157013212732813	0.9077816773331683
PC243	0.3145354181851866	0.9081330213387719
PC244	0.31291125718048957	0.9084825511155158
PC245	0.31230631532467884	0.9088314051569291
PC246	0.3114355433727711	0.909179286524081
PC247	0.3084438610168564	0.9095238261064874
PC248	0.30633600119430265	0.9098660111562386
PC249	0.3042626367456207	0.9102058802055386
PC250	0.30380044484138424	0.9105452329748089
PC251	0.30191028081665555	0.9108824743831282
PC252	0.3011030567874179	0.9112188141018206
PC253	0.2980392593581746	0.9115517314814093
PC254	0.2973156520370941	0.911883840573346
PC255	0.2940475711320432	0.9122122991363774
PC256	0.2929909249717299	0.9125395773989624
PC257	0.29122107170117817	0.9128648786907472
PC258	0.2905595073423549	0.9131894409984356
PC259	0.2881569997824694	0.9135113196445049
PC260	0.2862906169385741	0.9138311134938029
PC261	0.28560537302094363	0.9141501419083392
PC262	0.2846610970487227	0.9144681155427671
PC263	0.2830643363109962	0.9147843055551252
PC264	0.28036893953032016	0.9150974847412081
PC265	0.27996544212043817	0.9154102132104939
PC266	0.27817316314555934	0.9157209396589012
PC267	0.2764478997161274	0.9160297389444869
PC268	0.2760303324172632	0.9163380717968543
PC269	0.27448660553735843	0.9166446802673106
PC270	0.27217472116653024	0.9169487063045386
PC271	0.27131279202246567	0.9172517695451451
PC272	0.27000009483228365	0.9175533664698384
PC273	0.26778902315353137	0.9178524935716266
PC274	0.2662435107984131	0.9181498942970827
PC275	0.26422577822707183	0.9184450411642995
PC276	0.2629703346123835	0.9187387856692928
PC277	0.26048448359039034	0.9190297534159152
PC278	0.2597636902080052	0.919319916018126
PC279	0.2591692487526842	0.9196094146142189
PC280	0.25880368666788095	0.9198985048682308
PC281	0.256182152702274	0.9201846668025971
PC282	0.2554764704148688	0.9204700404720267
PC283	0.2537481444271725	0.9207534835576797
PC284	0.2532644496563879	0.9210363863440582
PC285	0.251739215999647	0.9213175854059228
PC286	0.25127437920779505	0.9215982652333515
PC287	0.24920967732665253	0.9218766387366357
PC288	0.2480780467129353	0.9221537481799453
PC289	0.24712837664200563	0.9224297968178021
PC290	0.2458954810010774	0.9227044682800917
PC291	0.24443964096154477	0.9229775135322903
PC292	0.24275417852480075	0.9232486760803813
PC293	0.24064632216709905	0.9235174840996874
PC294	0.23899260832320032	0.9237844448788659
PC295	0.23854218816257075	0.9240509025273498
PC296	0.23744176483327442	0.9243161309751841
PC297	0.23638665120333247	0.924580180834447
PC298	0.2342230555106289	0.9248418139026804
PC299	0.23399442204220805	0.9251031915815554
PC300	0.232690306853352	0.9253631125308295
PC301	0.23189534592265282	0.9256221454886675
PC302	0.23016440870437319	0.9258792449459184
PC303	0.22956444518596938	0.9261356742287673
PC304	0.22768661084161126	0.9263900059232296
PC305	0.2268215131129048	0.9266433712816811
PC306	0.2259193581118536	0.9268957289102128
PC307	0.2245267812337326	0.9271465309952025
PC308	0.22415916502598648	0.9273969224436042
PC309	0.22281926810142588	0.9276458171933024
PC310	0.22174403479246843	0.9278935108802399
PC311	0.22120285141587967	0.9281406000516783
PC312	0.22005963163315254	0.9283864122177478
PC313	0.21886699379982427	0.9286308921772377
PC314	0.21794993397673204	0.9288743477577452
PC315	0.21717642920793695	0.9291169393138914
PC316	0.21596072669982994	0.9293581728996337
PC317	0.2151347429828145	0.9295984838407044
PC318	0.21414418244384317	0.9298376883006367
PC319	0.21335789184938408	0.9300760144541174
PC320	0.212515109736624	0.9303133991986939
PC321	0.21133257808490277	0.9305494630255511
PC322	0.21094898342244764	0.9307850983674827
PC323	0.20971047331453352	0.9310193502623457
PC324	0.20853575349264478	0.9312522899655005
PC325	0.20763144812882242	0.9314842195367258
PC326	0.2073233828558281	0.9317158049912612
PC327	0.20636501411613462	0.931946319923711
PC328	0.20331733144515776	0.9321734305176491
PC329	0.20308666806662123	0.932400283454768
PC330	0.20284929658410036	0.9326268712419462
PC331	0.20185726487274874	0.9328523509046494
PC332	0.20104315708480608	0.9330769211883934
PC333	0.19946614388877684	0.9332997299085705
PC334	0.19852643110364318	0.9335214889458345
PC335	0.19692948991999337	0.9337414641594661
PC336	0.19635210910398115	0.9339607944241446
PC337	0.19567467457805698	0.9341793679773492
PC338	0.1942075079458056	0.934396302668373
PC339	0.19375032336912498	0.9346127266726785
PC340	0.19302203147512653	0.9348283371565456
PC341	0.19129695142560893	0.9350420206824309
PC342	0.19059677565258762	0.9352549220942952
PC343	0.1901101923084823	0.9354672799802755
PC344	0.18960972156095118	0.9356790788277917
PC345	0.18852008310798993	0.9358896605216372
PC346	0.18810662852676835	0.9360997803762741
PC347	0.18757674372561903	0.936309308336206
PC348	0.1864911391958951	0.9365176236484616
PC349	0.1864045774697207	0.9367258422690828
PC350	0.1844803390868958	0.9369319114668346
PC351	0.18362593298859156	0.9371370262713967
PC352	0.18299473324191354	0.9373414360099012
PC353	0.18202657468708244	0.9375447642908491
PC354	0.1815729180303937	0.9377475858258547
PC355	0.181308034595865	0.9379501114793745
PC356	0.18077565683029773	0.938152042453485
PC357	0.17917653479636889	0.9383521871678984
PC358	0.1784808228227192	0.9385515547544672
PC359	0.17780914531253283	0.938750172060294
PC360	0.17647150052541985	0.9389472951831119
PC361	0.17645403614883182	0.9391443987977801
PC362	0.17553137693142737	0.939340471778801
PC363	0.174967289752344	0.9395359146601969
PC364	0.1740550257352463	0.9397303385196469
PC365	0.173660752035086	0.9399243219654165
PC366	0.17300318160952036	0.9401175708884141
PC367	0.17134982439741958	0.9403089729696508
PC368	0.17083805451238926	0.9404998033910013
PC369	0.17054252924655644	0.9406903037031664
PC370	0.17003307328882325	0.9408802349401606
PC371	0.16941933359085845	0.9410694806144124
PC372	0.16912796472108416	0.9412584008222782
PC373	0.16862647310614987	0.9414467608513452
PC374	0.16832045046670335	0.9416347790453953
PC375	0.16612998544131707	0.9418203504346927
PC376	0.16548008938626238	0.9420051958736836
PC377	0.16470414649345655	0.9421891745648671
PC378	0.16440117848652938	0.9423728148331354
PC379	0.16398600445978878	0.9425559913415309
PC380	0.16282306939447755	0.9427378688220888
PC381	0.16234906564402718	0.9429192168284866
PC382	0.16149971409522929	0.9430996160877543
PC383	0.16140362043883508	0.943279908007981
PC384	0.160429082944973	0.9434591113452155
PC385	0.15972026976770107	0.9436375229202302
PC386	0.15951092445183665	0.94381570065124
PC387	0.1585752491433472	0.9439928332093
PC388	0.15782161150223492	0.9441691239350821
PC389	0.15729323174947485	0.9443448244473363
PC390	0.15672027692722817	0.9445198849545842
PC391	0.15645549351833982	0.9446946496920774
PC392	0.15579951516461502	0.9448686816851829
PC393	0.15520575376777176	0.9450420504318129
PC394	0.15427973954940305	0.9452143847971749
PC395	0.1532720994892171	0.9453855936031419
PC396	0.15315033832497765	0.9455566663988134
PC397	0.152538019680561	0.9457270552190953
PC398	0.15153415529742084	0.9458963226975089
PC399	0.15143178715228536	0.9460654758281192
PC400	0.15089126589015317	0.946234025182829
PC401	0.15034215248458532	0.9464019611639969
PC402	0.14942293032579512	0.946568870350799
PC403	0.14900448551331835	0.9467353121241776
PC404	0.14838043527902667	0.9469010568176845
PC405	0.147412012397542	0.9470657197583756
PC406	0.14658681743462945	0.947229460935453
PC407	0.14615649260412045	0.9473927214288269
PC408	0.14545248990174386	0.9475551955334032
PC409	0.1452770453055137	0.9477174736619345
PC410	0.14411356188947888	0.9478784521501068
PC411	0.14394041465509674	0.9480392372284453
PC412	0.14344985763738094	0.9481994743422063
PC413	0.14260127207468937	0.948358763564463
PC414	0.14220454057777762	0.9485176096276183
PC415	0.14151907894265173	0.9486756900128162
PC416	0.14056988345963542	0.9488327101226878
PC417	0.1403246606652679	0.948989456312505
PC418	0.13964871203384022	0.9491454474506301
PC419	0.13916821375425065	0.9493009018600421
PC420	0.1385870352197583	0.9494557070783536
PC421	0.13822666566245412	0.9496101097547686
PC422	0.13809781214296601	0.9497643684985482
PC423	0.1375304475644788	0.9499179934817649
PC424	0.13676658792603563	0.9500707652144744
PC425	0.13634282017657856	0.9502230635879058
PC426	0.13592453888676173	0.9503748947305728
PC427	0.13531158667850196	0.9505260411901434
PC428	0.1349193347226375	0.950676749494373
PC429	0.1344778026080166	0.9508269645960798
PC430	0.13367795194818977	0.9509762862443997
PC431	0.13340278486834745	0.9511253005241421
PC432	0.1329840407596361	0.9512738470561399
PC433	0.13227317693148352	0.9514215995352888
PC434	0.13173010909777344	0.9515687453939526
PC435	0.13158364395061317	0.9517157276473481
PC436	0.13056994454991436	0.9518615775729125
PC437	0.12960536463300534	0.9520063500383493
PC438	0.1290654992688939	0.9521505194605404
PC439	0.12890851665035552	0.9522945135291819
PC440	0.12828035195421147	0.9524378059219939
PC441	0.1280739575997867	0.9525808677670995
PC442	0.12750035758230954	0.9527232888864995
PC443	0.12709776188808306	0.9528652602963416
PC444	0.12625088058936812	0.9530062857183853
PC445	0.12588384189530677	0.9531469011489383
PC446	0.12557590466023263	0.9532871726058229
PC447	0.1251306798505336	0.953426946735351
PC448	0.12418845188211547	0.9535656683724427
PC449	0.12370136422734415	0.9537038459203229
PC450	0.12326186423861203	0.9538415325356162
PC451	0.12275480018607833	0.953978652747557
PC452	0.12244603254808689	0.9541154280582483
PC453	0.12225036459950064	0.9542519848028996
PC454	0.12145850279012925	0.9543876570179116
PC455	0.1211114062438995	0.9545229415173158
PC456	0.12100808429126111	0.9546581106034894
PC457	0.12087997758575586	0.9547931365912377
PC458	0.1199316451669969	0.9549271032677242
PC459	0.11979924583319324	0.9550609220508114
PC460	0.1195921301440043	0.955194509480443
PC461	0.11886814231260312	0.955327288197383
PC462	0.11874615768446324	0.9554599306544126
PC463	0.11834106194428014	0.9555921206092698
PC464	0.11799605860001564	0.9557239251866786
PC465	0.11726638502519983	0.9558549147002766
PC466	0.11646439981202047	0.9559850083761376
PC467	0.11623231974274056	0.9561148428127001
PC468	0.1159033729938081	0.9562443098074366
PC469	0.11528047912006074	0.9563730810139852
PC470	0.11501245509051568	0.9565015528309239
PC471	0.114417442587254	0.9566293600038697
PC472	0.11436481027224481	0.9567571083851902
PC473	0.11364634375543956	0.956884054221267
PC474	0.11344949227335013	0.9570107801692669
PC475	0.11285072558297779	0.9571368372797519
PC476	0.1126421890296615	0.9572626614496403
PC477	0.11228142412595463	0.9573880826360203
PC478	0.11200088962490652	0.9575131904582778
PC479	0.11166580222174434	0.9576379239794434
PC480	0.11086799408357928	0.9577617663287703
PC481	0.11057147119023786	0.9578852774545369
PC482	0.11004297920753624	0.9580081982414117
PC483	0.1095160308118579	0.9581305304136206
PC484	0.10935827555040394	0.9582526863692186
PC485	0.10849539886112658	0.9583738784697629
PC486	0.10827808399464138	0.9584948278241131
PC487	0.10793736803990005	0.9586153965901372
PC488	0.10759850338328586	0.9587355868357819
PC489	0.10755643548111193	0.9588557300905175
PC490	0.10724730253133503	0.9589755280359412
PC491	0.10697383641306608	0.9590950205128045
PC492	0.10670807082181284	0.9592142161227905
PC493	0.10605138278286051	0.9593326781956525
PC494	0.1057014723602733	0.9594507494097356
PC495	0.1054409117001447	0.959568529570981
PC496	0.10501060757915118	0.9596858290716561
PC497	0.1046145593196117	0.9598026861764232
PC498	0.10442335828344594	0.9599193297048042
PC499	0.10392681701591877	0.9600354185840494
PC500	0.10331794693357935	0.9601508273400357
PC501	0.1030736468956168	0.9602659632067099
PC502	0.10269157676119961	0.9603806722913949
PC503	0.1024864333672295	0.960495152225728
PC504	0.10200232130894687	0.960609091394666
PC505	0.10183904877445356	0.9607228481840594
PC506	0.10149699955972483	0.9608362228958417
PC507	0.1010659971594716	0.9609491161670581
PC508	0.10059209436484975	0.9610614800768846
PC509	0.10022012141761694	0.961173428483535
PC510	0.0996309815736577	0.9612847188061012
PC511	0.09919995807142826	0.9613955276645301
PC512	0.09886006868372134	0.9615059568579291
PC513	0.09840022467319583	0.9616158723939551
PC514	0.09800355384741462	0.9617253448386509
PC515	0.09794830803959823	0.9618347555723841
PC516	0.0978595818636529	0.9619440671967381
PC517	0.09728654448326629	0.9620527387238663
PC518	0.09681020806750462	0.9621608781711883
PC519	0.09639168165412093	0.962268550113937
PC520	0.09602790610916445	0.9623758157102148
PC521	0.09580177938977022	0.9624828287172362
PC522	0.0955360593782076	0.9625895449082942
PC523	0.09521710566023138	0.9626959048199941
PC524	0.0948236489009634	0.9628018252305572
PC525	0.09425774466948894	0.962907113511802
PC526	0.09389287041404422	0.9630119942192888
PC527	0.09363305828837906	0.9631165847100697
PC528	0.09355959903802717	0.9632210931450127
PC529	0.09308031825531066	0.9633250662112174
PC530	0.0926412630812725	0.9634285488417045
PC531	0.09219821425162131	0.9635315365754599
PC532	0.09188378965407204	0.963634173088999
PC533	0.0917400044828192	0.9637366489908706
PC534	0.09152030760176888	0.9638388794857777
PC535	0.09137077306502057	0.9639409429468309
PC536	0.09084655351397027	0.9640424208414066
PC537	0.09047487665424375	0.9641434835635433
PC538	0.09026403517670167	0.9642443107704248
PC539	0.08973114954079794	0.9643445427305933
PC540	0.08961485680798242	0.9644446447888423
PC541	0.08933058857014044	0.9645444293122905
PC542	0.08896644052459565	0.9646438070731752
PC543	0.08868431477127332	0.9647428696924687
PC544	0.08808978731080633	0.964841268209574
PC545	0.08789099762963222	0.9649394446735853
PC546	0.08761743661760805	0.9650373155630373
PC547	0.08752050701448764	0.9651350781796747
PC548	0.08723137073779579	0.965232517823789
PC549	0.08686950864761203	0.96532955325881
PC550	0.08653290044428207	0.9654262126939668
PC551	0.08615745313273428	0.9655224527449948
PC552	0.08605458198821184	0.9656185778863564
PC553	0.08581860629626165	0.9657144394369107
PC554	0.08559790788464676	0.9658100544617655
PC555	0.08534109839165711	0.9659053826239309
PC556	0.08493810639402907	0.9660002606338576
PC557	0.08462151508036003	0.9660947850032915
PC558	0.08435738903797144	0.9661890143372658
PC559	0.08411710595685909	0.96628297526897
PC560	0.08398870664418083	0.9663767927753993
PC561	0.08302786269262934	0.9664695369948689
PC562	0.08268580352126942	0.9665618991256055
PC563	0.08262175428881004	0.9666541897117319
PC564	0.082422522512048	0.9667462577509321
PC565	0.08223324116049618	0.9668381143580824
PC566	0.08213085075684723	0.966929856592566
PC567	0.08191524389989213	0.9670213579887453
PC568	0.08149340950053417	0.9671123881852474
PC569	0.08101147358164507	0.9672028800471567
PC570	0.08084322620899051	0.9672931839725019
PC571	0.08064819386700002	0.9673832700417955
PC572	0.08043380692584325	0.9674731166354616
PC573	0.07997648272696538	0.967562452386448
PC574	0.07979903447794572	0.9676515899232587
PC575	0.07940370595813903	0.9677402858681291
PC576	0.07929504722501331	0.9678288604384504
PC577	0.07897966649128484	0.9679170827205272
PC578	0.07868757642076814	0.9680049787306186
PC579	0.07852764399363119	0.9680926960921499
PC580	0.07843625920608757	0.9681803113745656
PC581	0.07802735307115684	0.9682674698985019
PC582	0.07769551460793593	0.9683542577504942
PC583	0.07739469546111064	0.9684407095799025
PC584	0.07731760842087147	0.9685270753011399
PC585	0.07722208825176471	0.9686133343239361
PC586	0.0768373697673042	0.9686991636064693
PC587	0.07661158020543714	0.9687847406763596
PC588	0.07603726951144266	0.9688696762267006
PC589	0.07578141090655836	0.9689543259765184
PC590	0.07574447015405136	0.9690389344625827
PC591	0.07565357866893145	0.9691234414205627
PC592	0.07531717828398242	0.969207572610817
PC593	0.07517563943354298	0.9692915456986009
PC594	0.07493299652490518	0.969375247748128
PC595	0.0745734539811102	0.9694585481795535
PC596	0.07423720928645776	0.9695414730171633
PC597	0.07407850025285295	0.9696242205727745
PC598	0.07363557620420656	0.9697064733710373
PC599	0.07350650048285103	0.9697885819884597
PC600	0.07324030555774219	0.9698703932594281
PC601	0.07295045139703234	0.9699518807559787
PC602	0.07279377513128961	0.9700331932411839
PC603	0.07256592751137216	0.9701142512148433
PC604	0.07251783039162471	0.9701952554628052
PC605	0.0722905483077448	0.9702760058309394
PC606	0.07188053700299138	0.9703562982060917
PC607	0.07161111862356957	0.9704362896341099
PC608	0.0715134291498544	0.970516171940519
PC609	0.07134664702626838	0.970595867947084
PC610	0.0710515765012393	0.9706752343524205
PC611	0.07090129129983946	0.9707544328853918
PC612	0.07077019694864604	0.970833484982662
PC613	0.07058271710156	0.9709123276602083
PC614	0.07044020043795361	0.9709910111430421
PC615	0.0700953783014936	0.9710693094508411
PC616	0.06983185171007934	0.9711473133927823
PC617	0.06969630449564156	0.9712251659250616
PC618	0.06937492752535049	0.9713026594711489
PC619	0.0691244710614778	0.9713798732510409
PC620	0.06891572799215032	0.9714568538596527
PC621	0.06875006952928016	0.9715336494235779
PC622	0.06853322770002143	0.9716102027697034
PC623	0.06827448744474383	0.9716864670964296
PC624	0.06802074303662996	0.9717624479842435
PC625	0.06791631251589395	0.9718383122205283
PC626	0.06767005028467475	0.9719139013756817
PC627	0.06759986173645022	0.971989412128454
PC628	0.0672800052226855	0.9720645655934226
PC629	0.0672325497851155	0.972139666049469
PC630	0.06714510655282922	0.9722146688292166
PC631	0.06688619036054246	0.9722893823930385
PC632	0.06671866870694705	0.9723639088309427
PC633	0.06651953762326014	0.9724382128343974
PC634	0.06627163473228757	0.9725122399240621
PC635	0.06608559465840673	0.9725860592022659
PC636	0.06583739777152971	0.972659601238279
PC637	0.06554649716187594	0.9727328183309646
PC638	0.06538622999134736	0.9728058564011731
PC639	0.0650862993794644	0.9728785594413135
PC640	0.06500016859658128	0.9729511662711943
PC641	0.0646207408305732	0.9730233492706781
PC642	0.06445863463043079	0.9730953511934425
PC643	0.06423154511096911	0.9731670994514784
PC644	0.0641460801367389	0.9732387522429797
PC645	0.0638437589437443	0.9733100673340735
PC646	0.06375121526496313	0.9733812790515409
PC647	0.06360320403730829	0.9734523254367291
PC648	0.06332699995831904	0.9735230632949856
PC649	0.06320725497207154	0.9735936673950684
PC650	0.06305085308143067	0.9736640967902894
PC651	0.06293902834139134	0.9737344012744517
PC652	0.0627141657567609	0.9738044545814281
PC653	0.06241622044786244	0.9738741750759699
PC654	0.062275335783999915	0.9739437381987842
PC655	0.0622361581234628	0.9740132575591622
PC656	0.06203554045245152	0.9740825528245354
PC657	0.061880486233963916	0.9741516748904304
PC658	0.06172324919498599	0.974220621318582
PC659	0.06144280858654583	0.9742892544874916
PC660	0.061262047370535144	0.9743576857415578
PC661	0.061146374574455896	0.9744259877861895
PC662	0.06104489153575475	0.974494176471704
PC663	0.06072730417420987	0.9745620104041152
PC664	0.06056545205549886	0.9746296635436221
PC665	0.06024101546272883	0.9746969542792614
PC666	0.06003620949972262	0.9747640162414677
PC667	0.05991509277379063	0.9748309429132324
PC668	0.05958706023120494	0.9748975031643627
PC669	0.05941094419651185	0.9749638666894346
PC670	0.05926891164022574	0.975030071560554
PC671	0.05918025123948183	0.9750961773957667
PC672	0.05895852117112969	0.9751620355528933
PC673	0.05888178169069166	0.9752278079900824
PC674	0.05863109752813847	0.9752933004067308
PC675	0.058497370574719085	0.9753586434469951
PC676	0.05819343983472735	0.9754236469889471
PC677	0.05806300727248845	0.9754885048344331
PC678	0.058014077143331025	0.9755533080237291
PC679	0.05793588149221737	0.9756180238665079
PC680	0.05773860585512412	0.9756825193474179
PC681	0.05725281136148401	0.9757464721836101
PC682	0.05706921389372032	0.975810219936794
PC683	0.05699448676859682	0.975873884217892
PC684	0.05690733036322592	0.9759374511430841
PC685	0.056773719442467105	0.9760008688215034
PC686	0.05670478075807426	0.9760642094936711
PC687	0.05638229470515055	0.9761271899407735
PC688	0.05624161056223603	0.9761900132401353
PC689	0.05609849636405638	0.9762526766773234
PC690	0.05598773694021603	0.9763152163934379
PC691	0.05568371830554698	0.9763774165130596
PC692	0.055626869814142374	0.9764395531314807
PC693	0.05541019009799261	0.9765014477131866
PC694	0.055220520401455225	0.9765631304290515
PC695	0.05503876835261652	0.9766246101232878
PC696	0.05482697527607456	0.9766858532393088
PC697	0.05482437178918429	0.9767470934471693
PC698	0.05462172429740675	0.9768081072926635
PC699	0.05431566685074619	0.9768687792642604
PC700	0.054253417602048694	0.9769293817018745
PC701	0.05408004120255029	0.9769897904736717
PC702	0.05399050863453099	0.9770500992353295
PC703	0.05384956882337932	0.9771102505636587
PC704	0.05364875169300226	0.9771701775741818
PC705	0.05357559780037024	0.9772300228699593
PC706	0.053348172102566434	0.9772896141254888
PC707	0.05322595520614661	0.9773490688616584
PC708	0.05303687944096212	0.9774083123954233
PC709	0.05298385324247754	0.9774674966975853
PC710	0.05280367882437982	0.9775264797403721
PC711	0.05270885441586965	0.9775853568618997
PC712	0.052529843584554564	0.9776440340238081
PC713	0.05228884011387367	0.9777024419787531
PC714	0.052036232976321026	0.977760567765146
PC715	0.05194338420923983	0.9778185898371212
PC716	0.05174592367751638	0.9778763913406957
PC717	0.051529607974808996	0.9779339512141672
PC718	0.05141064264536705	0.9779913782003613
PC719	0.05122691378789723	0.9780485999567816
PC720	0.05115662577043188	0.9781057431997113
PC721	0.05104140726940221	0.9781627577406656
PC722	0.05089464938111823	0.9782196083493523
PC723	0.05078832562584226	0.9782763401917192
PC724	0.05070555636022319	0.978332979578726
PC725	0.05053875295954378	0.9783894326421219
PC726	0.05042259368593359	0.9784457559526754
PC727	0.05021926783850926	0.9785018521431226
PC728	0.05011320265287331	0.9785578298560785
PC729	0.050096137610588745	0.9786137885069515
PC730	0.049925660879336045	0.9786695567310102
PC731	0.0497645096641198	0.9787251449450917
PC732	0.049700698178479635	0.9787806618801322
PC733	0.049433817753128044	0.9788358807029977
PC734	0.04933761433894897	0.9788909920642198
PC735	0.049113790021687094	0.978945853408027
PC736	0.04907331421445001	0.9790006695393353
PC737	0.04893291542841463	0.9790553288416538
PC738	0.04877730145342512	0.9791098143192324
PC739	0.04869607368187087	0.9791642090633388
PC740	0.04857802571455865	0.9792184719448843
PC741	0.04847140790649385	0.9792726157316457
PC742	0.048301407822245915	0.9793265696240196
PC743	0.04806207307750298	0.9793802561734394
PC744	0.048004299662765905	0.9794338781884959
PC745	0.04792808390904669	0.9794874150686307
PC746	0.04768474256336042	0.9795406801303367
PC747	0.04754848945613656	0.979593792993881
PC748	0.0474956401427785	0.9796468468234076
PC749	0.04738773588975171	0.9796997801211585
PC750	0.0470600952785482	0.9797523474360722
PC751	0.047025645701737326	0.9798048762699387
PC752	0.04683242745734365	0.9798571892741464
PC753	0.04675655495254926	0.9799094175268502
PC754	0.04657520533317267	0.9799614432074493
PC755	0.04643079615869874	0.9800133075793533
PC756	0.046387382527290265	0.9800651234571348
PC757	0.046249557166599835	0.9801167853805075
PC758	0.0461333880845427	0.9801683175400818
PC759	0.045963078587103814	0.9802196594596464
PC760	0.04582570267888164	0.980270847926852
PC761	0.045762748252182336	0.9803219660723732
PC762	0.04563087431312085	0.9803729369113741
PC763	0.045442574632108275	0.9804236974148758
PC764	0.04533518243958908	0.9804743379585862
PC765	0.04512472615255068	0.980524743417309
PC766	0.045016340361667316	0.9805750278063662
PC767	0.04484339384391599	0.9806251190097954
PC768	0.04481221861096573	0.9806751753897021
PC769	0.04466769160998523	0.9807250703292987
PC770	0.04455458970242414	0.9807748389312081
PC771	0.04449142946962611	0.9808245369815425
PC772	0.04431545852126259	0.9808740384678833
PC773	0.04420779047028891	0.9809234196862923
PC774	0.04403345530910323	0.9809726061679233
PC775	0.04387841561988869	0.981021619466306
PC776	0.043752246494955245	0.9810704918305898
PC777	0.04363725126116404	0.9811192357422933
PC778	0.04359214550047325	0.981167929269723
PC779	0.043445771519008906	0.9812164592937187
PC780	0.04335266083349358	0.9812648853107273
PC781	0.043233404732480094	0.9813131781156592
PC782	0.04310293389297311	0.9813613251813684
PC783	0.04303033900216151	0.9814093911567512
PC784	0.04284796470822371	0.9814572534154419
PC785	0.04279426452616092	0.9815050556896731
PC786	0.04268870850799838	0.981552740055166
PC787	0.04264036332926306	0.9816003704178735
PC788	0.042483739068853305	0.9816478258273266
PC789	0.04220424643038544	0.981694969036444
PC790	0.042112668073520196	0.981742009950224
PC791	0.041987190185639164	0.9817889107020343
PC792	0.04185948729627566	0.9818356688064922
PC793	0.041753926580683914	0.9818823089969648
PC794	0.041713178949844644	0.9819289036713047
PC795	0.0416847837202269	0.981975466627456
PC796	0.04153567174930572	0.9820218630217701
PC797	0.04136791292025167	0.9820680720252354
PC798	0.04122847780610879	0.9821141252761568
PC799	0.041109351454330305	0.9821600454599347
PC800	0.04097856811110108	0.9822058195554154
PC801	0.04080754816174715	0.9822514026172936
PC802	0.04072707954175371	0.982296895793691
PC803	0.0406548405696283	0.9823423082773322
PC804	0.04059699836141113	0.982387656149766
PC805	0.040435794808525105	0.9824328239537601
PC806	0.04029313888953153	0.98247783240749
PC807	0.04021019483976985	0.9825227482106216
PC808	0.040180097216558575	0.9825676303939479
PC809	0.04003021619803601	0.9826123451563913
PC810	0.039858605091827336	0.9826568682248951
PC811	0.03983215342514174	0.9827013617462191
PC812	0.039733509667590844	0.9827457450799749
PC813	0.03954140052084363	0.9827899138229621
PC814	0.039468198124605496	0.9828340007970239
PC815	0.039414943662166926	0.9828780282845063
PC816	0.03933563182555414	0.9829219671786642
PC817	0.0392008762849364	0.98296575554748
PC818	0.03911440603281988	0.9830094473268404
PC819	0.03899970886879113	0.9830530109865719
PC820	0.03886608796186604	0.9830964253883759
PC821	0.03869850045271844	0.9831396525906998
PC822	0.03866281577773702	0.9831828399323405
PC823	0.03853874120270786	0.9832258886795474
PC824	0.03848021455354861	0.9832688720510092
PC825	0.03840262362597479	0.9833117687514453
PC826	0.03826810115840147	0.983354515186888
PC827	0.03812655700241649	0.9833971035139336
PC828	0.03808110334756122	0.9834396410680988
PC829	0.037896853349611646	0.9834819728103632
PC830	0.03781647097622927	0.9835242147634865
PC831	0.037728783665172266	0.9835663587676688
PC832	0.037589580723850075	0.9836083472786502
PC833	0.03750490192875041	0.9836502412012789
PC834	0.0373068083403114	0.9836919138483664
PC835	0.03720495127985001	0.983733472718545
PC836	0.03713562331446718	0.9837749541476356
PC837	0.03707717588432361	0.9838163702894704
PC838	0.036959617029919206	0.983857655115096
PC839	0.036857612098611055	0.9838988259986374
PC840	0.03679512878249419	0.9839399270867366
PC841	0.036672820269256556	0.9839808915531376
PC842	0.03661211835048542	0.9840217882139625
PC843	0.03647248057973175	0.9840625288958708
PC844	0.03636910612165128	0.9841031541058988
PC845	0.03630878161424755	0.9841437119319285
PC846	0.036222305182999966	0.9841841731616006
PC847	0.036171899002816046	0.9842245780862964
PC848	0.03601015911971804	0.9842648023434581
PC849	0.035931605945967685	0.9843049388547409
PC850	0.03586473393143253	0.9843450006682948
PC851	0.035775902576887245	0.984384963254982
PC852	0.03561131045914197	0.9844247419881171
PC853	0.035549689854988874	0.9844644518894811
PC854	0.03546103633741416	0.984504062762627
PC855	0.03540356381771421	0.9845436094375171
PC856	0.0352321862970779	0.9845829646793884
PC857	0.035206633674163296	0.9846222913783347
PC858	0.035147588195942256	0.9846615521219907
PC859	0.034978991655910674	0.9847006245390535
PC860	0.03495574117933259	0.9847396709847468
PC861	0.0347802335586933	0.9847785213839955
PC862	0.03470050843653976	0.9848172827282693
PC863	0.03454589445554232	0.9848558713648216
PC864	0.034492659293973674	0.9848944005363539
PC865	0.03440560561876783	0.9849328324667326
PC866	0.03429004244576771	0.9849711353101285
PC867	0.03420178270537541	0.9850093395651653
PC868	0.03411884188161343	0.9850474511732076
PC869	0.0340085757556165	0.9850854396112022
PC870	0.033926939294860715	0.9851233368592085
PC871	0.033843212915129664	0.9851611405827342
PC872	0.03368761508984089	0.9851987704995594
PC873	0.03364894999599356	0.9852363572264984
PC874	0.03353041093861965	0.9852738115423165
PC875	0.03341014857068337	0.9853111315220326
PC876	0.03333853817110978	0.9853483715111239
PC877	0.03329884909396695	0.9853855671665136
PC878	0.03322593677041117	0.9854226813769965
PC879	0.03316925530143263	0.9854597322728471
PC880	0.03311248510225811	0.9854967197549516
PC881	0.03304051795529162	0.9855336268479353
PC882	0.032929954545543136	0.9855704104387981
PC883	0.03283740826492008	0.9856070906531281
PC884	0.03271846353385572	0.9856436380031898
PC885	0.03260582416281952	0.9856800595322293
PC886	0.03253843490818348	0.9857164057857694
PC887	0.032375644685768624	0.9857525701985199
PC888	0.03234985247446184	0.985788705800719
PC889	0.03227326444951684	0.98582475585216
PC890	0.03212085992733596	0.9858606356639008
PC891	0.03208820171120644	0.9858964789955894
PC892	0.03196313949458959	0.9859321826296237
PC893	0.03189134001964788	0.9859678060618312
PC894	0.0318027118909887	0.9860033304941808
PC895	0.031735443061236754	0.9860387797855485
PC896	0.031657759310863114	0.9860741423022054
PC897	0.031565368674925785	0.9861094016161884
PC898	0.031490255919064715	0.9861445770273264
PC899	0.03146631768706978	0.9861797256988546
PC900	0.031345910767112226	0.9862147398728123
PC901	0.031241458590438677	0.9862496373710508
PC902	0.031173394925110034	0.9862844588404561
PC903	0.031031204573812886	0.9863191214796482
PC904	0.03096108113369761	0.9863537057891867
PC905	0.030854706783515453	0.9863881712758895
PC906	0.030774024379624704	0.9864225466383097
PC907	0.030701958267455722	0.9864568415010625
PC908	0.030637561625541	0.98649106443114
PC909	0.0304437474213488	0.9865250708658567
PC910	0.030377596858834097	0.9865590034087244
PC911	0.030334769384902684	0.9865928881122222
PC912	0.030222163430824064	0.9866266470320255
PC913	0.030086619661844796	0.9866602545460156
PC914	0.03003868468332227	0.9866938085154242
PC915	0.030009066500588513	0.9867273294005747
PC916	0.029954352954000014	0.9867607891693119
PC917	0.02983545105059862	0.9867941161216202
PC918	0.029750668093114916	0.9868273483692237
PC919	0.029710362258305763	0.986860535594192
PC920	0.029667048259890763	0.9868936744363299
PC921	0.029530256535916476	0.9869266604786577
PC922	0.0294703268541212	0.9869595795780175
PC923	0.02936774244050861	0.9869923840879964
PC924	0.02929673779928218	0.987025109283998
PC925	0.0292234509400707	0.9870577526167269
PC926	0.029180044174437647	0.9870903474630023
PC927	0.0290837162257384	0.9871228347085264
PC928	0.029038857478123396	0.9871552718456964
PC929	0.028906157031030912	0.9871875607531158
PC930	0.028830671284431744	0.9872197653410498
PC931	0.02878691163884167	0.9872519210483546
PC932	0.028671009820550174	0.9872839472904013
PC933	0.02861271624066254	0.987315908417047
PC934	0.028478462266966598	0.9873477195786137
PC935	0.02837380584029072	0.9873794138363086
PC936	0.028303224590909663	0.9874110292529654
PC937	0.028270945487261955	0.9874426086130483
PC938	0.028203103374625543	0.9874741121917782
PC939	0.028114722584225312	0.9875055170469329
PC940	0.02806143324892706	0.9875368623765545
PC941	0.027898199118385876	0.9875680253695297
PC942	0.02787925905939355	0.9875991672059808
PC943	0.027784660835224156	0.9876302033738265
PC944	0.027759878164501785	0.987661211858803
PC945	0.027690812622759492	0.9876921431958251
PC946	0.027642687520591302	0.9877230207758928
PC947	0.027568898365873593	0.9877538159316112
PC948	0.027469853264548053	0.9877845004514499
PC949	0.027388509116585587	0.9878150941078211
PC950	0.027324075777542974	0.9878456157905253
PC951	0.027229962387334106	0.9878760323461959
PC952	0.027144834278283066	0.9879063538116188
PC953	0.02707233637687515	0.9879365942950549
PC954	0.02694620351011716	0.9879666938848933
PC955	0.026889679386693156	0.9879967303358586
PC956	0.026778110795782354	0.98802664216189
PC957	0.02673736684199108	0.9880565084758961
PC958	0.02663832737728419	0.988086264160319
PC959	0.026605138100507852	0.9881159827714815
PC960	0.026541422065685133	0.9881456302102238
PC961	0.02643930446373262	0.988175163581026
PC962	0.026374676361078892	0.9882046247606053
PC963	0.02631559884377088	0.9882340199491058
PC964	0.026248097360630347	0.9882633397367449
PC965	0.026210201655050423	0.9882926171939238
PC966	0.026119204951875707	0.9883217930054872
PC967	0.026111587311903602	0.9883509603079543
PC968	0.02603904915507805	0.9883800465834683
PC969	0.025972004031106104	0.9884090579678858
PC970	0.025958977248963462	0.9884380548010585
PC971	0.02580869630403401	0.9884668837666204
PC972	0.02578972570236766	0.9884956915415412
PC973	0.02567249735873675	0.9885243683694415
PC974	0.025635045719368067	0.9885530033629149
PC975	0.025524930965290602	0.988581515355427
PC976	0.025447731107320706	0.9886099411137481
PC977	0.02537549045849904	0.9886382861774401
PC978	0.025267712479102793	0.9886665108504072
PC979	0.025229596676009245	0.9886946929470597
PC980	0.02520315388071281	0.9887228455064421
PC981	0.025098004370462033	0.9887508806111659
PC982	0.02504128826624991	0.988778852362569
PC983	0.024959950488211424	0.9888067332576198
PC984	0.02490654915119037	0.9888345545020286
PC985	0.024863527764867013	0.9888623276904623
PC986	0.024843258150360908	0.9888900782372247
PC987	0.02477872504080529	0.9889177566988742
PC988	0.024711613653068395	0.9889453601954085
PC989	0.02454410155367016	0.9889727765766974
PC990	0.024472066044364468	0.9890001124925031
PC991	0.024398523338588943	0.9890273662592491
PC992	0.024324100090276652	0.9890545368933473
PC993	0.024160190203843853	0.9890815244359629
PC994	0.024121300780851656	0.9891084685381107
PC995	0.02409122453727443	0.989135379044335
PC996	0.024020563643942935	0.989162210620557
PC997	0.023972860462143274	0.9891889889111201
PC998	0.023957920935250825	0.9892157505138542
PC999	0.023773552650801704	0.9892423061725586
PC1000	0.02374903330419695	0.9892688344425337
PC1001	0.02367984154448582	0.9892952854235655
PC1002	0.02362823884261775	0.9893216787630763
PC1003	0.023520511803527842	0.9893479517687639
PC1004	0.023499208448185392	0.9893742009780654
PC1005	0.023462717192129705	0.9894004094257124
PC1006	0.023408379652477117	0.9894265571769553
PC1007	0.02335960649467019	0.9894526504473492
PC1008	0.02326207156897864	0.9894786347687679
PC1009	0.02322794129152498	0.9895045809658047
PC1010	0.023171158443209265	0.989530463734966
PC1011	0.02314883460817831	0.9895563215678397
PC1012	0.02305946571159282	0.9895820795733989
PC1013	0.02301356276629043	0.9896077863042091
PC1014	0.022938172307514857	0.9896334088219727
PC1015	0.022911239227170255	0.9896590012548053
PC1016	0.022759912918031366	0.9896844246523291
PC1017	0.02274516422047145	0.9897098315751852
PC1018	0.02267887395620495	0.989735164450142
PC1019	0.022653175035014	0.9897604686187547
PC1020	0.022628206170733446	0.9897857448965154
PC1021	0.022583571188703504	0.9898109713158739
PC1022	0.022530593597144693	0.9898361385579248
PC1023	0.022483517453322215	0.9898612532147343
PC1024	0.022404337816170974	0.9898862794258892
PC1025	0.02234527026051593	0.9899112396570929
PC1026	0.022270633996647835	0.9899361165177049
PC1027	0.022252083492439095	0.9899609726569351
PC1028	0.02213862243709621	0.9899857020573011
PC1029	0.022006663910439324	0.9900102840566603
PC1030	0.021945270049298176	0.9900347974775261
PC1031	0.02192485060846906	0.9900592880893607
PC1032	0.021860176380135838	0.9900837064584491
PC1033	0.021809088258034515	0.9901080677608148
PC1034	0.02171190265058775	0.9901323205044027
PC1035	0.02163849092141454	0.9901564912452351
PC1036	0.021584637885474517	0.9901806018308662
PC1037	0.021514905360289733	0.9902046345235057
PC1038	0.021474301287884114	0.9902286218603708
PC1039	0.0213907966383952	0.9902525159204335
PC1040	0.02136519096495566	0.9902763813783124
PC1041	0.02133100140059486	0.9903002086455843
PC1042	0.021243407075791153	0.9903239380677834
PC1043	0.021166784339599693	0.990347581900451
PC1044	0.021097766716094868	0.9903711486386904
PC1045	0.021058387984293343	0.9903946713898917
PC1046	0.020936224839962308	0.9904180576817755
PC1047	0.020859031953785	0.9904413577472561
PC1048	0.02080189401609836	0.9904645939882172
PC1049	0.020787837939818962	0.9904878145281861
PC1050	0.020764350304426756	0.990511008831873
PC1051	0.020680616797153023	0.9905341096031178
PC1052	0.020620220771304057	0.9905571429104764
PC1053	0.020501504372312514	0.9905800436086192
PC1054	0.02049609691630708	0.990602938266497
PC1055	0.020403181884184253	0.9906257291359374
PC1056	0.020346860597407482	0.9906484570930781
PC1057	0.020223002645240865	0.9906710466977584
PC1058	0.020182150872115088	0.9906935906699762
PC1059	0.02009763464308979	0.9907160402354318
PC1060	0.02003037603403426	0.9907384146713225
PC1061	0.019995073716775863	0.9907607496736334
PC1062	0.019979930201117744	0.9907830677602547
PC1063	0.019920683202409074	0.9908053196664822
PC1064	0.019900188753169	0.9908275486798923
PC1065	0.019819721875226945	0.9908496878097677
PC1066	0.019742347943918638	0.9908717405110078
PC1067	0.019724373372107668	0.9908937731341971
PC1068	0.01966060906618213	0.9909157345310463
PC1069	0.01958398321825312	0.9909376103348884
PC1070	0.019546360697916768	0.9909594441134251
PC1071	0.019495240356660774	0.9909812207892493
PC1072	0.019439013840782254	0.9910029346586356
PC1073	0.019324056367871583	0.9910245201176213
PC1074	0.019265255140653956	0.9910460398941513
PC1075	0.019221334061734183	0.9910675106097269
PC1076	0.019155174076867173	0.9910889074229285
PC1077	0.019073097454255648	0.9911102125544698
PC1078	0.019027325416201394	0.9911314665574888
PC1079	0.018957712208760674	0.991152642800797
PC1080	0.018934349888469815	0.9911737929478033
PC1081	0.01888601999529506	0.9911948891090985
PC1082	0.01879708073114132	0.9912158859229894
PC1083	0.018783169351536483	0.9912368671975179
PC1084	0.018739276471959797	0.9912577994425915
PC1085	0.01867548915155717	0.9912786604356172
PC1086	0.01866108816225746	0.9912995053423742
PC1087	0.01859588456045958	0.9913202774150613
PC1088	0.01852839223772312	0.9913409740971195
PC1089	0.018470354047476063	0.9913616059490534
PC1090	0.01844227239637389	0.9913822064330737
PC1091	0.01835600688836287	0.9914027105563431
PC1092	0.018301122461870913	0.9914231533723219
PC1093	0.0182415437778891	0.9914435296374061
PC1094	0.018233656991439483	0.9914638970927507
PC1095	0.018156749300204344	0.991484178640262
PC1096	0.018151287036215408	0.9915044540862863
PC1097	0.018097443030107112	0.9915246693871961
PC1098	0.018029837312215472	0.9915448091708116
PC1099	0.017929063440532116	0.9915648363874674
PC1100	0.017879048342893094	0.9915848077359961
PC1101	0.017842751427719787	0.9916047385399538
PC1102	0.017733825247567354	0.9916245476706174
PC1103	0.017660302362963346	0.991644274674362
PC1104	0.017645189924383634	0.9916639847971311
PC1105	0.017580258332183366	0.9916836223896719
PC1106	0.017549417232186833	0.9917032255319251
PC1107	0.017499137259969648	0.9917227725101796
PC1108	0.017461690479215888	0.9917422776594342
PC1109	0.017382982247529214	0.9917616948896064
PC1110	0.017324712459130715	0.9917810470309534
PC1111	0.017297156332568925	0.991800368391411
PC1112	0.01723117794679312	0.9918196160523454
PC1113	0.01721837526817394	0.9918388494123644
PC1114	0.01716064906451977	0.9918580182907561
PC1115	0.017073133985427414	0.9918770894125943
PC1116	0.017067238339131638	0.9918961539488468
PC1117	0.017020321407815092	0.991915166077702
PC1118	0.01693213783711977	0.9919340797032817
PC1119	0.01691184790552367	0.9919529706644955
PC1120	0.01686428055683353	0.9919718084917795
PC1121	0.016808692153262847	0.9919905842254129
PC1122	0.01678409114168711	0.9920093324790948
PC1123	0.016729209815016983	0.992028019428949
PC1124	0.01667194704721728	0.9920466424148455
PC1125	0.01659709184504749	0.9920651817855907
PC1126	0.01656943345552542	0.9920836902612161
PC1127	0.016552262584339478	0.9921021795565449
PC1128	0.016434403605011007	0.9921205372004173
PC1129	0.016414535807770102	0.9921388726514585
PC1130	0.016335228488965306	0.9921571195142216
PC1131	0.0163102729443111	0.9921753385010111
PC1132	0.016284393651206045	0.9921935285799766
PC1133	0.016232254273974654	0.992211660417941
PC1134	0.016204315327415866	0.9922297610473965
PC1135	0.016178159563776783	0.9922478324602034
PC1136	0.016106112836451237	0.9922658233949965
PC1137	0.016025616396906493	0.9922837244132335
PC1138	0.01602269084539905	0.9923016221635558
PC1139	0.015977364273091887	0.992319469282952
PC1140	0.015897090655244913	0.9923372267346898
PC1141	0.015824352850726833	0.992354902936463
PC1142	0.015777382858463102	0.9923725266715686
PC1143	0.015705982413234714	0.9923900706505738
PC1144	0.015661949917097812	0.9924075654441686
PC1145	0.015610133098716514	0.9924250023570688
PC1146	0.015597006299089711	0.9924424246070023
PC1147	0.01557617826249654	0.9924598235914929
PC1148	0.015520424508821375	0.9924771602976326
PC1149	0.015516719792060034	0.99249449286551
PC1150	0.015419362968581622	0.9925117166833569
PC1151	0.015376457079837955	0.9925288925742426
PC1152	0.01535372608820325	0.9925460430740365
PC1153	0.015301553181182115	0.9925631352953757
PC1154	0.015246362502146218	0.9925801658673326
PC1155	0.01517778640713768	0.9925971198380594
PC1156	0.01511655228242233	0.9926140054087225
PC1157	0.015090199688261696	0.9926308615428725
PC1158	0.015000164283350033	0.9926476171052013
PC1159	0.014965294553510648	0.9926643337171612
PC1160	0.01491300357329813	0.9926809919187757
PC1161	0.014903044815470426	0.9926976389962062
PC1162	0.01486966240819324	0.9927142487846446
PC1163	0.014789264420677588	0.9927307687665006
PC1164	0.014730776327265988	0.9927472234156792
PC1165	0.01466382941664794	0.9927636032834679
PC1166	0.014656046961125537	0.9927799744580573
PC1167	0.014636670097406093	0.9927963239882005
PC1168	0.014614150244879411	0.9928126483630996
PC1169	0.014532102157880466	0.9928288810882135
PC1170	0.014489101128878438	0.9928450657800921
PC1171	0.014430654029909161	0.992861185185085
PC1172	0.01438729588403086	0.992877256157934
PC1173	0.014367650911873414	0.9928933051868529
PC1174	0.014313798839632425	0.9929092940616472
PC1175	0.014271614328591585	0.9929252358152773
PC1176	0.014248774441034801	0.9929411520561761
PC1177	0.014189977701617975	0.992957002619632
PC1178	0.014165319652391985	0.9929728256394245
PC1179	0.014072308543580932	0.9929885447634593
PC1180	0.014014468494164238	0.9930041992786981
PC1181	0.01398737882327878	0.9930198235340905
PC1182	0.013974789076572892	0.9930354337264177
PC1183	0.01392521550832292	0.9930509885438175
PC1184	0.01389517747469539	0.993066509807975
PC1185	0.013838865699091695	0.9930819681704569
PC1186	0.013774112895638606	0.9930973542024221
PC1187	0.013761061413470953	0.9931127256555521
PC1188	0.013688563393402749	0.9931280161265629
PC1189	0.013686318940887203	0.9931433040904635
PC1190	0.013637158496254492	0.9931585371409059
PC1191	0.013602105242906934	0.993173731035979
PC1192	0.013579888845291132	0.9931889001147748
PC1193	0.013494456313934939	0.9932039737632755
PC1194	0.013480415366336618	0.9932190317276832
PC1195	0.013406262419972071	0.9932340068613772
PC1196	0.013388809273073858	0.9932489624994654
PC1197	0.013360641026319842	0.9932638866729104
PC1198	0.01327015089578106	0.9932787097665944
PC1199	0.013242404787143369	0.9932935018671742
PC1200	0.013193856690647952	0.9933082397383044
PC1201	0.01315095039978385	0.993322929682024
PC1202	0.013117171261746448	0.9933375818935933
PC1203	0.01310802672132676	0.9933522238904801
PC1204	0.013081190267786242	0.9933668359103704
PC1205	0.01299023143607674	0.9933813463269487
PC1206	0.012935529029334671	0.993395795639557
PC1207	0.01289291885371223	0.9934101973555232
PC1208	0.012864542677484731	0.9934245673745837
PC1209	0.012838576715867247	0.9934389083890095
PC1210	0.012769794306288575	0.9934531725717468
PC1211	0.012737202320978821	0.9934674003484133
PC1212	0.012692027275632057	0.9934815776634133
PC1213	0.012661069314541881	0.9934957203975887
PC1214	0.012621352059837991	0.9935098187665877
PC1215	0.012600436445219807	0.9935238937723171
PC1216	0.012572800171820768	0.993537937907631
PC1217	0.012555962343295288	0.9935519632346653
PC1218	0.012494560307080646	0.9935659199740744
PC1219	0.012414060715643079	0.9935797867934069
PC1220	0.012410102214960849	0.9935936491909941
PC1221	0.012317849976115404	0.9936074085405009
PC1222	0.01230954769594043	0.993621158616151
PC1223	0.012293241430144151	0.9936348904772903
PC1224	0.012190889121959782	0.9936485080083165
PC1225	0.012163272436007306	0.9936620946908071
PC1226	0.012154143388983399	0.9936756711759216
PC1227	0.01211678717342865	0.9936892059331999
PC1228	0.012083456257206983	0.993702703459003
PC1229	0.012064663343009749	0.9937161799926464
PC1230	0.012018419663227321	0.9937296048709315
PC1231	0.011967690299793459	0.9937429730832366
PC1232	0.011951913843992404	0.9937563236728421
PC1233	0.011900071332278163	0.9937696163530527
PC1234	0.011858707216509752	0.9937828628285015
PC1235	0.011821134387772556	0.9937960673341516
PC1236	0.011810668305825457	0.9938092601489238
PC1237	0.011784403239684032	0.9938224236249538
PC1238	0.011753885981027449	0.9938355530124352
PC1239	0.011678257747662159	0.99384859792127
PC1240	0.01165629132404615	0.9938616182930549
PC1241	0.011635909516278721	0.9938746158978456
PC1242	0.011546155250912016	0.9938875132448554
PC1243	0.011515097262949296	0.9939003758993082
PC1244	0.011489147958037613	0.9939132095677321
PC1245	0.01145953938925405	0.9939260101626369
PC1246	0.011434588039943775	0.9939387828862544
PC1247	0.01136297680581159	0.9939514756183149
PC1248	0.01134401716854119	0.9939641471719816
PC1249	0.011321508300882596	0.9939767935826747
PC1250	0.011311641830000465	0.9939894289722707
PC1251	0.011287446689805587	0.9940020373352841
PC1252	0.01126707468684704	0.9940146229422557
PC1253	0.011197785185031917	0.9940271311511039
PC1254	0.011160738435861154	0.9940395979777975
PC1255	0.011131172303365569	0.9940520317783745
PC1256	0.011098649800010903	0.9940644292504941
PC1257	0.011062066272352188	0.9940767858578892
PC1258	0.011011543914219962	0.9940890860305344
PC1259	0.010999458734744425	0.9941013727037289
PC1260	0.010944502222482042	0.9941135979891114
PC1261	0.010924827778881615	0.9941258012976434
PC1262	0.010856830932291346	0.9941379286519806
PC1263	0.010834685965217588	0.9941500312698301
PC1264	0.010811532216290104	0.9941621080243576
PC1265	0.010782997151038682	0.9941741529044964
PC1266	0.010764921144850417	0.9941861775932799
PC1267	0.01069584494165549	0.9941981251221998
PC1268	0.010670917259652106	0.9942100448062694
PC1269	0.01065123883892029	0.9942219425090462
PC1270	0.010614127095085007	0.9942337987570677
PC1271	0.010609790595686001	0.99424565016111
PC1272	0.010530815579556974	0.9942574133480647
PC1273	0.010512544165253998	0.9942691561253884
PC1274	0.010453256868787219	0.9942808326773044
PC1275	0.010446727805623092	0.9942925019360921
PC1276	0.010405683409143945	0.9943041253472522
PC1277	0.010386371689435165	0.9943157271867337
PC1278	0.010349648835320925	0.9943272880058598
PC1279	0.010293683173326743	0.9943387863099281
PC1280	0.010274830610770109	0.994350263555208
PC1281	0.010261534661015058	0.9943617259485761
PC1282	0.01021650184334483	0.9943731380391496
PC1283	0.010200315572306782	0.9943845320492496
PC1284	0.010184766969840046	0.9943959086911679
PC1285	0.010152371520061803	0.9944072491465507
PC1286	0.010111676800707336	0.9944185441449042
PC1287	0.010044321096900398	0.9944297639052355
PC1288	0.010033804932403417	0.9944409719187455
PC1289	0.010002871254875414	0.9944521453785565
PC1290	0.009964728148288013	0.9944632762315541
PC1291	0.00994320804903862	0.9944743830460574
PC1292	0.009918948483448285	0.9944854627620133
PC1293	0.009906196625028401	0.9944965282338213
PC1294	0.009887404575006144	0.9945075727144348
PC1295	0.009855675774903833	0.9945185817531773
PC1296	0.00984413779298517	0.9945295779037027
PC1297	0.009798223949817296	0.9945405227673056
PC1298	0.009754067427940754	0.9945514183069585
PC1299	0.009730097459175262	0.9945622870715508
PC1300	0.009684101430549041	0.9945731044574176
PC1301	0.00966619943456546	0.9945839018463029
PC1302	0.00962043249943125	0.9945946481123658
PC1303	0.009597851693459626	0.9946053691550979
PC1304	0.009574079172484413	0.9946160636433239
PC1305	0.00956065867592241	0.9946267431405162
PC1306	0.009535548594997252	0.994637394589114
PC1307	0.009523172033050305	0.9946480322127795
PC1308	0.00949275140166061	0.9946586358558317
PC1309	0.009476685427764994	0.9946692215527851
PC1310	0.009451392924632611	0.9946797789973739
PC1311	0.009425150393991234	0.9946903071283931
PC1312	0.009410517426862233	0.9947008189140186
PC1313	0.009362336919645373	0.9947112768808005
PC1314	0.009353731123116119	0.9947217252346906
PC1315	0.0093183367129215	0.9947321340521306
PC1316	0.009297745361053303	0.9947425198685105
PC1317	0.009278224773997987	0.9947528838799016
PC1318	0.009275383759547147	0.9947632447178079
PC1319	0.009223691699631113	0.9947735478143777
PC1320	0.009203098389800548	0.9947838279077004
PC1321	0.009180648014697142	0.994794082923387
PC1322	0.009158443058632455	0.994804313135577
PC1323	0.009123236526826239	0.994814504021182
PC1324	0.009106762657059406	0.9948246765050583
PC1325	0.009067365199990046	0.99483480498098
PC1326	0.009043991338968688	0.9948449073477088
PC1327	0.009031361725295756	0.9948549956068401
PC1328	0.009007061337510485	0.9948650567218245
PC1329	0.008976754791494157	0.9948750839836317
PC1330	0.008971267078440998	0.9948851051155247
PC1331	0.008958508108268008	0.994895111995326
PC1332	0.00892057865323735	0.994905076506968
PC1333	0.008900031034876334	0.9949150180664014
PC1334	0.00887570587229596	0.9949249324540138
PC1335	0.00887078937663734	0.9949348413497764
PC1336	0.008816099609017502	0.9949446891556875
PC1337	0.008778870669207526	0.9949544953759324
PC1338	0.008757369242643576	0.994964277578541
PC1339	0.008745463028399594	0.9949740464816076
PC1340	0.008717532469995303	0.994983784185535
PC1341	0.008703915439755813	0.9949935066788959
PC1342	0.008677247438901203	0.9950031993834262
PC1343	0.00864898753194527	0.9950128605209267
PC1344	0.008628049629732217	0.9950224982702618
PC1345	0.008596784079110608	0.9950321010951871
PC1346	0.008566971194241253	0.9950416706183672
PC1347	0.00855835330906444	0.9950512305151519
PC1348	0.008534252146462596	0.9950607634903292
PC1349	0.008521769928975614	0.9950702825225545
PC1350	0.008481894848095825	0.9950797570133072
PC1351	0.008471841670939744	0.9950892202744073
PC1352	0.00845740107135326	0.995098667404993
PC1353	0.00842717649578488	0.9951080807739644
PC1354	0.00840948858686178	0.9951174743850948
PC1355	0.008386016678078513	0.9951268417775103
PC1356	0.00837087032965021	0.9951361922510721
PC1357	0.008351712265261376	0.9951455213245922
PC1358	0.008314373894919135	0.9951548086902097
PC1359	0.008287783190449453	0.9951640663533388
PC1360	0.008275875625066681	0.9951733107154165
PC1361	0.008253547894480039	0.9951825301368553
PC1362	0.008229048267411958	0.9951917221915919
PC1363	0.008206282422031683	0.9952008888163043
PC1364	0.00818048971904272	0.9952100266299162
PC1365	0.008146747977868239	0.9952191267531509
PC1366	0.008131796144616513	0.9952282101748104
PC1367	0.008118862221989617	0.9952372791489517
PC1368	0.008098446486276242	0.9952463253182006
PC1369	0.008068931211177757	0.9952553385181416
PC1370	0.00806598376910536	0.9952643484257157
PC1371	0.008039140734618713	0.995273328348942
PC1372	0.008010130613676386	0.9952822758671308
PC1373	0.007991088069774386	0.9952912021143171
PC1374	0.007978845622329384	0.9953001146863804
PC1375	0.007962359687571523	0.9953090088432383
PC1376	0.007939070708788609	0.9953178769857186
PC1377	0.00791038209741128	0.9953267130822955
PC1378	0.007906565201986354	0.995335544915304
PC1379	0.00788748221141093	0.99534435543213
PC1380	0.007864626635540174	0.9953531404187005
PC1381	0.007862074335539052	0.9953619225542875
PC1382	0.007829650164052782	0.9953706684712559
PC1383	0.00780362503748847	0.9953793853175008
PC1384	0.00777085243166281	0.9953880655559174
PC1385	0.007763429370197722	0.9953967375025868
PC1386	0.0077185007434570725	0.9954053592628456
PC1387	0.007703090213623035	0.9954139638091531
PC1388	0.007690331721001669	0.9954225541039025
PC1389	0.00766930319184631	0.9954311209092535
PC1390	0.007641893839671239	0.995439657097666
PC1391	0.007633777950613929	0.9954481842204254
PC1392	0.007601122735086895	0.9954566748664844
PC1393	0.007584060529813968	0.9954651464536292
PC1394	0.007571343164077684	0.9954736038351553
PC1395	0.0075635130226021806	0.9954820524702155
PC1396	0.007560370533900038	0.9954904975950367
PC1397	0.0075159115086938805	0.9954988930580038
PC1398	0.007506184768048571	0.995507277655956
PC1399	0.007495291896562934	0.9955156500862957
PC1400	0.007484215705848986	0.9955240101442506
PC1401	0.00746796402968057	0.9955323520486729
PC1402	0.007437290286520366	0.9955406596897493
PC1403	0.00741767101294672	0.9955489454156016
PC1404	0.007406145579446604	0.9955572182672536
PC1405	0.0073827820716818714	0.9955654650212775
PC1406	0.007367020423624631	0.9955736941691424
PC1407	0.0073474363809237974	0.995581901441137
PC1408	0.007335014576054271	0.9955900948376619
PC1409	0.007316101594178303	0.9955982671079083
PC1410	0.007286627919617685	0.995606406455316
PC1411	0.007279537682349968	0.9956145378827496
PC1412	0.0072490978815633045	0.9956226353081569
PC1413	0.00723813707904823	0.9956307204900711
PC1414	0.00721179599302005	0.9956387762483269
PC1415	0.00719487081097751	0.9956468131007269
PC1416	0.007179206703515784	0.9956548324559233
PC1417	0.007168118606250659	0.995662839425435
PC1418	0.007156248233291109	0.9956708331354404
PC1419	0.007144347515902	0.9956788135520438
PC1420	0.007109181990405395	0.9956867546878672
PC1421	0.007093596020717956	0.9956946784137688
PC1422	0.007079212225971014	0.9957025860726084
PC1423	0.0070760616786849405	0.9957104902122073
PC1424	0.0070534395710552325	0.9957183690823406
PC1425	0.007025072147565432	0.9957262162653454
PC1426	0.007017488504160239	0.9957340549772289
PC1427	0.007005048048466921	0.9957418797928093
PC1428	0.006982462425332466	0.9957496793796782
PC1429	0.006974611089397655	0.9957574701964066
PC1430	0.006962717623972216	0.9957652477278338
PC1431	0.006941772181741174	0.995773001862673
PC1432	0.006935146340862742	0.9957807485962807
PC1433	0.006928359464064996	0.9957884877487755
PC1434	0.006899144234109137	0.9957961942671207
PC1435	0.006887564015729194	0.9958038878500696
PC1436	0.006877184245668487	0.995811569838553
PC1437	0.006862480550398622	0.9958192354026375
PC1438	0.0068227028690887705	0.9958268565340475
PC1439	0.006806402604459633	0.99583445945765
PC1440	0.006800882983908692	0.9958420562156972
PC1441	0.006787941883722543	0.9958496385182087
PC1442	0.006772822366508023	0.9958572039318376
PC1443	0.006766252231369906	0.9958647620064596
PC1444	0.006743029974825096	0.9958722941412345
PC1445	0.006727886343719015	0.995879809360191
PC1446	0.006714313395075314	0.9958873094178211
PC1447	0.006709279188032952	0.9958948038521148
PC1448	0.00669067181411586	0.995902277501502
PC1449	0.006678582145915132	0.9959097376464244
PC1450	0.0066573204487114564	0.9959171740414942
PC1451	0.0066432495360726805	0.9959245947189991
PC1452	0.0066203016590616354	0.9959319897631458
PC1453	0.006603749392848177	0.9959393663179932
PC1454	0.006584874061782388	0.9959467217886191
PC1455	0.006579096803256476	0.9959540708059014
PC1456	0.006564475805459684	0.9959614034911598
PC1457	0.006558685075041182	0.9959687297080261
PC1458	0.006528530468600997	0.9959760222414354
PC1459	0.006515041703007136	0.995983299707553
PC1460	0.00651266515083	0.9959905745190016
PC1461	0.006484878207816975	0.9959978182917334
PC1462	0.006475021756738854	0.9960050510545602
PC1463	0.0064660074903997175	0.996012273748224
PC1464	0.006443312031671336	0.9960194710904872
PC1465	0.006427360302571365	0.9960266506142661
PC1466	0.006424993363006049	0.9960338274941137
PC1467	0.006405192134550224	0.9960409822554891
PC1468	0.006398438392263995	0.9960481294727638
PC1469	0.006391841265419192	0.9960552693208811
PC1470	0.006374839270484074	0.9960623901773408
PC1471	0.006355275118742048	0.9960694891801488
PC1472	0.0063523684070079045	0.9960765849360864
PC1473	0.00632668906214843	0.9960836520075473
PC1474	0.006318462316399456	0.9960907098895254
PC1475	0.0062991240788914885	0.9960977461702039
PC1476	0.006288361673539463	0.9961047704290038
PC1477	0.006277146595974146	0.9961117821602787
PC1478	0.006262201118513953	0.996118777197078
PC1479	0.006260073128497338	0.9961257698568586
PC1480	0.006240677837136918	0.9961327408516091
PC1481	0.006225255716174837	0.996139694619461
PC1482	0.006199182089247798	0.996146619262413
PC1483	0.006180200322311735	0.996153522702252
PC1484	0.0061745511523994216	0.9961604198318256
PC1485	0.0061686151900438475	0.9961673103307792
PC1486	0.00616548760928146	0.9961741973361463
PC1487	0.006152706102205627	0.996181070064247
PC1488	0.006145742148160877	0.9961879350134353
PC1489	0.006121067715698045	0.9961947724006593
PC1490	0.006117191774979023	0.9962016054583597
PC1491	0.006104171173055518	0.9962084239717189
PC1492	0.006092779761407242	0.9962152297605836
PC1493	0.006066552682580833	0.9962220062531388
PC1494	0.006063914127235658	0.9962287797983612
PC1495	0.00604023620876024	0.9962355268947506
PC1496	0.006021183595418447	0.9962422527088897
PC1497	0.006018410171526285	0.9962489754250443
PC1498	0.006014521775245986	0.9962556937977621
PC1499	0.005991849067531891	0.9962623868444928
PC1500	0.005975484038826524	0.996269061611073
PC1501	0.005954366760127385	0.9962757127891196
PC1502	0.005952376557445425	0.9962823617440597
PC1503	0.005933766136416822	0.9962889899106895
PC1504	0.005925948630654809	0.9962956093449679
PC1505	0.005903931671680618	0.996302204185747
PC1506	0.005878584359825384	0.9963087707129387
PC1507	0.005862367177280447	0.9963153191251279
PC1508	0.005859765049743952	0.9963218646306751
PC1509	0.005840943566946937	0.9963283891121504
PC1510	0.005837676951910595	0.9963349099447344
PC1511	0.005833387962683973	0.996341425986409
PC1512	0.0058114534431744965	0.9963479175266714
PC1513	0.005785627767750468	0.9963543802190021
PC1514	0.00577166669216642	0.9963608273164588
PC1515	0.005769580264085957	0.9963672720833227
PC1516	0.005754388475070356	0.9963736998805746
PC1517	0.005740892018044069	0.9963801126019431
PC1518	0.0057369307691067396	0.9963865208984966
PC1519	0.005712331511419412	0.9963929017170579
PC1520	0.005696637101054748	0.9963992650045665
PC1521	0.005681101195669164	0.9964056109380766
PC1522	0.005680161820824801	0.996411955822281
PC1523	0.005667467064292801	0.996418286526122
PC1524	0.005652576852301715	0.9964246005972199
PC1525	0.0056367114614310435	0.9964308969462757
PC1526	0.00562841298028322	0.9964371840257185
PC1527	0.00562051626645602	0.9964434622843324
PC1528	0.005615707950292655	0.9964497351719358
PC1529	0.005599074758410142	0.9964559894798437
PC1530	0.0055937616309735365	0.9964622378528541
PC1531	0.005579711638738701	0.9964684705316684
PC1532	0.005566688638271853	0.9964746886634623
PC1533	0.005551985797886768	0.9964808903718121
PC1534	0.005544417377794946	0.9964870836260457
PC1535	0.00553440796195622	0.9964932656995088
PC1536	0.005524006456437065	0.9964994361542276
PC1537	0.005518692824977233	0.9965056006734858
PC1538	0.005495317840053457	0.9965117390822957
PC1539	0.005480994636891148	0.9965178614917258
PC1540	0.005477019540313322	0.9965239794608728
PC1541	0.005466915182530453	0.9965300861431968
PC1542	0.005454496821922347	0.9965361789538985
PC1543	0.005442296778803501	0.9965422581368438
PC1544	0.005431783836101564	0.9965483255765668
PC1545	0.005412216710454578	0.9965543711593162
PC1546	0.0054004255962137844	0.9965604035710932
PC1547	0.005396443749879692	0.9965664315350473
PC1548	0.005378684976910685	0.9965724396620034
PC1549	0.005372574245166667	0.9965784409631179
PC1550	0.005349951735940797	0.9965844169943183
PC1551	0.005344912176488304	0.9965903873962034
PC1552	0.005325799299103805	0.996596336448522
PC1553	0.005321681019857239	0.9966022809006185
PC1554	0.005313150812554578	0.996608215824258
PC1555	0.005305298399530833	0.9966141419765538
PC1556	0.005294114049527766	0.9966200556356484
PC1557	0.005277761174180524	0.9966259510281681
PC1558	0.005255426958816176	0.9966318214728052
PC1559	0.005242149028511563	0.9966376770856589
PC1560	0.0052407737606169486	0.9966435311623035
PC1561	0.005228485778820623	0.9966493715129622
PC1562	0.00521636797233662	0.9966551983277251
PC1563	0.005211805737479319	0.9966610200463564
PC1564	0.005195741957618786	0.9966668238213399
PC1565	0.005190755944790568	0.996672622026821
PC1566	0.005181021545090459	0.996678409358732
PC1567	0.00517111158763084	0.9966841856209702
PC1568	0.005165757854982989	0.9966899559029537
PC1569	0.005150986180334604	0.9966957096846036
PC1570	0.005141511964836776	0.9967014528833156
PC1571	0.005133523039969613	0.9967071871581966
PC1572	0.0051236802460548755	0.9967129104384284
PC1573	0.005109436929571051	0.9967186178085159
PC1574	0.0050987997539603	0.9967243132966096
PC1575	0.005081101341916169	0.9967299890151301
PC1576	0.005077781009021343	0.996735661024755
PC1577	0.005070189364331609	0.9967413245543209
PC1578	0.005062957737968935	0.9967469800059776
PC1579	0.005053999936178184	0.9967526254515435
PC1580	0.005037871238007539	0.9967582528809461
PC1581	0.005021594353513577	0.9967638621286578
PC1582	0.0050091511579010905	0.9967694574770055
PC1583	0.005002842088301352	0.9967750457779634
PC1584	0.004987004152741202	0.9967806163875472
PC1585	0.004974029361042393	0.996786172503961
PC1586	0.004971538805941912	0.9967917258383618
PC1587	0.004960350158358276	0.9967972666747609
PC1588	0.004949306290329848	0.9968027951748802
PC1589	0.004942012342204761	0.9968083155274755
PC1590	0.00493491599586265	0.9968138279532726
PC1591	0.004921072180840427	0.9968193249151787
PC1592	0.004910577545941982	0.9968248101543126
PC1593	0.004897561085264746	0.9968302808537312
PC1594	0.0048895606917734435	0.9968357426165082
PC1595	0.004882584574796094	0.9968411965867864
PC1596	0.0048728197768405646	0.9968466396495387
PC1597	0.004868083355887841	0.996852077421589
PC1598	0.004855871185081975	0.9968575015523362
PC1599	0.0048421865525448155	0.9968629103970033
PC1600	0.004833156649982225	0.9968683091550411
PC1601	0.004826590363711843	0.9968737005783713
PC1602	0.004811064612511057	0.9968790746590455
PC1603	0.00479483983524408	0.9968844306162336
PC1604	0.0047836543147116726	0.9968897740789127
PC1605	0.0047791476226032035	0.996895112507503
PC1606	0.004770343906063871	0.9969004411021195
PC1607	0.004765471482508928	0.996905764254116
PC1608	0.004759482223298012	0.9969110807159587
PC1609	0.004745617775239881	0.9969163816908626
PC1610	0.004730870184768728	0.9969216661923356
PC1611	0.004726793680441068	0.9969269461402503
PC1612	0.004723562875611728	0.9969322224792745
PC1613	0.004709462541222014	0.9969374830678689
PC1614	0.004700405665577764	0.9969427335397046
PC1615	0.0046858315205167865	0.9969479677318522
PC1616	0.004680081337721976	0.9969531955009004
PC1617	0.004673210564358688	0.9969584155951212
PC1618	0.004670838048447464	0.9969636330391819
PC1619	0.004663191527705527	0.9969688419418857
PC1620	0.004654626387149226	0.9969740412771112
PC1621	0.0046386946709865776	0.9969792228162075
PC1622	0.004632279111892321	0.9969843971889623
PC1623	0.004618690870767298	0.9969895563833084
PC1624	0.004616563631112438	0.9969947132014741
PC1625	0.0046130789055865585	0.9969998661271134
PC1626	0.004601099036186291	0.9970050056709362
PC1627	0.004595694203527779	0.9970101391774243
PC1628	0.004588635700036274	0.9970152647993858
PC1629	0.004579829575603585	0.997020380584684
PC1630	0.00456382261001287	0.9970254784897973
PC1631	0.004556576696953706	0.9970305683010426
PC1632	0.004551177432438613	0.9970356520811732
PC1633	0.004538378003344995	0.9970407215640181
PC1634	0.004524770752580483	0.9970457758472204
PC1635	0.0045208903175237534	0.9970508257958787
PC1636	0.0045101797228250485	0.9970558637805322
PC1637	0.004506862108388951	0.9970608980593267
PC1638	0.004505137739223817	0.9970659304119572
PC1639	0.00449783353138376	0.997070954605603
PC1640	0.004485461323735372	0.9970759649791805
PC1641	0.004476039880776088	0.9970809648287683
PC1642	0.004462924269984919	0.9970859500278876
PC1643	0.004458259060515115	0.99709093001585
PC1644	0.004454553873318452	0.9970959058650248
PC1645	0.004444551399123353	0.9971008705411833
PC1646	0.004435934443839311	0.9971058255919852
PC1647	0.004430745999570336	0.9971107748471638
PC1648	0.004419131709646374	0.9971157111288872
PC1649	0.00440727812443372	0.9971206341698565
PC1650	0.004397471056646486	0.9971255462560835
PC1651	0.004392752672011441	0.9971304530717557
PC1652	0.004378715368711535	0.9971353442074057
PC1653	0.004374159789724485	0.9971402302543587
PC1654	0.004362442868204423	0.9971451032132147
PC1655	0.004359991739751194	0.9971499734340982
PC1656	0.004353839523289171	0.9971548367828006
PC1657	0.00434456214221572	0.9971596897684339
PC1658	0.004338247708165087	0.997164535700685
PC1659	0.004334726632293311	0.9971693776998053
PC1660	0.0043285735170083255	0.9971742128257406
PC1661	0.004319445972048388	0.9971790377559776
PC1662	0.004306891474302459	0.9971838486625236
PC1663	0.004304881955042664	0.9971886573243858
PC1664	0.0042967761114779	0.9971934569318159
PC1665	0.004287991972188169	0.9971982467271407
PC1666	0.004286586883250699	0.9972030349529458
PC1667	0.004269776844450701	0.9972078044015129
PC1668	0.004256026072732547	0.9972125584901207
PC1669	0.004249922974963533	0.9972173057614142
PC1670	0.004237069866449907	0.9972220386754609
PC1671	0.004219482647150002	0.9972267519441395
PC1672	0.0042153522338615025	0.997231460599042
PC1673	0.0042139381107071236	0.9972361676743333
PC1674	0.004208294657076252	0.9972408684457444
PC1675	0.004197007946535871	0.9972455566096149
PC1676	0.004193232915443352	0.9972502405566802
PC1677	0.004181063819871512	0.9972549109105584
PC1678	0.004171919868340171	0.9972595710504117
PC1679	0.004167346341461356	0.9972642260815201
PC1680	0.004162796462162224	0.9972688760302986
PC1681	0.004146296413097469	0.9972735075481053
PC1682	0.004139029591115518	0.9972781309486884
PC1683	0.004130113826268589	0.9972827443901371
PC1684	0.004124842935009855	0.997287351943867
PC1685	0.004119589860253305	0.9972919536297797
PC1686	0.004115678382217149	0.9972965509464727
PC1687	0.004098281971773685	0.997301128830936
PC1688	0.0040936016430459495	0.997305701487354
PC1689	0.004085183843804524	0.9973102647408775
PC1690	0.004080089990903014	0.9973148223044387
PC1691	0.004076596555905331	0.9973193759657448
PC1692	0.004069964768622189	0.997323922219177
PC1693	0.004053427493264025	0.9973284500000551
PC1694	0.004050615816238766	0.9973329746402188
PC1695	0.004048933454959628	0.9973374974011425
PC1696	0.004038039102312474	0.9973420079927992
PC1697	0.0040264187558043205	0.9973465056042353
PC1698	0.0040208618931949144	0.9973509970085156
PC1699	0.0040189670181437175	0.9973554862961725
PC1700	0.004002650537094743	0.9973599573579082
PC1701	0.003997788179680939	0.9973644229882678
PC1702	0.00399203259704608	0.9973688821894962
PC1703	0.003988786993180197	0.9973733377653031
PC1704	0.003973374391440304	0.9973777761248447
PC1705	0.003971911149854841	0.9973822128499084
PC1706	0.003969902077963849	0.9973866473307881
PC1707	0.0039528536061022804	0.9973910627680941
PC1708	0.0039486649764269395	0.997395473526595
PC1709	0.003940199390440251	0.9973998748288225
PC1710	0.003930821948638052	0.9974042656562108
PC1711	0.003926713321382097	0.9974086518941586
PC1712	0.003922317982320371	0.9974130332224017
PC1713	0.003910003094033526	0.9974174007946036
PC1714	0.003904915497373805	0.9974217626838315
PC1715	0.003896247876937354	0.9974261148911086
PC1716	0.00389383826877777	0.9974304644067925
PC1717	0.0038887390365102896	0.9974348082265051
PC1718	0.003878258376184284	0.9974391403390555
PC1719	0.0038728046923256353	0.9974434663597033
PC1720	0.0038665139789155643	0.9974477853534652
PC1721	0.0038617173008535354	0.9974520989892168
PC1722	0.003850633393328096	0.9974564002439636
PC1723	0.00384858886361855	0.9974606992149192
PC1724	0.003835904552130763	0.9974649840171785
PC1725	0.0038245576917047695	0.997469256144708
PC1726	0.0038221868387569953	0.9974735256239351
PC1727	0.0038188716378138297	0.9974777913999989
PC1728	0.0038022341280887317	0.9974820385915442
PC1729	0.0037980623016385757	0.9974862811230539
PC1730	0.00379558423874892	0.9974905208865049
PC1731	0.003781162834349339	0.9974947445408829
PC1732	0.003774693112973026	0.9974989609684187
PC1733	0.003772056955655868	0.9975031744513003
PC1734	0.0037699327677430308	0.9975073855614104
PC1735	0.00376590350624979	0.9975115921707336
PC1736	0.003747466232138667	0.9975157781851559
PC1737	0.003734864952241325	0.9975199501236304
PC1738	0.003731944320012986	0.9975241187996848
PC1739	0.003727361199585508	0.9975282823562781
PC1740	0.0037218098034992523	0.9975324397118218
PC1741	0.003717084611994415	0.9975365917892073
PC1742	0.0037073210689240145	0.9975407329604684
PC1743	0.0036957677699310876	0.9975448612264028
PC1744	0.003692167140608853	0.9975489854703433
PC1745	0.0036863539831313036	0.9975531032208401
PC1746	0.003674531347715111	0.9975572077651548
PC1747	0.003665333273148518	0.9975613020349876
PC1748	0.003659978709803895	0.9975653903236381
PC1749	0.0036522043992057106	0.9975694699281873
PC1750	0.003648110474237226	0.997573544959719
PC1751	0.0036461867370225893	0.9975776178423874
PC1752	0.003643329257282555	0.997581687533179
PC1753	0.0036343160202012147	0.997585747155957
PC1754	0.0036301492010917887	0.9975898021242929
PC1755	0.0036223169914214493	0.9975938483438527
PC1756	0.003614706579018147	0.9975978860623897
PC1757	0.003611757886937132	0.9976019204871632
PC1758	0.003600051823295527	0.997605941835968
PC1759	0.0035970646030520567	0.9976099598479722
PC1760	0.003590138172215686	0.9976139701229783
PC1761	0.0035858447528584465	0.9976179756021265
PC1762	0.0035796321936363146	0.9976219741416894
PC1763	0.0035674739454306845	0.9976259591001818
PC1764	0.003563210078196414	0.9976299392958268
PC1765	0.0035603982971454512	0.9976339163506415
PC1766	0.003547482428266452	0.9976378789781044
PC1767	0.0035394604963429545	0.9976418326448667
PC1768	0.0035351863871149023	0.9976457815373411
PC1769	0.003533557209673897	0.9976497286099832
PC1770	0.0035283624122060164	0.9976536698799053
PC1771	0.003522844782762024	0.997657604986496
PC1772	0.003516605504750306	0.9976615331236555
PC1773	0.0035093962378932595	0.9976654532078819
PC1774	0.003507101642312418	0.9976693707289871
PC1775	0.003500935261427006	0.997673281362089
PC1776	0.0034948556518274577	0.9976771852041136
PC1777	0.003483894361071729	0.9976810768020996
PC1778	0.0034773688439061765	0.9976849611109182
PC1779	0.003473725918905683	0.9976888413504974
PC1780	0.003471182166171656	0.9976927187486406
PC1781	0.0034688739315748766	0.9976965935684274
PC1782	0.0034615476060682183	0.9977004602045237
PC1783	0.0034497025327409362	0.997704313609374
PC1784	0.0034461367366524533	0.9977081630311398
PC1785	0.003443487433882893	0.9977120094935676
PC1786	0.0034322141295057896	0.9977158433634297
PC1787	0.0034253470877895127	0.9977196695626329
PC1788	0.0034170850644264735	0.9977234865329472
PC1789	0.0034156109300706367	0.9977273018566163
PC1790	0.003401690310949791	0.9977311016306022
PC1791	0.0034005927530459325	0.9977349001785881
PC1792	0.003394640497720398	0.9977386920777547
PC1793	0.003392121128841947	0.9977424811627226
PC1794	0.003380289500053254	0.9977462570314621
PC1795	0.0033780665495551122	0.99775003041711
PC1796	0.003367105649334351	0.9977537915591554
PC1797	0.0033642080186558902	0.9977575494644743
PC1798	0.003357008123410963	0.9977612993273283
PC1799	0.0033490141985414263	0.9977650402607664
PC1800	0.0033449789697200787	0.9977687766867519
PC1801	0.0033435748009429445	0.9977725115442455
PC1802	0.0033344655286403125	0.9977762362264518
PC1803	0.0033286886933578106	0.9977799544557873
PC1804	0.0033203646403123337	0.9977836633869452
PC1805	0.003315118694829159	0.9977873664582496
PC1806	0.0033135196077354622	0.9977910677433334
PC1807	0.003308110862243914	0.9977947629867118
PC1808	0.00330580442853753	0.9977984556537455
PC1809	0.0032970184131348532	0.9978021385065782
PC1810	0.0032920886967585583	0.997805815852793
PC1811	0.0032869431268368315	0.9978094874512764
PC1812	0.0032781029508392795	0.9978131491750599
PC1813	0.003271852256589102	0.9978168039166601
PC1814	0.003265641511555141	0.9978204517207012
PC1815	0.003258733418815707	0.9978240918082283
PC1816	0.0032557575175523193	0.9978277285715985
PC1817	0.003247758321439334	0.9978313563996646
PC1818	0.0032418542122571925	0.9978349776326917
PC1819	0.0032370185783346392	0.9978385934641936
PC1820	0.003230023494770771	0.9978422014820104
PC1821	0.0032216341464489043	0.9978458001287134
PC1822	0.003215159447311546	0.9978493915430139
PC1823	0.003211037510768505	0.9978529783530071
PC1824	0.0032013682048828767	0.9978565543621415
PC1825	0.003198878219610891	0.9978601275898994
PC1826	0.0031938213576801705	0.9978636951690147
PC1827	0.0031922977921757614	0.9978672610462691
PC1828	0.003180899109538257	0.9978708141909072
PC1829	0.0031729793946139785	0.9978743584890235
PC1830	0.003171533105307098	0.9978779011715981
PC1831	0.0031696347764413532	0.9978814417336915
PC1832	0.003164204503091862	0.9978849762300325
PC1833	0.0031632536159623926	0.9978885096642084
PC1834	0.0031529081175202087	0.9978920315422014
PC1835	0.0031485211625114696	0.9978955485198548
PC1836	0.003135633486915882	0.997899051101649
PC1837	0.003131397024324988	0.9979025489512076
PC1838	0.00312256357768325	0.9979060369335832
PC1839	0.003120405316623647	0.9979095225051267
PC1840	0.0031144567536530786	0.9979130014319751
PC1841	0.0031079647650766673	0.9979164731071083
PC1842	0.0030994548626146453	0.9979199352764656
PC1843	0.0030971616119665705	0.9979233948842041
PC1844	0.003092563023604973	0.9979268493552031
PC1845	0.00308550187585045	0.9979302959387218
PC1846	0.003078519837882594	0.9979337347231279
PC1847	0.00307617457281761	0.9979371708878134
PC1848	0.00306818821382464	0.9979405981315344
PC1849	0.003061882511266156	0.9979440183316263
PC1850	0.0030582320784615603	0.9979474344540926
PC1851	0.0030552850637435504	0.9979508472846691
PC1852	0.003051502640089232	0.9979542558901828
PC1853	0.0030478649453821874	0.9979576604322997
PC1854	0.003039643693269817	0.9979610557910702
PC1855	0.0030346539707184253	0.9979644455761948
PC1856	0.0030322707718564647	0.997967832699226
PC1857	0.003025489702142664	0.9979712122476311
PC1858	0.003019275999854275	0.9979745848551737
PC1859	0.003011616739196427	0.9979779489071288
PC1860	0.003007984058892404	0.9979813089012882
PC1861	0.0030020372853217067	0.9979846622527514
PC1862	0.0029965985063483665	0.9979880095289612
PC1863	0.0029903854027289243	0.9979913498649773
PC1864	0.002986933676770791	0.9979946863453282
PC1865	0.0029811148973388894	0.9979980163259556
PC1866	0.0029789981492855436	0.998001343942122
PC1867	0.002971406237046496	0.9980046630779308
PC1868	0.002969306452302889	0.9980079798682269
PC1869	0.002966711512854331	0.99801129375991
PC1870	0.0029588519269669322	0.9980145988722374
PC1871	0.0029533806104530924	0.998017897872966
PC1872	0.0029478962930733943	0.9980211907475736
PC1873	0.0029438620020245396	0.9980244791157761
PC1874	0.0029369030702668703	0.998027759710676
PC1875	0.0029310116337620167	0.9980310337246928
PC1876	0.0029250045394767347	0.9980343010286334
PC1877	0.0029212270136099454	0.9980375641129824
PC1878	0.0029157565575379635	0.9980408210866936
PC1879	0.0029124068003917704	0.9980440743186416
PC1880	0.0029086599990220826	0.9980473233653177
PC1881	0.0029023922076053797	0.9980505654107126
PC1882	0.002900503419562907	0.9980538053462835
PC1883	0.002894766239876441	0.9980570388732799
PC1884	0.0028871747293324427	0.9980602639203673
PC1885	0.002884469505895206	0.9980634859456519
PC1886	0.0028811301119150193	0.9980667042407488
PC1887	0.002869389309250424	0.9980699094210727
PC1888	0.0028636274701868618	0.998073108165277
PC1889	0.0028590858867476067	0.9980763018364177
PC1890	0.0028575475869734236	0.9980794937892388
PC1891	0.002854101912579809	0.9980826818931545
PC1892	0.002848344650914937	0.9980858635660637
PC1893	0.002844899406560803	0.9980890413905478
PC1894	0.0028419087869417537	0.9980922158744344
PC1895	0.002838124561541799	0.9980953861312456
PC1896	0.0028287395362569783	0.9980985459047466
PC1897	0.0028250534941405073	0.9981017015608452
PC1898	0.0028239445203304342	0.9981048559781922
PC1899	0.002817045300818315	0.9981080026889368
PC1900	0.0028087451785960386	0.9981111401282353
PC1901	0.00280360148802219	0.9981142718219015
PC1902	0.002795400392957914	0.9981173943547375
PC1903	0.002792382897568105	0.9981205135169549
PC1904	0.0027894884322630115	0.9981236294459813
PC1905	0.0027819442991878947	0.9981267369480206
PC1906	0.002777915309308646	0.9981298399495764
PC1907	0.002770958885716271	0.9981329351806314
PC1908	0.00276578454216343	0.998136024631814
PC1909	0.002759680945284415	0.9981391072651247
PC1910	0.0027545443526002236	0.9981421841607315
PC1911	0.0027489871153349933	0.9981452548487642
PC1912	0.0027469077478956046	0.9981483232140909
PC1913	0.002745693644402415	0.9981513902232333
PC1914	0.0027398856547094577	0.9981544507447045
PC1915	0.002730970285649612	0.9981575013074833
PC1916	0.002727966367661172	0.9981605485148098
PC1917	0.00272151540381915	0.9981635885162469
PC1918	0.0027187081129765606	0.9981666253818692
PC1919	0.0027166143890162875	0.9981696599087488
PC1920	0.00271131029295723	0.9981726885108194
PC1921	0.002707547493842325	0.9981757129097483
PC1922	0.002703339859129948	0.998178732608643
PC1923	0.0027020966410569833	0.9981817509188317
PC1924	0.0026978158970662647	0.9981847644473211
PC1925	0.002696022326770926	0.9981877759723472
PC1926	0.002688718479192081	0.9981907793387913
PC1927	0.0026837938207216272	0.9981937772042673
PC1928	0.002677094153598009	0.998196767586046
PC1929	0.002673283203949708	0.9981997537108978
PC1930	0.0026714170171060606	0.9982027377511717
PC1931	0.00265927301037015	0.9982057082262834
PC1932	0.0026579926638603587	0.9982086772712158
PC1933	0.0026557494225395036	0.9982116438103907
PC1934	0.0026538822596578623	0.9982146082638977
PC1935	0.002647159221510902	0.9982175652076013
PC1936	0.0026377629290641504	0.998220511655409
PC1937	0.0026338661105999306	0.998223453750372
PC1938	0.002632586900480554	0.998226394416425
PC1939	0.0026312377864960005	0.9982293335754836
PC1940	0.0026255975209385028	0.9982322664342231
PC1941	0.0026209051471875054	0.9982351940514627
PC1942	0.0026194326726574637	0.998238120023911
PC1943	0.0026152761744272406	0.9982410413534457
PC1944	0.0026066433133523454	0.9982439530398567
PC1945	0.0026020697639164265	0.9982468596174975
PC1946	0.0025994684936382724	0.9982497632894536
PC1947	0.002591931828375668	0.9982526585427643
PC1948	0.0025867815732087	0.9982555480431099
PC1949	0.0025809335936503633	0.9982584310111147
PC1950	0.0025755522233230545	0.9982613079679928
PC1951	0.002570441974008158	0.9982641792165936
PC1952	0.0025692237628903995	0.9982670491044217
PC1953	0.002563654409110597	0.9982699127711409
PC1954	0.00255993302380432	0.9982727722809787
PC1955	0.002555543017736728	0.998275626887069
PC1956	0.002552996615744939	0.9982784786487637
PC1957	0.002548455830271832	0.9982813253382866
PC1958	0.0025452758193235643	0.9982841684756569
PC1959	0.0025447373264384284	0.998287011011517
PC1960	0.0025387681308102943	0.9982898468796348
PC1961	0.0025331041612957016	0.9982926764209558
PC1962	0.0025267688965099973	0.9982954988856259
PC1963	0.0025236095148731853	0.9982983178211869
PC1964	0.002522040441483052	0.9983011350040534
PC1965	0.002518300315609163	0.9983039480091048
PC1966	0.002513301638064457	0.9983067554305072
PC1967	0.002511109359788443	0.9983095604030794
PC1968	0.0025056814991418295	0.998312359312594
PC1969	0.002502086576701698	0.9983151542064895
PC1970	0.002497628780108146	0.9983179441209138
PC1971	0.002495040558006643	0.9983207311442285
PC1972	0.002485279794999686	0.9983235072645243
PC1973	0.002482479560748127	0.998326280256888
PC1974	0.002478474227005318	0.9983290487751926
PC1975	0.002474204779897055	0.998331812524417
PC1976	0.0024728886329408663	0.998334574803472
PC1977	0.0024684569784074444	0.998337332132257
PC1978	0.0024630205937230614	0.9983400833884629
PC1979	0.0024617110340275647	0.9983428331818577
PC1980	0.002456321198529231	0.9983455769546701
PC1981	0.0024553182047903615	0.998348319607113
PC1982	0.0024518450728137917	0.99835105837998
PC1983	0.0024478568780222612	0.9983537926979326
PC1984	0.0024411441484299763	0.9983565195175966
PC1985	0.0024371215556493347	0.998359241843923
PC1986	0.00243502993032415	0.9983619618338511
PC1987	0.0024303520374787824	0.9983646765984546
PC1988	0.002428076561526276	0.9983673888212942
PC1989	0.0024224480224311683	0.9983700947569134
PC1990	0.002419365234256085	0.9983727972489803
PC1991	0.0024158920775456273	0.9983754958614435
PC1992	0.0024108640417559468	0.9983781888574638
PC1993	0.002410213080444709	0.9983808811263437
PC1994	0.0024039129869618844	0.9983835663578603
PC1995	0.0024007094772880862	0.9983862480109756
PC1996	0.0023935553160838994	0.9983889216727122
PC1997	0.0023869599491865945	0.9983915879672572
PC1998	0.0023849566275451267	0.9983942520240415
PC1999	0.0023838296400409136	0.9983969148219524
[truncated: 2,654 more rows]

## Sheet: 3TIA_Oseltamivir
PC	variance	cumulative_variance
PC1	313.1379634950381	0.26977553213529887
PC2	82.75185020785221	0.3410681476196479
PC3	65.97753804267391	0.3979093087352701
PC4	60.77993722053993	0.4502726176225397
PC5	37.638772157862526	0.4826992824525532
PC6	34.07499158892293	0.5120556686466953
PC7	25.862987435077	0.5343372250572677
PC8	19.540435635862146	0.551171758190788
PC9	19.36893376468429	0.56785853853176
PC10	17.22940368794309	0.5827020646772649
PC11	15.630685536558229	0.5961682584954773
PC12	14.789452342856563	0.6089097106376957
PC13	12.918454679104297	0.6200392554125386
PC14	11.055915210561785	0.6295641797490261
PC15	10.750699627883913	0.6388261538660198
PC16	9.761997701661375	0.6472363386142226
PC17	9.089326638637981	0.6550670018251653
PC18	8.249155071367548	0.6621738379756151
PC19	7.948248856031193	0.6690214365252991
PC20	7.3109278124167325	0.6753199683896054
PC21	7.1497474554895195	0.681479639682442
PC22	6.832524034094096	0.6873660157275304
PC23	6.356911999769264	0.692842641104837
PC24	6.179071705976845	0.6981660529932473
PC25	5.961899154822147	0.7033023657516159
PC26	5.657392632453479	0.7081763391621974
PC27	5.249665501141314	0.7126990463047479
PC28	5.017695806097885	0.7170219062386715
PC29	4.772092159205353	0.7211331730019833
PC30	4.684158170192162	0.7251686826184643
PC31	4.624823820756456	0.729153074333065
PC32	4.443283047907663	0.7329810645112538
PC33	4.1664734238708965	0.7365705768543338
PC34	4.0999580816925425	0.7401027847057097
PC35	3.9919768203937562	0.7435419642257316
PC36	3.894965349088225	0.7468975661398874
PC37	3.7219867628525027	0.7501041430376292
PC38	3.6323470918328034	0.7532334933044
PC39	3.5160931012452816	0.756262688093938
PC40	3.324087531867611	0.7591264656850192
PC41	3.287936361676891	0.7619590982144583
PC42	3.192525972260712	0.7647095325067732
PC43	3.082673043491405	0.7673653259833128
PC44	3.0470240753324127	0.7699904070567704
PC45	2.945595343134297	0.7725281049528668
PC46	2.776355894194406	0.7749199991850242
PC47	2.6875258164316262	0.777235364269356
PC48	2.638056924540422	0.7795081107695816
PC49	2.5810192224149193	0.7817317179822199
PC50	2.499053785078097	0.7838847100920854
PC51	2.4442850316559217	0.785990517665672
PC52	2.402749537712421	0.788060541459304
PC53	2.355809821059066	0.7900901256112616
PC54	2.3456811740690995	0.792110983701706
PC55	2.3110385008851457	0.7941019963352519
PC56	2.2025792919124347	0.795999568874569
PC57	2.1367594715542144	0.7978404361301703
PC58	2.0881976825621784	0.7996394662916021
PC59	2.064156136486748	0.801417784110099
PC60	2.0126034540488833	0.8031516881111768
PC61	1.9892476145312927	0.8048654705212344
PC62	1.9498808277236968	0.8065453375422381
PC63	1.9368609822404044	0.8082139876679655
PC64	1.895203070136894	0.8098467485476879
PC65	1.835202122639417	0.8114278172360225
PC66	1.7696576214841004	0.8129524178344445
PC67	1.754132374901133	0.8144636430771232
PC68	1.7086239607770624	0.8159356617780594
PC69	1.6866947757663655	0.8173887879835295
PC70	1.6651213245468746	0.8188233281663477
PC71	1.6419906654550191	0.8202379407562432
PC72	1.6226292157306064	0.82163587301347
PC73	1.5826160956566722	0.8229993330507211
PC74	1.5652069077008886	0.8243477946735597
PC75	1.528299075070287	0.8256644593527227
PC76	1.5077261126779942	0.8269633999532879
PC77	1.494893597137072	0.8282512850476154
PC78	1.464849055899624	0.8295132860810974
PC79	1.4440600907403984	0.8307573769446475
PC80	1.434654165956037	0.8319933643884282
PC81	1.4186109913957345	0.8332155302696432
PC82	1.3916687088562048	0.8344144847569794
PC83	1.3627977506898443	0.8355885662521827
PC84	1.337091465883343	0.8367405011938812
PC85	1.325974038677334	0.8378828582172494
PC86	1.3019704996663115	0.8390045356416398
PC87	1.2903336279062583	0.8401161876343117
PC88	1.2733591865369551	0.8412132157567189
PC89	1.2659020864427504	0.842303819416491
PC90	1.2311940987404442	0.8433645213494101
PC91	1.2050381341410672	0.8444026893193771
PC92	1.1918698085775077	0.8454295124750757
PC93	1.184880928444071	0.8464503145503661
PC94	1.1656086911354357	0.8474545131515286
PC95	1.1547356218059017	0.8484493443542717
PC96	1.1317056553100282	0.8494243347130712
PC97	1.1179840546775142	0.8503875035984504
PC98	1.1083746817256095	0.8513423937888012
PC99	1.0953729065279592	0.8522860826518407
PC100	1.0858879005630189	0.8532215999648615
PC101	1.0814318052332699	0.8541532782496295
PC102	1.0635128024576206	0.8550695189028337
PC103	1.0577722589093737	0.8559808139462076
PC104	1.0343891498709683	0.8568719639052442
PC105	1.0207280180057117	0.8577513444860893
PC106	1.0201233998801742	0.8586302041745624
PC107	1.006850579370321	0.8594976290239759
PC108	0.9872845711237007	0.8603481973088657
PC109	0.9738501001589832	0.8611871914891245
PC110	0.957692623193311	0.8620122656326756
PC111	0.9465772651376837	0.8628277636405169
PC112	0.9440279045084989	0.8636410653157492
PC113	0.9406073501023271	0.8644514201049674
PC114	0.9222360397861232	0.8652459475893093
PC115	0.9106802577512347	0.8660305195025895
PC116	0.900196456327907	0.8668060593806727
PC117	0.8958642808987839	0.8675778669903377
PC118	0.8912329490331435	0.8683456846014582
PC119	0.8641608238259575	0.8690901789562662
PC120	0.8573225261149598	0.8698287819608742
PC121	0.8529687533856458	0.8705636340904948
PC122	0.8499110262484356	0.8712958519181089
PC123	0.8372529847066476	0.8720171645528342
PC124	0.8296737171919004	0.8727319474748917
PC125	0.8145148221356283	0.8734336706614423
PC126	0.8068818983229629	0.8741288179091949
PC127	0.7972345432935584	0.8748156537394889
PC128	0.7844478676341158	0.8754914735556535
PC129	0.7786424527181033	0.8761622918738179
PC130	0.7750570734987772	0.8768300213056142
PC131	0.7667385238100854	0.8774905841162066
PC132	0.746872672824108	0.8781340320408836
PC133	0.7390774589782715	0.8787707642101794
PC134	0.7331985822680721	0.8794024315924556
PC135	0.7201663964326293	0.8800228714479593
PC136	0.7171770759131857	0.8806407359353254
PC137	0.7082638412298827	0.8812509214667358
PC138	0.7055481450223269	0.8818587673636242
PC139	0.7031482833739692	0.8824645457247019
PC140	0.6992989837823116	0.883067007825962
PC141	0.6898118905524022	0.8836612965789767
PC142	0.6818224012656043	0.8842487022038655
PC143	0.6753380584105811	0.8848305214187746
PC144	0.6671683030115511	0.8854053022021707
PC145	0.6538421889995849	0.8859686022329338
PC146	0.6513270475834805	0.8865297354117243
PC147	0.6465574394377376	0.8870867594637859
PC148	0.6430059261680003	0.887640723805771
PC149	0.6365080619601287	0.8881890900888212
PC150	0.6309619795576086	0.8887326782947751
PC151	0.6259096854073207	0.8892719138335285
PC152	0.6175162020311983	0.8898039181939893
PC153	0.6127180598165303	0.890331788844967
PC154	0.6088616906025747	0.8908563371454854
PC155	0.6050745685000017	0.8913776227535181
PC156	0.5999403807661099	0.8918944851411512
PC157	0.5930343029780539	0.8924053977844947
PC158	0.5924014910402501	0.8929157652458505
PC159	0.5901487169647979	0.8934241918907108
PC160	0.5808923589608945	0.8939246439710109
PC161	0.5748457365827295	0.8944198867475539
PC162	0.5722577769910747	0.8949128999375973
PC163	0.5664813051201582	0.8954009365647367
PC164	0.5635717569259653	0.8958864665494253
PC165	0.5590916896132795	0.8963681368534484
PC166	0.5564189489266753	0.8968475045301154
PC167	0.5542359241720174	0.897324991480925
PC168	0.54906649287238	0.8977980248481956
PC169	0.5454346449928422	0.8982679292952822
PC170	0.5397408602668753	0.8987329284163357
PC171	0.5327660911984661	0.899191918613987
PC172	0.5308350864982058	0.8996492452068336
PC173	0.5271013929298667	0.9001033551371014
PC174	0.5237411075100019	0.9005545701044678
PC175	0.518068365310753	0.9010008978744202
PC176	0.5160706301830319	0.9014455045497755
PC177	0.5142619391409197	0.9018885529963457
PC178	0.5073155363293659	0.9023256169576942
PC179	0.5007225773019371	0.9027570009337413
PC180	0.49495510406733373	0.9031834160994162
PC181	0.4924774154803045	0.9036076966795892
PC182	0.48767947171901366	0.904027843721251
PC183	0.48624300987210034	0.9044467532181105
PC184	0.4813370229909145	0.904861436094835
PC185	0.47942140582374376	0.9052744686234675
PC186	0.476145156689345	0.9056846785883846
PC187	0.4745479057745454	0.9060935124850323
PC188	0.47165871660895614	0.9064998572789987
PC189	0.4664337321154631	0.9069017006290764
PC190	0.46061302591660774	0.9072985293073631
PC191	0.45876406180833396	0.9076937650606953
PC192	0.45570961146044237	0.90808636933505
PC193	0.4542711790992576	0.9084777343669594
PC194	0.4508468201467059	0.9088661492351507
PC195	0.4459641411682249	0.9092503575634993
PC196	0.44450560291873875	0.9096333093277188
PC197	0.438883805871508	0.9100114177849401
PC198	0.43579385738385557	0.9103868641807231
PC199	0.4297938582306913	0.9107571414397259
PC200	0.4275086274153442	0.9111254499200077
PC201	0.4249349672631549	0.9114915411330846
PC202	0.42349077399764423	0.9118563881405648
PC203	0.42115097076741265	0.9122192193539379
PC204	0.418630349970798	0.9125798789947263
PC205	0.41689278359547655	0.9129390416822605
PC206	0.4148965388208246	0.9132964845591708
PC207	0.41336710268667887	0.9136526097917993
PC208	0.4087080334156269	0.9140047211294731
PC209	0.40485043305838475	0.9143535090560294
PC210	0.40290070132645023	0.9147006172440143
PC211	0.39938844606372265	0.9150446995435955
PC212	0.39711122538438776	0.9153868199653714
PC213	0.39554064764103736	0.9157275872984263
PC214	0.3922119281057273	0.9160654868633132
PC215	0.39167954618868783	0.9164029277689774
PC216	0.3881215721379314	0.9167373033984539
PC217	0.3869692191763868	0.9170706862494442
PC218	0.38558691666355893	0.9174028782151399
PC219	0.3815576814954999	0.917731598902395
PC220	0.37917869592105075	0.9180582700390555
PC221	0.37743835817044136	0.9183834418348582
PC222	0.3762153864841148	0.9187075600125248
PC223	0.3729691348047607	0.9190288814699712
PC224	0.3709352885736357	0.9193484507222772
PC225	0.3692860526019416	0.9196665991199958
PC226	0.36671971137373566	0.9199825365559302
PC227	0.3635901138773608	0.9202957777718964
PC228	0.3624198675893507	0.9206080107938656
PC229	0.3598117973717147	0.9209179969035698
PC230	0.35800452011131867	0.9212264260024944
PC231	0.3563020966154211	0.9215333884245607
PC232	0.3545754029357118	0.9218388632604491
PC233	0.35311165855511467	0.9221430770470069
PC234	0.3521146936966595	0.9224464319254907
PC235	0.34990278191433527	0.9227478811912807
PC236	0.3473058484469946	0.9230470931393713
PC237	0.34623696293638007	0.9233453842180976
PC238	0.3432703697335178	0.9236411195087904
PC239	0.3423228477099538	0.9239360384875442
PC240	0.33973032408661485	0.9242287239477803
PC241	0.33931208455392203	0.9245210490850738
PC242	0.3378817339028599	0.9248121419425002
PC243	0.3340074501587765	0.9250998970156892
PC244	0.3318479542153906	0.9253857916336309
PC245	0.3287456766039864	0.9256690135683115
PC246	0.32741099043153593	0.9259510856402661
PC247	0.3265759223891703	0.9262324382819636
PC248	0.3237013889971877	0.9265113144472645
PC249	0.3225935772236701	0.9267892362073334
PC250	0.3214344374350999	0.9270661593419091
PC251	0.3194903221189483	0.927341407576584
PC252	0.31796578383546603	0.9276153423865879
PC253	0.3161765495605944	0.927887735730258
PC254	0.31392751907314237	0.928158191482619
PC255	0.31144855201826993	0.9284265115480486
PC256	0.31105270975470345	0.9286944905862962
PC257	0.30794300988839063	0.92895979054684
PC258	0.30693397360963853	0.9292242211995042
PC259	0.30261968091477737	0.9294849349901357
PC260	0.3016104543340387	0.9297447793089381
PC261	0.29956668198920267	0.9300028628710256
PC262	0.2979471484916487	0.9302595511678882
PC263	0.29748277984830657	0.9305158394005217
PC264	0.29480479247567476	0.930769820485659
PC265	0.29387074471570857	0.9310229968672443
PC266	0.29131545770494954	0.9312739718105071
PC267	0.2895829447502147	0.9315234541541532
PC268	0.28920573992670967	0.9317726115271989
PC269	0.28731974135050614	0.9320201440692474
PC270	0.286178783573707	0.9322666936500223
PC271	0.2842895711290018	0.9325116156309786
PC272	0.2832900028174921	0.9327556764609262
PC273	0.28255706402376096	0.9329991058473052
PC274	0.2815585248862187	0.9332416749693324
PC275	0.28030269101522987	0.9334831621616984
PC276	0.2781798133952322	0.9337228204463418
PC277	0.27660822791342243	0.9339611247740748
PC278	0.27621529820920354	0.9341990905838623
PC279	0.2750731504814751	0.9344360724072062
PC280	0.27270952291908174	0.9346710179112349
PC281	0.2699211025325001	0.9349035611271946
PC282	0.2688540819865264	0.9351351850804999
PC283	0.26818511734606465	0.9353662327054358
PC284	0.2665099736164921	0.9355958371556572
PC285	0.26393671734424584	0.9358232246866255
PC286	0.26312751374552723	0.936049915070148
PC287	0.26212384308236814	0.9362757407683918
PC288	0.26192575001286095	0.9365013958049162
PC289	0.25984560568038484	0.9367252587494248
PC290	0.25770465072944315	0.9369472772121762
PC291	0.2574702547838433	0.9371690937374485
PC292	0.2557043008194349	0.9373893888529078
PC293	0.25447932135226164	0.9376086286204817
PC294	0.2534144440758546	0.9378269509718768
PC295	0.2515238723978454	0.9380436445524428
PC296	0.25034303841040595	0.9382593208174659
PC297	0.2494119806612981	0.9384741949548998
PC298	0.2485649889642699	0.9386883393895752
PC299	0.2469194780314827	0.9389010661788697
PC300	0.2461889685261328	0.9391131636174834
PC301	0.24562314596653667	0.9393247735869943
PC302	0.24412789914213553	0.9395350953670973
PC303	0.24330020037358635	0.939744704065742
PC304	0.2414885788870036	0.9399527520109565
PC305	0.24094551157726954	0.9401603320912377
PC306	0.2393197698255646	0.9403665115577406
PC307	0.2366564671383614	0.9405703965279402
PC308	0.23583072483788747	0.9407735701022231
PC309	0.23532402119184664	0.9409763071397023
PC310	0.23383270017711116	0.9411777593699487
PC311	0.23284688728406416	0.9413783622997948
PC312	0.23205438938842177	0.9415782824745409
PC313	0.23032565362562776	0.9417767133038077
PC314	0.22978136298903362	0.9419746752142171
PC315	0.22907820904122098	0.9421720313413853
PC316	0.22801014496959032	0.9423684673068776
PC317	0.22716032914917864	0.9425641711365642
PC318	0.22593351419622898	0.9427588180370524
PC319	0.2248220851243939	0.942952507415923
PC320	0.22387428964621503	0.9431453802472674
PC321	0.22310567040449697	0.9433375908955196
PC322	0.22212124213240597	0.9435289534362542
PC323	0.22075908991118712	0.9437191424516318
PC324	0.21890942406917124	0.9439077379374954
PC325	0.2177110249905346	0.9440953009750874
PC326	0.2166507791986797	0.9442819505866309
PC327	0.21628558016748192	0.9444682855708393
PC328	0.21588305460905488	0.9446542737700538
PC329	0.21466774512359812	0.9448392149522938
PC330	0.21353208527437553	0.9450231777375464
PC331	0.2125373797043209	0.9452062835611534
PC332	0.21143962379284523	0.945388443642884
PC333	0.21064479025428196	0.9455699189573048
PC334	0.2098559225940639	0.9457507146441568
PC335	0.20825610890677684	0.9459301320548524
PC336	0.20771991943318038	0.946109087526028
PC337	0.20597101862699407	0.9462865362790771
PC338	0.20515769919760832	0.946463284338798
PC339	0.2040423896020693	0.9466390715337414
PC340	0.20324570880219767	0.9468141723699169
PC341	0.20239223929189995	0.9469885379225494
PC342	0.20084930586304045	0.9471615742026717
PC343	0.1999792058760233	0.9473338608717137
PC344	0.19956148961422604	0.947505787668623
PC345	0.19901081249316588	0.947677240044572
PC346	0.1981128642120533	0.9478479188174974
PC347	0.19704366812075005	0.9480176764534859
PC348	0.19654097056004216	0.948187001004005
PC349	0.19498440996597552	0.9483549845418986
PC350	0.19375278127940443	0.9485219070034518
PC351	0.1929844898566501	0.9486881675643364
PC352	0.19280797910810302	0.9488542760571657
PC353	0.1926059888371359	0.9490202105307474
PC354	0.19147266471974692	0.949185168619628
PC355	0.1911734737383397	0.9493498689486213
PC356	0.18950666142673633	0.9495131332806077
PC357	0.1889779897734529	0.9496759421498485
PC358	0.18766886038703548	0.9498376231741199
PC359	0.187422722395567	0.9499990921448705
PC360	0.18695879123766296	0.9501601614282962
PC361	0.1859665443026471	0.9503203758682467
PC362	0.18505904335526968	0.9504798084753326
PC363	0.18459342423680705	0.9506388399408768
PC364	0.18374734417036098	0.9507971424890531
PC365	0.1829948368723673	0.9509547967349462
PC366	0.1818465830023531	0.9511114617338141
PC367	0.18143129643645	0.9512677689537877
PC368	0.18083938110020523	0.9514235662251337
PC369	0.17966123934884098	0.9515783485003597
PC370	0.17886281568867665	0.9517324429153041
PC371	0.17830065880906484	0.951886053019213
PC372	0.17710927175165883	0.9520386367158675
PC373	0.17696290427076444	0.9521910943135826
PC374	0.17573154617443712	0.9523424910680771
PC375	0.17528989018959654	0.9524935073258186
PC376	0.1746491097840472	0.9526439715365552
PC377	0.17428813215910574	0.9527941247567949
PC378	0.1737694108356442	0.9529438310867262
PC379	0.1720579966773794	0.9530920629941374
PC380	0.171983959566546	0.9532402311168809
PC381	0.17111076338693385	0.9533876469611036
PC382	0.17092095106115893	0.9535348992776573
PC383	0.17054539587403839	0.9536818280448105
PC384	0.1697963272981666	0.953828111472218
PC385	0.16898439604261464	0.9539736954022409
PC386	0.1681166382063624	0.9541185317390002
PC387	0.16681771939885248	0.9542622490274378
PC388	0.16646997000495728	0.9544056667218029
PC389	0.1654029482381941	0.9545481651524617
PC390	0.1648095897079316	0.9546901523911476
PC391	0.1641955933317206	0.9548316106578839
PC392	0.16339513425438768	0.9549723793107799
PC393	0.16269322182827972	0.9551125432500341
PC394	0.16216950623398055	0.9552522559963014
PC395	0.16134679142457842	0.955391259954905
PC396	0.1609380115579785	0.9555299117402851
PC397	0.15990197720939278	0.9556676709583297
PC398	0.15934774341890778	0.9558049526912616
PC399	0.15908103376504804	0.9559420046477143
PC400	0.15838670158593876	0.9560784584210817
PC401	0.1583096870796297	0.9562148458446871
PC402	0.15701627712105481	0.9563501189659703
PC403	0.1564512276461683	0.9564849052841808
PC404	0.15570212944284292	0.9566190462371214
PC405	0.15492962202291094	0.956752521657215
PC406	0.15409114250493092	0.9568852747079875
PC407	0.1537998326714132	0.9570177767886618
PC408	0.15278264362610916	0.9571494025376616
PC409	0.15215770667349932	0.9572804898891542
PC410	0.1520201581292692	0.9574114587394235
PC411	0.15124431421307172	0.9575417591823779
PC412	0.15105059598636836	0.9576718927326404
PC413	0.15031691375099604	0.9578013941988422
PC414	0.15000591037578373	0.9579306277285088
PC415	0.14942668542134185	0.9580593622426022
PC416	0.14915880599387354	0.9581878659724297
PC417	0.1480768539722783	0.958315437575794
PC418	0.14797106791902948	0.9584429180420491
PC419	0.14747287515811128	0.9585699693038229
PC420	0.14634315266796058	0.95869604728378
PC421	0.14606521779393608	0.9588218858164733
PC422	0.14586229689959074	0.9589475495281656
PC423	0.14485977012916199	0.9590723495400691
PC424	0.14443996264077227	0.9591967878782
PC425	0.1439112147959786	0.9593207706879445
PC426	0.14325635705115738	0.9594441893227337
PC427	0.14311913869112455	0.959567489740761
PC428	0.14189460307908344	0.9596897351932941
PC429	0.14118670317644066	0.9598113707738374
PC430	0.14068407774840644	0.959932573331055
PC431	0.14001586652411524	0.9600532002089888
PC432	0.1393803951021988	0.9601732796137287
PC433	0.13899505434203888	0.9602930270385723
PC434	0.13852383688452685	0.9604123684987769
PC435	0.13813942835560497	0.9605313787822236
PC436	0.1378973128358017	0.9606501804776012
PC437	0.1373787791185425	0.9607685354442975
PC438	0.13707633420489734	0.9608866298477692
PC439	0.1363639268519973	0.9610041104959792
PC440	0.13557709085204747	0.9611209132669423
PC441	0.13517132005483695	0.9612373664570639
PC442	0.13498969700372448	0.9613536631747646
PC443	0.1341183988442139	0.9614692092491324
PC444	0.13313782739997065	0.9615839105387277
PC445	0.13287001545169178	0.961698381102192
PC446	0.1326646521243053	0.961812674740443
PC447	0.13190319148932117	0.9619263123629056
PC448	0.13160500358892832	0.9620396930896581
PC449	0.13098974401767782	0.9621525437561892
PC450	0.12984273531994425	0.9622644062484399
PC451	0.12925628782817747	0.9623757635027359
PC452	0.12914776228967959	0.9624870272597934
PC453	0.12887815612364759	0.96259805874496
PC454	0.1284229361950546	0.962708698047725
PC455	0.12818261461913638	0.9628191303079447
PC456	0.1276089282352382	0.962929068324197
PC457	0.12715605101992145	0.963038616176349
PC458	0.12665299014074533	0.9631477306300241
PC459	0.12661329854479905	0.9632568108884798
PC460	0.12557249585301594	0.9633649944715631
PC461	0.12483344072405994	0.963472541341715
PC462	0.12468471395911732	0.9635799600803503
PC463	0.12405959011522089	0.9636868402604672
PC464	0.12332393009601435	0.9637930866526176
PC465	0.12302855164729579	0.963899078569465
PC466	0.12257212209080579	0.9640046772617887
PC467	0.12200227299561199	0.9641097850160569
PC468	0.12173693838820634	0.96421466417848
PC469	0.12148081136266464	0.9643193226816006
PC470	0.12109303122857917	0.9644236471032483
PC471	0.12054406856450696	0.9645274985809795
PC472	0.12028865701594427	0.9646311300158081
PC473	0.11987163570035178	0.964734402177216
PC474	0.11935782832520961	0.9648372316817947
PC475	0.11872004269608663	0.9649395117194369
PC476	0.11865225559644338	0.9650417333569392
PC477	0.1178480794867565	0.9651432621782926
PC478	0.11749779843784337	0.9652444892244946
PC479	0.11730673931695561	0.9653455516688851
PC480	0.11647835517596082	0.9654459004413531
PC481	0.11630409966972738	0.9655460990887089
PC482	0.11572480308823814	0.9656457986587831
PC483	0.11552978421729307	0.9657453302156305
PC484	0.11545229468971727	0.965844795013474
PC485	0.11470338750402932	0.9659436146106133
PC486	0.11463962370162811	0.9660423792737756
PC487	0.11433408824086413	0.9661408807111359
PC488	0.1137026654074589	0.9662388381632544
PC489	0.11346033470491666	0.9663365868419188
PC490	0.11284847214320436	0.9664338083869634
PC491	0.11265826562210551	0.9665308660647307
PC492	0.1122730006152351	0.9666275918278651
PC493	0.11161504487057027	0.9667237507470462
PC494	0.11144208238613276	0.9668197606550829
PC495	0.11073515693158083	0.966915161530639
PC496	0.11052747607358768	0.9670103834843764
PC497	0.10999230019130171	0.9671051443718259
PC498	0.10977491656434613	0.9671997179782987
PC499	0.10934278884429854	0.967293919296837
PC500	0.10874642844282349	0.9673876068372219
PC501	0.10862030678938298	0.9674811857209118
PC502	0.10843205754047079	0.9675746024235595
PC503	0.10810560571927084	0.9676677378804813
PC504	0.10760557421355628	0.9677604425488012
PC505	0.10691150745923861	0.9678525492627055
PC506	0.10676670929690985	0.9679445312296744
PC507	0.10653404418223154	0.9680363127503145
PC508	0.10595602651808925	0.9681275962954901
PC509	0.10581787775135452	0.9682187608223368
PC510	0.10563759767400194	0.9683097700337654
PC511	0.10521374711134135	0.9684004140882202
PC512	0.10486718275694033	0.9684907595695409
PC513	0.10425507887429945	0.9685805777093385
PC514	0.10409351411366541	0.9686702566573919
PC515	0.10378817808950982	0.9687596725514628
PC516	0.10300906411612423	0.9688484172209897
PC517	0.10262868958239296	0.9689368341891382
PC518	0.10211149976992918	0.9690248055864102
PC519	0.10198745134193152	0.9691126701131185
PC520	0.10164576874158829	0.9692002402724358
PC521	0.10144714154147953	0.969287639309868
PC522	0.1013404884643764	0.96937494646323
PC523	0.10094253644172202	0.9694619107718042
PC524	0.10039531869776597	0.9695484036397506
PC525	0.100078299012677	0.9696346233879728
PC526	0.09999211561416785	0.969720768887222
PC527	0.09934772789151923	0.9698063592316798
PC528	0.09905047403591818	0.9698916934851285
PC529	0.09870797666274791	0.9699767326692408
PC530	0.0985914941492374	0.9700616715009982
PC531	0.09822287181355402	0.970146292756165
PC532	0.09783069991229186	0.9702305761462511
PC533	0.09731361714799071	0.9703144140576851
PC534	0.0970871264584309	0.9703980568421994
PC535	0.09699572767338785	0.9704816208845655
PC536	0.09666497853700758	0.9705648999789704
PC537	0.09618067846922111	0.9706477618377676
PC538	0.09602128807650523	0.9707304863780886
PC539	0.09560606741220805	0.9708128531962912
PC540	0.09540187979015886	0.9708950441021776
PC541	0.09483753074621559	0.9709767488084288
PC542	0.09430073714968563	0.9710579910546943
PC543	0.09424406143347536	0.9711391844735313
PC544	0.09393800374564062	0.971220114216656
PC545	0.09371827968536689	0.971300854662467
PC546	0.09352276665352119	0.97138142666932
PC547	0.09303087016366045	0.9714615748960738
PC548	0.09270964388996024	0.9715414463790308
PC549	0.09231705257903922	0.971620979635576
PC550	0.09199113536544841	0.9717002321069723
PC551	0.0916573008900198	0.9717791969723171
PC552	0.09153892102177733	0.9718580598506922
PC553	0.0911145547085501	0.9719365571277627
PC554	0.09061844379721357	0.9720146269939131
PC555	0.09039309592340118	0.9720925027177056
PC556	0.0900224205516165	0.9721700590961702
PC557	0.08957407168520723	0.972247229211811
PC558	0.08946059501068876	0.9723243015646958
PC559	0.08923933469107105	0.9724011832967444
PC560	0.08902405763451085	0.9724778795626751
PC561	0.08872165130270372	0.9725543152986201
PC562	0.08855446358015577	0.9726306069985106
PC563	0.08834728942090257	0.9727067202131149
PC564	0.08814001511163931	0.9727826548561512
PC565	0.08806838719598915	0.9728585277900967
PC566	0.08801146337792141	0.9729343516828683
PC567	0.08742779141239837	0.973009672728865
PC568	0.08716538382739558	0.9730847677047132
PC569	0.08675678904318689	0.9731595106667905
PC570	0.08604965566666917	0.9732336444172576
PC571	0.08591423504042166	0.9733076614997517
PC572	0.08565212958155417	0.9733814527723859
PC573	0.08562296271000285	0.9734552189170917
PC574	0.08500660768269834	0.973528454057816
PC575	0.08485334825882222	0.9736015571620339
PC576	0.08462637733006374	0.973674464725595
PC577	0.08441759100893342	0.9737471924149554
PC578	0.08413509000270818	0.9738196767232246
PC579	0.08395179179487278	0.9738920031158866
PC580	0.08367325182480868	0.973964089539981
PC581	0.08340973754352993	0.9740359489404826
PC582	0.08330371216060868	0.9741077169976871
PC583	0.0829795545410475	0.974179205785673
PC584	0.08250087561218816	0.9742502821807912
PC585	0.08230994934562152	0.9743211940885552
PC586	0.08181983505332795	0.9743916837516237
PC587	0.08148748621969305	0.9744618870885551
PC588	0.08143635059541106	0.9745320463709743
PC589	0.08123111185927655	0.9746020288355187
PC590	0.08117765625306574	0.9746719652468331
PC591	0.08059787930879792	0.9747414021670225
PC592	0.0802995755929512	0.9748105820917242
PC593	0.08016365853660302	0.9748796449207668
PC594	0.0795857137693318	0.974948209837147
PC595	0.07946282521430033	0.9750166688822206
PC596	0.07942874067400808	0.9750850985626817
PC597	0.07919990749043067	0.9751533310981105
PC598	0.07883732408390233	0.9752212512596249
PC599	0.0786201802752961	0.9752889843467715
PC600	0.07846705513273862	0.9753565855130985
PC601	0.07838869830914486	0.9754241191732262
PC602	0.07774195552711322	0.9754910956496249
PC603	0.07771836425704379	0.9755580518016036
PC604	0.0774132601001347	0.9756247450993589
PC605	0.07732382301622522	0.9756913613450167
PC606	0.0771442096704163	0.9757578228496606
PC607	0.0770544929252515	0.9758242070612724
PC608	0.07649159662504783	0.975890106324821
PC609	0.0761524230494134	0.9759557133825608
PC610	0.07605336028595712	0.9760212350954596
PC611	0.07576341580713977	0.9760865070145448
PC612	0.07544448387751215	0.9761515041664633
PC613	0.07535061990945738	0.9762164204524221
PC614	0.07505585394880768	0.9762810827907501
PC615	0.0746770835163017	0.9763454188096699
PC616	0.07449454579491821	0.9764095975681594
PC617	0.07434156379079669	0.9764736445291461
PC618	0.07417476699098796	0.9765375477908671
PC619	0.07367359110918736	0.9766010192780799
PC620	0.07359913807165597	0.9766644266222944
PC621	0.07331774946365648	0.9767275915437742
PC622	0.07318551371209214	0.9767906425411235
PC623	0.07283970160340272	0.9768533956134158
PC624	0.07272226955128999	0.9769160475153038
PC625	0.07256319969481596	0.9769785623748647
PC626	0.07229022729670076	0.9770408420624487
PC627	0.07185519714792174	0.9771027469615893
PC628	0.0716604891756891	0.9771644841153494
PC629	0.07144338818754693	0.9772260342316328
PC630	0.07120866472438052	0.9772873821282732
PC631	0.07097426077151314	0.9773485280805358
PC632	0.0708919856431209	0.97740960315089
PC633	0.07051568786956214	0.977470354032088
PC634	0.07042468755413038	0.9775310265144288
PC635	0.07033456288019314	0.9775916213522975
PC636	0.06998345693374007	0.9776519137043465
PC637	0.0696746898115742	0.9777119400464434
PC638	0.06947946911538745	0.9777717982014363
PC639	0.0692944399856874	0.9778314969495935
PC640	0.06903744191472297	0.9778909742880227
PC641	0.06888229864424489	0.9779503179669687
PC642	0.06854292858140315	0.9780093692708277
PC643	0.06824083097409907	0.9780681603106745
PC644	0.06811380251164273	0.9781268419125896
PC645	0.06803477746027806	0.9781854554326118
PC646	0.06766241460408251	0.9782437481534996
PC647	0.06749617436686435	0.978301897654613
PC648	0.06719188518689012	0.9783597850036242
PC649	0.06701751187794659	0.9784175221260333
PC650	0.0669808379675709	0.9784752276530282
PC651	0.06660374739433518	0.9785326083078518
PC652	0.06645979319459688	0.9785898649428333
PC653	0.06638071327897621	0.978647053448655
PC654	0.06632166691740855	0.9787041910846831
PC655	0.06608226765856805	0.9787611224727631
PC656	0.06581703816474672	0.9788178253595556
PC657	0.06547877728833469	0.9788742368268506
PC658	0.06535185966795522	0.9789305389517069
PC659	0.06508346257677379	0.9789866098463179
PC660	0.06505527091379378	0.9790426564531652
PC661	0.06488428739165326	0.9790985557537895
PC662	0.06467369528848226	0.9791542736244906
PC663	0.06453715402926408	0.9792098738617675
PC664	0.06450865832879313	0.9792654495493455
PC665	0.06408962360487935	0.9793206642289051
PC666	0.06398944225246332	0.9793757925999337
PC667	0.06384092216396399	0.9794307930175022
PC668	0.06370880282203183	0.9794856796112298
PC669	0.06325077101532924	0.9795401716000586
PC670	0.06295885640240306	0.9795944120977582
PC671	0.06290488019747113	0.9796486060937202
PC672	0.06274493105751539	0.9797026622898323
PC673	0.06264002993903715	0.9797566281112267
PC674	0.062349779783622016	0.9798103438754601
PC675	0.06223724255885542	0.9798639626862953
PC676	0.06202699684471374	0.9799174003656292
PC677	0.0618283701185567	0.9799706669234863
PC678	0.06177101510369722	0.9800238840686838
PC679	0.061430005141969155	0.9800768074259838
PC680	0.061196415915030514	0.9801295295408113
PC681	0.061076097322040675	0.9801821479984135
PC682	0.06099800605020045	0.9802346991785952
PC683	0.060811408965856524	0.9802870896011124
PC684	0.06072882910523124	0.9803394088791871
PC685	0.06063694113588599	0.9803916489936703
PC686	0.06045701352501844	0.980443734096393
PC687	0.0602831991128914	0.9804956694540161
PC688	0.05986013394032957	0.9805472403312971
PC689	0.059826108256110296	0.9805987818946714
PC690	0.05973834921514231	0.9806502478516207
PC691	0.05954586711332937	0.9807015479808278
PC692	0.05937109325388315	0.9807526975383495
PC693	0.059123872965039855	0.9808036341099265
PC694	0.05897837473818791	0.9808544453314466
PC695	0.05876119383871149	0.9809050694466444
PC696	0.05861084958925706	0.9809555640368255
PC697	0.058467963014188946	0.9810059355269476
PC698	0.058439783800585406	0.9810562827400313
PC699	0.05818692282460168	0.9811064121075891
PC700	0.05808711803010742	0.9811564554910289
PC701	0.05784414068200613	0.9812062895439148
PC702	0.05776326995694152	0.9812560539248176
PC703	0.05758284542466879	0.9813056628658509
PC704	0.05738683805495904	0.981355102942043
PC705	0.05721514867223295	0.981404395103897
PC706	0.05704712794334494	0.9814535425120424
PC707	0.05703369833452204	0.9815026783502722
PC708	0.05680501687175824	0.9815516171741806
PC709	0.05668815467923002	0.9816004553186318
PC710	0.05654343097984836	0.9816491687802994
PC711	0.05627742783335011	0.9816976530741598
PC712	0.05619607618861245	0.9817460672817138
PC713	0.05598986304458004	0.9817943038319181
PC714	0.055789903817874714	0.981842368112666
PC715	0.05560004931051073	0.9818902688294046
PC716	0.055298162689959796	0.9819379094639009
PC717	0.05514348572914604	0.9819854168406504
PC718	0.05510985426310739	0.9820328952431213
PC719	0.05495429115765321	0.9820802396244116
PC720	0.054749584025330485	0.9821274076458159
PC721	0.054570183545582546	0.9821744211095952
PC722	0.05448275803471884	0.9822213592542934
PC723	0.05413004676517101	0.9822679935301493
PC724	0.05395025865999894	0.9823144729144321
PC725	0.05381757663309031	0.9823608379901079
PC726	0.05364459333025425	0.9824070540367039
PC727	0.0536187450461591	0.9824532478144107
PC728	0.053536742245943326	0.9824993709448259
PC729	0.05340382919319136	0.9825453795675999
PC730	0.05316751559192826	0.9825911846007904
PC731	0.05289674077942986	0.9826367563552745
PC732	0.05270086920177764	0.9826821593619052
PC733	0.05266873336226074	0.9827275346827736
PC734	0.0523300660916532	0.9827726182340268
PC735	0.052302309359675586	0.9828176778722193
PC736	0.0522092379011871	0.9828626573272172
PC737	0.05196841790860382	0.9829074293102725
PC738	0.051806918680350936	0.9829520621580412
PC739	0.05167715676539261	0.9829965832129463
PC740	0.05152918009869829	0.9830409767825616
PC741	0.05151260862351751	0.9830853560754714
PC742	0.05132507571447162	0.983129573804482
PC743	0.05118540222177109	0.9831736712015775
PC744	0.05102842154346008	0.9832176333562209
PC745	0.05093455455765632	0.9832615146423049
PC746	0.05086222692785479	0.9833053336164781
PC747	0.050799074984643436	0.983349098183805
PC748	0.050647946390706314	0.9833927325503845
PC749	0.050542421701677304	0.983436276005026
PC750	0.050205243825481465	0.9834795289731997
PC751	0.05006045478911477	0.9835226572023003
PC752	0.04989045958498644	0.9835656389766364
PC753	0.04975651691120743	0.9836085053562893
PC754	0.04963462721398272	0.9836512667251744
PC755	0.04941825709200585	0.9836938416862407
PC756	0.04934801389921503	0.9837363561311866
PC757	0.049192211854777804	0.9837787363491004
PC758	0.04908105371363655	0.9838210208017282
PC759	0.048957080681005294	0.9838631984487471
PC760	0.048882742588990426	0.9839053120517961
PC761	0.04862167503454026	0.9839472007391638
PC762	0.04852443938018398	0.9839890056557865
PC763	0.048278209787614455	0.9840305984399722
PC764	0.048241235010395976	0.98407215936954
PC765	0.0480697271114695	0.9841135725411221
PC766	0.04799188862567294	0.9841549186530646
PC767	0.04789798815599065	0.9841961838676005
PC768	0.047741926060542776	0.9842373146310647
PC769	0.047633042569701245	0.984278351588906
PC770	0.047517517660904826	0.9843192890193908
PC771	0.047385865174755785	0.9843601130282414
PC772	0.04732765332784218	0.9844008868862518
PC773	0.04711045407002385	0.9844414736221239
PC774	0.04684115051440247	0.9844818283468108
PC775	0.04672614556967177	0.984522083992102
PC776	0.0465954754566445	0.9845622270620961
PC777	0.04653772037672984	0.9846023203747654
PC778	0.04635853236908084	0.9846422593128593
PC779	0.04616621464618235	0.9846820325648274
PC780	0.0460248846890071	0.9847216840577983
PC781	0.04582770724346645	0.9847611656778809
PC782	0.045759205517748903	0.9848005882821567
PC783	0.04559037761680323	0.9848398654373266
PC784	0.04546464690062756	0.9848790342726031
PC785	0.04525419613409164	0.9849180217997211
PC786	0.045193700950998374	0.9849569572088523
PC787	0.04508432467534407	0.9849957983878155
PC788	0.04492970099643661	0.9850345063549354
PC789	0.04486964222814099	0.9850731625800501
PC790	0.04467545445897332	0.9851116515079511
PC791	0.04457279363989545	0.9851500519912038
PC792	0.04438594760348862	0.9851882915023139
PC793	0.04422689927711671	0.9852263939896457
PC794	0.04413970972606232	0.9852644213611812
PC795	0.04403232827874997	0.9853023562211386
PC796	0.043914962140733704	0.9853401899674783
PC797	0.043790431207119916	0.9853779164275647
PC798	0.043581715080092606	0.9854154630739242
PC799	0.0435445808616866	0.9854529777283035
PC800	0.04339407313328116	0.9854903627168254
PC801	0.043196443568786935	0.9855275774429483
PC802	0.0431717361123383	0.9855647708830311
PC803	0.04313998700010857	0.9856019369705261
PC804	0.04290373835386828	0.985638899524398
PC805	0.04277786476448677	0.9856757536352878
PC806	0.04269451361889339	0.9857125359372555
PC807	0.04256833232376294	0.9857492095311454
PC808	0.04254944325306645	0.9857858668516682
PC809	0.042352905487124295	0.9858223548504013
PC810	0.0422354077897192	0.9858587416221752
PC811	0.04206803589597308	0.9858949841992266
PC812	0.041997730832416466	0.9859311662068547
PC813	0.04184704866235153	0.9859672183983397
PC814	0.041800531517326225	0.9860032305142382
PC815	0.04172838334207898	0.9860391804728305
PC816	0.041513151690055754	0.9860749450044215
PC817	0.041372886501490576	0.986110588694338
PC818	0.041220282454018445	0.9861461009123702
PC819	0.04115042557216177	0.9861815529470978
PC820	0.04110018251679986	0.9862169616962816
PC821	0.04094243842856598	0.9862522345453182
PC822	0.040854866880578246	0.9862874319494592
PC823	0.04082566188511926	0.9863226041928272
PC824	0.04074776335774669	0.9863577093248288
PC825	0.04060373982461582	0.9863926903772555
PC826	0.04048801570966346	0.9864275717307052
PC827	0.04031086244713313	0.986462300462559
PC828	0.04020312971862376	0.9864969363801982
PC829	0.040107233560068276	0.9865314896810992
PC830	0.04006924855592098	0.9865660102570485
PC831	0.03991446866727933	0.9866003974865765
PC832	0.0398596773733074	0.9866347375121488
PC833	0.039797504504796986	0.9866690239743702
PC834	0.03964925258808204	0.9867031827141676
PC835	0.03945301070497867	0.9867371723870852
PC836	0.039407752797893665	0.9867711230692786
PC837	0.03930833223782563	0.986804988098381
PC838	0.03918970689546718	0.9868387509290323
PC839	0.03907406920087379	0.9868724141351595
PC840	0.03901643756537252	0.9869060276903118
PC841	0.038896911192475056	0.9869395382707545
PC842	0.03883898426721251	0.9869729989458235
PC843	0.03866852135715964	0.9870063127631887
PC844	0.038497083379010005	0.9870394788828067
PC845	0.038428061697138804	0.9870725855386642
PC846	0.03833180177085544	0.9871056092643888
PC847	0.03818345190721799	0.9871385051833059
PC848	0.038109179530184924	0.9871713371148683
PC849	0.03800131113422097	0.9872040761153351
PC850	0.03793750956887507	0.9872367601492912
PC851	0.037832309075913145	0.9872693535506115
PC852	0.03777032596166921	0.9873018935520586
PC853	0.037595267712442856	0.9873342827368118
PC854	0.0373621322178657	0.9873664710699934
PC855	0.03729435520758953	0.9873986010117274
PC856	0.03721114187693542	0.9874306592632698
PC857	0.0371155436415318	0.9874626351547414
PC858	0.03709489052498324	0.9874945932530799
PC859	0.036962814330512336	0.9875264375647498
PC860	0.03693170440484222	0.9875582550745059
PC861	0.03682095718790952	0.9875899771729963
PC862	0.036684720650775646	0.9876215819005878
PC863	0.03661245771296658	0.9876531243720021
PC864	0.03652726993581575	0.9876845934521941
PC865	0.036513986515108995	0.9877160510884146
PC866	0.03640982915382063	0.9877474189906814
PC867	0.03616209705942312	0.9877785734660712
PC868	0.03600442021512027	0.9878095920992459
PC869	0.03592866970617191	0.9878405454716211
PC870	0.03586916672877314	0.9878714475808178
PC871	0.03575599931218046	0.9879022521936913
PC872	0.03565194487135516	0.9879329671612794
PC873	0.03559610740448836	0.98796363402361
PC874	0.0355619970426384	0.9879942714990821
PC875	0.0354172671386436	0.988024784286425
PC876	0.03531257955371991	0.9880552068830142
PC877	0.035241437490145085	0.9880855681890851
PC878	0.03516379579504273	0.9881158626050565
PC879	0.03505998452169013	0.9881460675852365
PC880	0.034992951802598274	0.9881762148151929
PC881	0.03491801030181781	0.9882062974813288
PC882	0.03484192051790439	0.988236314594372
PC883	0.03471643435948384	0.9882662235982138
PC884	0.03461138646053925	0.9882960421008831
PC885	0.034502280713534006	0.9883257666064507
PC886	0.034429174575360495	0.9883554281294049
PC887	0.034285011787782	0.9883849654528135
PC888	0.03418777682040964	0.9884144190060694
PC889	0.03414706319016779	0.9884438374835998
PC890	0.03408446097431946	0.9884732020278865
PC891	0.033867998144707374	0.9885023800844844
PC892	0.03384627294122347	0.9885315394243217
PC893	0.03381011470435863	0.9885606676130093
PC894	0.033779804978512656	0.9885897696891736
PC895	0.03367512402887481	0.9886187815803004
PC896	0.033554948993230284	0.9886476899378799
PC897	0.03345882041059808	0.9886765154784822
PC898	0.03338755984743819	0.9887052796264763
PC899	0.03330060829538905	0.9887339688637155
PC900	0.0331792387738892	0.9887625535383304
PC901	0.03306848360043256	0.988791042794825
PC902	0.033044744185628784	0.9888195115992696
PC903	0.03293187358979682	0.9888478831631093
PC904	0.03284137229623517	0.9888761767580103
PC905	0.032642772757795833	0.9889042992548573
PC906	0.03256284139651802	0.9889323528890049
PC907	0.03251930172558823	0.9889603690127281
PC908	0.032409598759269465	0.9889882906248315
PC909	0.032368258830077296	0.9890161766216385
PC910	0.03230696139239858	0.9890440098092981
PC911	0.03226970844898106	0.9890718109026931
PC912	0.03212104727942881	0.9890994839210835
PC913	0.032010351255657106	0.9891270615723124
PC914	0.03196543865652306	0.989154600530308
PC915	0.031853161006612285	0.9891820427585349
PC916	0.031744547794968075	0.9892093914139908
PC917	0.03163905636088443	0.9892366491861586
PC918	0.03161308406007249	0.9892638845825941
PC919	0.03154643494567604	0.9892910625592899
PC920	0.03141408846781863	0.9893181265164619
PC921	0.03137728803111887	0.9893451587692141
PC922	0.031228540578404216	0.989372062872627
PC923	0.031189862234261994	0.9893989336537599
PC924	0.03105818812670161	0.9894256909946314
PC925	0.03097136157673221	0.9894523735324402
PC926	0.03091937839594305	0.9894790112855474
PC927	0.030863309314808695	0.9895056007338562
PC928	0.03075521799852001	0.9895320970590187
PC929	0.030694068849367255	0.9895585407027879
PC930	0.0305165399921749	0.9895848314013779
PC931	0.030475045847555407	0.9896110863518114
PC932	0.030459909182750704	0.9896373282616612
PC933	0.030360222733847947	0.9896634842893506
PC934	0.030291929658042747	0.98968958148099
PC935	0.030176058918236277	0.9897155788473314
PC936	0.03010815461229763	0.989741517712557
PC937	0.030046385413608913	0.9897674033622025
PC938	0.0299709721874984	0.9897932240416253
PC939	0.029842007656956625	0.9898189336151493
PC940	0.02974478462373504	0.989844559428802
PC941	0.029648748788250374	0.9898701025053815
PC942	0.029591387713000388	0.9898955961640801
PC943	0.029545938602119088	0.9899210506673279
PC944	0.029470192324021188	0.9899464399134212
PC945	0.02943166880533292	0.9899717959706202
PC946	0.029395903563479032	0.9899971212152439
PC947	0.02916823064422999	0.9900222503144296
PC948	0.029135665047727553	0.9900473513576077
PC949	0.029066128049690894	0.9900723924930681
PC950	0.0290519587824966	0.9900974214213802
PC951	0.02895948725965299	0.9901223706833562
PC952	0.028787672089310767	0.9901471719226251
PC953	0.028780751772282346	0.9901719671998823
PC954	0.028666914591562044	0.9901966644037995
PC955	0.028573520672914514	0.9902212811467151
PC956	0.028546118014209514	0.9902458742816124
PC957	0.028418251339870745	0.9902703572564392
PC958	0.028383211138964998	0.99029481004333
PC959	0.028330075532379588	0.9903192170526777
PC960	0.02825394004271889	0.9903435584695562
PC961	0.028094470887390074	0.9903677625001028
PC962	0.028005812248003855	0.9903918901491997
PC963	0.027961223995634606	0.9904159793844951
PC964	0.027864675008766812	0.9904399854406256
PC965	0.027837610735425067	0.9904639681802643
PC966	0.02775103701342587	0.9904878763346574
PC967	0.027642997577350167	0.9905116914106004
PC968	0.027592276428723177	0.9905354627891113
PC969	0.02752502923705604	0.9905591762326255
PC970	0.027435379491627124	0.9905828124408292
PC971	0.027383150085765837	0.990606403652203
PC972	0.027338872298856322	0.9906299567172485
PC973	0.02726363638711916	0.9906534449648318
PC974	0.02712513689254942	0.9906768138919261
PC975	0.027121974554055538	0.9907001800945936
PC976	0.027016899912049128	0.9907234557730488
PC977	0.026952209532518857	0.9907466757192593
PC978	0.02687343112841487	0.9907698277960694
PC979	0.026811516114548527	0.9907929265316759
PC980	0.026753945156724055	0.990815975668583
PC981	0.026666293769765596	0.9908389492918113
PC982	0.026604998117042197	0.9908618701074301
PC983	0.026585318539516803	0.9908847739686416
PC984	0.026471829843890984	0.990907580056741
PC985	0.026453554752006062	0.9909303704004297
PC986	0.0263120261153673	0.9909530388139547
PC987	0.02618415130309826	0.9909755970603981
PC988	0.02613982056298378	0.9909981171148929
PC989	0.026057958140224238	0.9910205666430343
PC990	0.02601274795088678	0.9910429772215616
PC991	0.025909939492721676	0.9910652992282459
PC992	0.025840111584466825	0.991087561076587
PC993	0.025791943906364155	0.9911097814273694
PC994	0.025697550025946925	0.9911319204556606
PC995	0.02567068317054192	0.99115403633754
PC996	0.02554685832252775	0.991176045541475
PC997	0.025523821855007355	0.9911980348989651
PC998	0.025444000910261957	0.9912199554888821
PC999	0.02534815813587075	0.9912417935080523
PC1000	0.025255827581522828	0.991263551982334
PC1001	0.02515537668464172	0.9912852239158658
PC1002	0.0251306444367051	0.9913068745419993
PC1003	0.02505448004191564	0.9913284595507611
PC1004	0.024919112502393745	0.9913499279372852
PC1005	0.024908289206194912	0.9913713869992915
PC1006	0.024815598262612405	0.9913927662059256
PC1007	0.024715874658196656	0.991414059498389
PC1008	0.024691226076461594	0.9914353315555343
PC1009	0.024651690726355115	0.9914565695520695
PC1010	0.02454963932077179	0.99147771962898
PC1011	0.02447997830779335	0.9914988096913312
PC1012	0.02441175195338008	0.9915198409751144
PC1013	0.024345144874496096	0.9915408148753727
PC1014	0.02425511068873929	0.9915617112091165
PC1015	0.024188773668548283	0.9915825503919972
PC1016	0.024091007799300308	0.9916033053473409
PC1017	0.02403249965265249	0.9916240098965751
PC1018	0.02399977621224335	0.9916446862538157
PC1019	0.023920850594622803	0.9916652946148277
PC1020	0.02387494747196045	0.9916858634292476
PC1021	0.02375420171668746	0.9917063282184321
PC1022	0.0237342639488951	0.9917267758307725
PC1023	0.023599964083530788	0.9917471077407012
PC1024	0.023528444511454995	0.9917673780348794
PC1025	0.023518456334986296	0.9917876397240146
PC1026	0.023475870986765398	0.9918078647248962
PC1027	0.023422150802168466	0.9918280434446077
PC1028	0.023401244649271402	0.9918482041531894
PC1029	0.023269928200489804	0.991868251729641
PC1030	0.023203674127415932	0.9918882422266901
PC1031	0.023095505106252964	0.9919081395336485
PC1032	0.023034890444270345	0.9919279846196863
PC1033	0.02297981963164846	0.991947782260957
PC1034	0.022909256852983124	0.9919675191107767
PC1035	0.022865253131980182	0.9919872180503824
PC1036	0.022821794693985226	0.9920068795495475
PC1037	0.022753246437302168	0.9920264819928186
PC1038	0.022716596548287244	0.9920460528613703
PC1039	0.022705154976551584	0.9920656138727458
PC1040	0.022628628838305215	0.9920851089550993
PC1041	0.022572475275795496	0.9921045556598718
PC1042	0.022529756663133067	0.9921239655615803
PC1043	0.02243890124839845	0.992143297189267
PC1044	0.02240309208479347	0.9921625979665383
PC1045	0.02235020337326565	0.9921818531789726
PC1046	0.022251068483381382	0.9922010229844274
PC1047	0.022242116034857103	0.9922201850771426
PC1048	0.02217197439840354	0.9922392867412303
PC1049	0.022060053528805534	0.9922582919829239
PC1050	0.02204201010956343	0.9922772816797983
PC1051	0.0220125758478518	0.9922962460183816
PC1052	0.021951983960470788	0.9923151581556653
PC1053	0.021906303157335934	0.9923340309378902
PC1054	0.021874211751437698	0.9923528760726334
PC1055	0.021815306570976797	0.9923716704592137
PC1056	0.021714167464367277	0.9923903777121357
PC1057	0.02166060139556467	0.9924090388166616
PC1058	0.021563412675989248	0.9924276161908784
PC1059	0.021528392380146633	0.9924461633943077
PC1060	0.02151243648352746	0.9924646968513664
PC1061	0.0214044405879458	0.9924831372674859
PC1062	0.021374666538709855	0.9925015520325797
PC1063	0.021327985217148834	0.992519926580645
PC1064	0.021235921085235438	0.9925382218133508
PC1065	0.02121179049449991	0.9925564962569997
PC1066	0.021127398516570677	0.9925746979950255
PC1067	0.021087939445634748	0.9925928657381573
PC1068	0.021056607384988935	0.9926110064880006
PC1069	0.020894519768709555	0.9926290075956479
PC1070	0.020864452153545494	0.9926469827993556
PC1071	0.020802407047500502	0.9926649045497825
PC1072	0.020767374535611158	0.9926827961188974
PC1073	0.02069786374649881	0.9927006278028746
PC1074	0.020646635340262905	0.9927184153524057
PC1075	0.020604764973921	0.9927361668296566
PC1076	0.02051651042377719	0.9927538422735898
PC1077	0.02044156254943113	0.9927714531482116
PC1078	0.020386428496545615	0.9927890165235833
PC1079	0.0202957662289722	0.9928065017913338
PC1080	0.02028391947864966	0.9928239768528373
PC1081	0.020163402143732048	0.9928413480858946
PC1082	0.020124371196430305	0.9928586856928965
PC1083	0.020087163440977333	0.9928759912445642
PC1084	0.02003327353191654	0.9928932503688401
PC1085	0.019995227363561654	0.9929104767154702
PC1086	0.019930136113589247	0.9929276469844964
PC1087	0.01983764555257991	0.9929447375707847
PC1088	0.0198088809541189	0.9929618033757123
PC1089	0.019738696219381947	0.9929788087148822
PC1090	0.01969801235322204	0.9929957790039692
PC1091	0.019673766203363308	0.9930127284044422
PC1092	0.019632509324061853	0.9930296422611683
PC1093	0.01952360565938129	0.9930464622948914
PC1094	0.019510787140624233	0.9930632712851668
PC1095	0.01947083835756133	0.9930800458586501
PC1096	0.01941969062155095	0.9930967763671865
PC1097	0.0193895253094537	0.9931134808876152
PC1098	0.01928268212101995	0.9931300933601884
PC1099	0.01921871172671719	0.9931466507208009
PC1100	0.019185175267752003	0.9931631791889852
PC1101	0.019172237149282248	0.993179696510684
PC1102	0.019131394822687883	0.9931961786457824
PC1103	0.019067066259145043	0.993212605360349
PC1104	0.018991871545713794	0.9932289672929467
PC1105	0.018927909131078224	0.9932452741204583
PC1106	0.018872712478264584	0.9932615333947884
PC1107	0.018836275007797935	0.9932777612774026
PC1108	0.01873522291896966	0.9932939021013266
PC1109	0.01868249122057673	0.9933099974956837
PC1110	0.018651568027550823	0.9933260662490013
PC1111	0.018607552656921208	0.9933420970820683
PC1112	0.018572291998536893	0.9933580975372701
PC1113	0.018493980088229865	0.9933740305249662
PC1114	0.01843140707128449	0.9933899096045744
PC1115	0.018312884773635744	0.9934056865745068
PC1116	0.018257269996698574	0.9934214156310341
PC1117	0.01821255969807624	0.9934371061686146
PC1118	0.018184984617164283	0.9934527729496309
PC1119	0.0181284588981399	0.9934683910324449
PC1120	0.01812104018772013	0.9934840027238696
PC1121	0.01803630609329441	0.9934995414149302
PC1122	0.017998539855958826	0.9935150475695117
PC1123	0.017946033311020394	0.9935305084885014
PC1124	0.017932066281200754	0.9935459573745749
PC1125	0.017845661925652286	0.9935613318213157
PC1126	0.017805968068933593	0.9935766720708892
PC1127	0.017755425247248435	0.9935919687766636
PC1128	0.017696999170821584	0.993607215147034
PC1129	0.017648827673432805	0.9936224200165554
PC1130	0.01756401614598033	0.9936375518190023
PC1131	0.01755792134287603	0.9936526783706365
PC1132	0.017505004310195766	0.9936677593330343
PC1133	0.017483781266632293	0.9936828220112939
PC1134	0.01735990440844621	0.993697777966801
PC1135	0.017343390586772187	0.9937127196952723
PC1136	0.01729716310486609	0.9937276215977083
PC1137	0.017278012480054575	0.9937425070014423
PC1138	0.01719433165370829	0.9937573203122264
PC1139	0.017150657156453347	0.9937720959964303
PC1140	0.017049256291244166	0.9937867843214649
PC1141	0.017023179357700417	0.9938014501806237
PC1142	0.016966091758192716	0.993816066857507
PC1143	0.016877420628169652	0.9938306071421796
PC1144	0.016868397015693818	0.9938451396528034
PC1145	0.016812021307393305	0.9938596235944624
PC1146	0.01678541300027846	0.993874084612455
PC1147	0.016718022859055916	0.9938884875722964
PC1148	0.016693642338949995	0.993902869527761
PC1149	0.01665150638608046	0.9939172151821365
PC1150	0.01661451074931626	0.9939315289639231
PC1151	0.01654396104507756	0.9939457819655226
PC1152	0.01650133090365622	0.9939599982402783
PC1153	0.016453905082997166	0.9939741736566025
PC1154	0.016434208267437838	0.9939883321036685
PC1155	0.016283911492773175	0.9940023610666189
PC1156	0.01626816338907641	0.9940163764622169
PC1157	0.016212939050657547	0.9940303442807816
PC1158	0.01618425104664187	0.9940442873839737
PC1159	0.016131218007046862	0.9940581847979866
PC1160	0.01606759861482487	0.994072027402435
PC1161	0.015972534908212852	0.9940857881073216
PC1162	0.0159556514540563	0.9940995342667255
PC1163	0.015913201895719663	0.9941132438548619
PC1164	0.015892252854986442	0.9941269353949195
PC1165	0.015826771167909443	0.994140570521003
PC1166	0.015751573509806223	0.9941541408625807
PC1167	0.015739277139968505	0.994167700610554
PC1168	0.015704054630593104	0.9941812300135282
PC1169	0.01562447116185633	0.9941946908535202
PC1170	0.015608038041547112	0.9942081375360025
PC1171	0.015583017560845245	0.9942215626627671
PC1172	0.01548288298916933	0.9942349015213033
PC1173	0.015419750190582011	0.9942481859894867
PC1174	0.01537663684394471	0.9942614333145339
PC1175	0.01535548772088289	0.9942746624191268
PC1176	0.015305859222932788	0.9942878487676314
PC1177	0.015228074964659966	0.9943009681032148
PC1178	0.015184819017632559	0.9943140501728084
PC1179	0.0151314126510908	0.9943270862315933
PC1180	0.015111865503883899	0.9943401054500629
PC1181	0.015076684085320879	0.994353094358934
PC1182	0.015009201361288489	0.9943660251298918
PC1183	0.014955603522145004	0.9943789097250828
PC1184	0.01490797351728473	0.9943917532859331
PC1185	0.014873084302127852	0.9944045667889249
PC1186	0.014845865179452892	0.9944173568420187
PC1187	0.014800046767136974	0.9944301074215002
PC1188	0.014722820953167069	0.9944427914691731
PC1189	0.014651411930670684	0.9944554139963365
PC1190	0.014630913287350594	0.994468018863449
PC1191	0.014616800863438893	0.9944806115723849
PC1192	0.01457855735422956	0.9944931713336611
PC1193	0.014543313598142872	0.9945057007316337
PC1194	0.014492894717162592	0.9945181866925848
PC1195	0.01443004259305494	0.9945306185049905
PC1196	0.014367052796803267	0.9945429960502431
PC1197	0.014306637341525909	0.9945553215461965
PC1198	0.014287842914047826	0.9945676308503196
PC1199	0.014242653999433088	0.9945799012231573
PC1200	0.014190214701688773	0.9945921264183383
PC1201	0.01417289262417067	0.9946043366901524
PC1202	0.014129178334003789	0.9946165093011037
PC1203	0.014078669413795455	0.9946286383974625
PC1204	0.014020280757297993	0.9946407171906556
PC1205	0.013936659186730361	0.9946527239419494
PC1206	0.01390904476817896	0.9946647069027885
PC1207	0.013905666255143126	0.9946766869529613
PC1208	0.013829069226876396	0.9946886010130387
PC1209	0.013821176235813793	0.9947005082731234
PC1210	0.013764925323135344	0.9947123670717578
PC1211	0.013729220254865476	0.9947241951096575
PC1212	0.013684117318188947	0.9947359842903436
PC1213	0.013634366009809062	0.9947477306091373
PC1214	0.013619914323787613	0.9947594644774723
PC1215	0.013595991990759365	0.9947711777361692
PC1216	0.013485870582509692	0.994782796122749
PC1217	0.013463211034156724	0.9947943949876087
PC1218	0.013398910865476106	0.9948059384563994
PC1219	0.013365285946682277	0.9948174529565519
PC1220	0.013291456677672711	0.9948289038510971
PC1221	0.013240037627189484	0.9948403104469519
PC1222	0.013238314189736146	0.9948517155580258
PC1223	0.013179010595947564	0.9948630695776943
PC1224	0.013156954711506998	0.9948744045957132
PC1225	0.013146718044827166	0.9948857307946091
PC1226	0.013106316544727136	0.9948970221866866
PC1227	0.013055684198801883	0.9949082699578379
PC1228	0.013041789997018811	0.9949195057588157
PC1229	0.013020397762290999	0.9949307231298932
PC1230	0.012981013321852666	0.9949419065703725
PC1231	0.012937678443614842	0.9949530526768611
PC1232	0.012859536835551445	0.9949641314625635
PC1233	0.012845880603460163	0.9949751984831088
PC1234	0.012777904702421588	0.9949862069408576
PC1235	0.01273994513633631	0.9949971826955704
PC1236	0.012711898397947797	0.9950081342873751
PC1237	0.012689111168406254	0.9950190662474593
PC1238	0.012601259506931133	0.9950299225213237
PC1239	0.012579861576942679	0.9950407603603812
PC1240	0.0125573588090887	0.9950515788127883
PC1241	0.012494710103589386	0.9950623432918998
PC1242	0.01244477786533266	0.9950730647532436
PC1243	0.012420460742524179	0.995083765264829
PC1244	0.012381409149795504	0.9950944321325722
PC1245	0.01233505500105967	0.995105059065154
PC1246	0.012301141871547775	0.9951156567807974
PC1247	0.012269634147437505	0.9951262273518144
PC1248	0.012248219242842008	0.9951367794734003
PC1249	0.012231365181091677	0.9951473170748257
PC1250	0.01217927155916652	0.995157809796402
PC1251	0.012138021289782048	0.9951682669799257
PC1252	0.012095506905964181	0.9951786875363334
PC1253	0.012068041281940525	0.9951890844304767
PC1254	0.01200555550059709	0.9951994274916871
PC1255	0.01198287638287248	0.995209751014318
PC1256	0.011926214709479951	0.9952200257216186
PC1257	0.01185837866726086	0.9952302419866141
PC1258	0.011848415141388492	0.9952404496678038
PC1259	0.011802406758608839	0.9952506177117172
PC1260	0.011760584205838682	0.9952607497245429
PC1261	0.011743200002958934	0.9952708667604794
PC1262	0.011695943893175855	0.9952809430841942
PC1263	0.011634742197932165	0.995290966681246
PC1264	0.011630181510912854	0.9953009863491615
PC1265	0.011611991908192234	0.9953109903463173
PC1266	0.011591572716457178	0.9953209767518716
PC1267	0.011538265353437015	0.9953309172319108
PC1268	0.011489810102310174	0.9953408159666407
PC1269	0.011456337379333015	0.9953506858638526
PC1270	0.011410801341668482	0.9953605165307244
PC1271	0.011404522594124764	0.9953703417883114
PC1272	0.011384111561952667	0.9953801494613262
PC1273	0.01130366272416186	0.9953898878258237
PC1274	0.011261960958109418	0.9953995902632939
PC1275	0.011255839961457932	0.9954092874273852
PC1276	0.011204480130198877	0.9954189403438047
PC1277	0.011155800897745921	0.99542855132195
PC1278	0.011126935029279644	0.995438137431488
PC1279	0.011093587864013	0.9954476948116788
PC1280	0.011073091561659589	0.9954572345338355
PC1281	0.011029695872701754	0.9954667368696114
PC1282	0.010982607100238705	0.9954761986373307
PC1283	0.010955577147014457	0.995485637118126
PC1284	0.010941434684847894	0.9954950634148658
PC1285	0.010917649647276801	0.9955044692202508
PC1286	0.010829327761839478	0.9955137989343074
PC1287	0.01081185604246954	0.995523113596077
PC1288	0.010787077154993111	0.9955324069102675
PC1289	0.010723152969597529	0.995541645152307
PC1290	0.01068723008922879	0.9955508524459618
PC1291	0.01066822449894439	0.995560043365865
PC1292	0.01063868122074177	0.995569208833557
PC1293	0.010577513213651184	0.9955783216036089
PC1294	0.010558602176176586	0.9955874180813687
PC1295	0.010525557627793633	0.9955964860904927
PC1296	0.010509669123331934	0.9956055404113061
PC1297	0.01048448512214281	0.9956145730355251
PC1298	0.010467169639772643	0.9956235907420593
PC1299	0.010426671356790543	0.9956325735583945
PC1300	0.01041211470471531	0.9956415438338404
PC1301	0.01038692145205618	0.9956504924047217
PC1302	0.010339984504113805	0.9956594005383467
PC1303	0.010320388025577089	0.9956682917891562
PC1304	0.010312829835064609	0.9956771765284115
PC1305	0.010262765899126348	0.9956860181364386
PC1306	0.01024067261684226	0.9956948407105967
PC1307	0.010194250306704535	0.9957036232908707
PC1308	0.010179831124936155	0.9957123934486891
PC1309	0.010176174556818551	0.9957211604562902
PC1310	0.010106708945445188	0.9957298676176751
PC1311	0.010084760657063234	0.9957385558701065
PC1312	0.010057231304716615	0.99574722040537
PC1313	0.010027792412816667	0.9957558595783533
PC1314	0.009989654593390478	0.9957644658947313
PC1315	0.009984670645844075	0.9957730679173242
PC1316	0.009951800979459082	0.9957816416219462
PC1317	0.00989245566699762	0.9957901641992213
PC1318	0.00987356243844447	0.9957986704995472
PC1319	0.009859594945765724	0.995807164766558
PC1320	0.009848132003726818	0.9958156491579815
PC1321	0.009820109059125904	0.9958241094069958
PC1322	0.009774791326842561	0.9958325306137454
PC1323	0.00974681999651603	0.9958409277225528
PC1324	0.009721267252450887	0.9958493028170855
PC1325	0.009708484879197806	0.9958576668993108
PC1326	0.00968933114725217	0.9958660144801569
PC1327	0.00967074890877926	0.9958743460519788
PC1328	0.009643944732850771	0.9958826545313888
PC1329	0.009609678386025274	0.9958909334895556
PC1330	0.009549196822948119	0.9958991603414697
PC1331	0.009543362125821705	0.9959073821666588
PC1332	0.009513614701038661	0.9959155783637594
PC1333	0.009480066899434465	0.99592374565866
PC1334	0.009428361684321172	0.9959318684083329
PC1335	0.009405566879461322	0.995939971519759
PC1336	0.009384208748981023	0.9959480562306662
PC1337	0.009372648976130615	0.9959561309825641
PC1338	0.009354822480521875	0.9959641903765275
PC1339	0.009310723981363766	0.9959722117786232
PC1340	0.009290349426219709	0.9959802156275728
PC1341	0.009284888215498952	0.9959882147715641
PC1342	0.009260078274721532	0.9959961925412228
PC1343	0.009215360098665125	0.9960041317851482
PC1344	0.00918128041181735	0.9960120416686422
PC1345	0.00915549794811131	0.9960199293399528
PC1346	0.009107880092235579	0.9960277759873892
PC1347	0.009090950754946274	0.9960356080498135
PC1348	0.009060660456098851	0.9960434140164511
PC1349	0.009053353721333007	0.9960512136881694
PC1350	0.009028987175932245	0.9960589923675504
PC1351	0.008977368999029938	0.9960667265766889
PC1352	0.008949282413288462	0.9960744365885902
PC1353	0.008939699373993096	0.9960821383444834
PC1354	0.00891688945281014	0.9960898204491069
PC1355	0.008910278391268229	0.9960974968581493
PC1356	0.008876378184214596	0.9961051440613863
PC1357	0.008874511508926937	0.9961127896564398
PC1358	0.008826378930395668	0.9961203937841739
PC1359	0.008809297373003771	0.9961279831957548
PC1360	0.008791273736506197	0.9961355570795597
PC1361	0.008765786519540917	0.9961431090055429
PC1362	0.008746009549683263	0.9961506438932135
PC1363	0.008706595979788196	0.9961581448251903
PC1364	0.00867994841298552	0.9961656227996775
PC1365	0.008648694927867058	0.996173073848571
PC1366	0.008628378040009883	0.9961805073940001
PC1367	0.008608701592283904	0.9961879239877185
PC1368	0.008602554084840524	0.9961953352852182
PC1369	0.008595776196998015	0.9962027407434123
PC1370	0.00856906004806543	0.9962101231850319
PC1371	0.008553099733972246	0.996217491876475
PC1372	0.00849165184143615	0.9962248076291506
PC1373	0.008477380203420093	0.9962321110864828
PC1374	0.008456263007864815	0.9962393963508671
PC1375	0.008428203860366263	0.9962466574416529
PC1376	0.008407667969917968	0.9962539008402983
PC1377	0.008382934617217253	0.9962611229305934
PC1378	0.008356672112157088	0.9962683223951386
PC1379	0.008350368671031711	0.9962755164291248
PC1380	0.00832919034906734	0.9962826922175012
PC1381	0.008310216407182765	0.9962898516593919
PC1382	0.008290330147303375	0.9962969939688139
PC1383	0.008252299147077004	0.9963041035136575
PC1384	0.008247567634534027	0.9963112089821947
PC1385	0.00821442775847416	0.9963182858999693
PC1386	0.00818555260122827	0.996325337941134
PC1387	0.008180045645837079	0.9963323852379304
PC1388	0.008155443290608917	0.9963394113392341
PC1389	0.008132199938642034	0.9963464174158573
PC1390	0.008119951018060838	0.9963534129397547
PC1391	0.008098424826261396	0.9963603899183445
PC1392	0.008079673668454194	0.996367350742382
PC1393	0.00805657665489772	0.9963742916678132
PC1394	0.008040423399616227	0.9963812186768446
PC1395	0.008015072863610383	0.9963881238458083
PC1396	0.007999372162107549	0.9963950154882579
PC1397	0.007986697587943202	0.9964018962112714
PC1398	0.007970848628924478	0.9964087632800434
PC1399	0.007944656515373377	0.9964156077837092
PC1400	0.007931004842733779	0.9964224405261461
PC1401	0.007898770006472143	0.996429245497533
PC1402	0.007883641191176665	0.9964360374350988
PC1403	0.007867890447273665	0.9964428158030375
PC1404	0.007846490834037307	0.9964495757347192
PC1405	0.0078383407680028	0.9964563286449322
PC1406	0.007805913760760537	0.9964630536185352
PC1407	0.007778072630380964	0.9964697546063662
PC1408	0.007769147418562445	0.9964764479049227
PC1409	0.00773123089817688	0.996483108537528
PC1410	0.007715184890029069	0.9964897553461295
PC1411	0.0077019440638278775	0.9964963907474559
PC1412	0.00768138328182448	0.9965030084351973
PC1413	0.007662090013082809	0.9965096095013456
PC1414	0.007653166715076156	0.996516202879868
PC1415	0.00761968701197716	0.996522767414859
PC1416	0.007605609597930972	0.9965293198218351
PC1417	0.007600053355633678	0.9965358674419812
PC1418	0.007589373332026504	0.996542405861042
PC1419	0.0075709062890150685	0.9965489283703222
PC1420	0.007540570669831211	0.9965554247447711
PC1421	0.007539612873731815	0.9965619202940568
PC1422	0.007508715206898431	0.9965683892242944
PC1423	0.007483486826800101	0.9965748364197045
PC1424	0.007460830109872406	0.9965812640958336
PC1425	0.007443245127870596	0.9965876766220977
PC1426	0.007427552055658964	0.9965940756284203
PC1427	0.007410495285614217	0.9966004599399446
PC1428	0.007382666038533919	0.9966068202759347
PC1429	0.0073740908411658	0.996613173224196
PC1430	0.007356709923993337	0.9966195111983985
PC1431	0.0073458503585765314	0.9966258398168368
PC1432	0.007330728027560743	0.9966321554070402
PC1433	0.0073056052690660496	0.9966384493534114
PC1434	0.007299345621778003	0.996644737906953
PC1435	0.007250831486940636	0.9966509846644556
PC1436	0.007237993623374597	0.9966572203618446
PC1437	0.007230175532288382	0.9966634493237687
PC1438	0.0072146601717724985	0.9966696649188543
PC1439	0.00718750111960922	0.9966758571157941
PC1440	0.007153494184091475	0.9966820200149796
PC1441	0.007132236918800017	0.9966881646005438
PC1442	0.007116776930556533	0.9966942958669738
PC1443	0.007102847895391973	0.9967004151332207
PC1444	0.007092507653046632	0.9967065254911118
PC1445	0.007060551410523543	0.9967126083179677
PC1446	0.007057242472235792	0.9967186882940975
PC1447	0.007045935535537373	0.9967247585290422
PC1448	0.007024279864798659	0.99673081010713
PC1449	0.007014871972426231	0.9967368535801031
PC1450	0.006998578205274699	0.9967428830156222
PC1451	0.006978173817712414	0.996748894872294
PC1452	0.006955009878321634	0.996754886772701
PC1453	0.006928563519802401	0.996760855888964
PC1454	0.006922607523633752	0.996766819874
PC1455	0.006905159856636577	0.9967727688274708
PC1456	0.006894756161571234	0.99677870881792
PC1457	0.006866448014998994	0.9967846244202521
PC1458	0.006859764719637636	0.9967905342647719
PC1459	0.006842289960249301	0.9967964290543864
PC1460	0.006830915635372349	0.996802314044759
PC1461	0.00682389892086063	0.9968081929900715
PC1462	0.006793054355167684	0.9968140453620835
PC1463	0.006784490224148757	0.9968198903559005
PC1464	0.006775756333430669	0.9968257278252703
PC1465	0.006764071516927907	0.9968315552279031
PC1466	0.006753738931383936	0.9968373737287766
PC1467	0.006727935278629974	0.9968431699992119
PC1468	0.006714691619393596	0.9968489548599312
PC1469	0.006706133673918733	0.9968547323477844
PC1470	0.00669042132122948	0.9968604962990857
PC1471	0.006671508915722043	0.9968662439569161
PC1472	0.006650021265409806	0.9968719731026434
PC1473	0.006633029949864882	0.9968776876099629
PC1474	0.006617812999003108	0.9968833890075303
PC1475	0.006611026949097738	0.9968890845587602
PC1476	0.006595860869849228	0.9968947670440653
PC1477	0.006571350861237523	0.9969004284134365
PC1478	0.006565691048124414	0.9969060849067488
PC1479	0.006555714038100166	0.9969117328046383
PC1480	0.006527007765618727	0.9969173559714163
PC1481	0.006524272600117334	0.9969229767817863
PC1482	0.006494722040517802	0.9969285721336721
PC1483	0.006483498068754961	0.9969341578158489
PC1484	0.006465540525906978	0.9969397280271911
PC1485	0.006455100368966784	0.9969452892440989
PC1486	0.0064287183261552	0.996950827732272
PC1487	0.006419526434228932	0.9969563583014196
PC1488	0.006410064828097799	0.9969618807191766
PC1489	0.006394238935250862	0.9969673895025642
PC1490	0.006379793929935743	0.9969728858412488
PC1491	0.006365711894676673	0.9969783700479372
PC1492	0.006349483918791121	0.9969838402738525
PC1493	0.006337254915741104	0.9969892999642014
PC1494	0.006330295673597787	0.9969947536590037
PC1495	0.006307708673290249	0.9970001878945877
PC1496	0.006300452033721165	0.9970056158784102
PC1497	0.006275279015262627	0.9970110221751004
PC1498	0.006266524105147267	0.9970164209292349
PC1499	0.006258848351904779	0.9970218130705322
PC1500	0.006248298073017438	0.9970271961225223
PC1501	0.006224023317582131	0.9970325582612544
PC1502	0.006216782761080889	0.9970379141620811
PC1503	0.006212497841377483	0.9970432663713513
PC1504	0.006193956826513041	0.9970486026071123
PC1505	0.006172221062356457	0.9970539201170141
PC1506	0.006162077136348775	0.9970592288876914
PC1507	0.006137720304499276	0.9970645166743997
PC1508	0.006122801213211077	0.9970697916079689
PC1509	0.00611636080999106	0.9970750609929833
PC1510	0.006097021964776022	0.9970803137171391
PC1511	0.006093847152027935	0.997085563706121
PC1512	0.006080172977579557	0.9970908019144884
PC1513	0.00605920871512044	0.9970960220616631
PC1514	0.006044418653956971	0.9971012294668613
PC1515	0.006030085680655533	0.9971064245238743
PC1516	0.0060177634697456605	0.9971116089650204
PC1517	0.00599714793894558	0.997116775645414
PC1518	0.005995711086859902	0.9971219410879267
PC1519	0.005983946145459102	0.9971270963946728
PC1520	0.005968630526613193	0.9971322385066623
PC1521	0.005959443523939474	0.9971373727038385
PC1522	0.005943973312567063	0.9971424935730728
PC1523	0.005928669193065378	0.9971476012574576
PC1524	0.00591466703836883	0.997152696878665
PC1525	0.005907545666314987	0.9971577863646475
PC1526	0.005899417261587123	0.9971628688478228
PC1527	0.0058816075755729995	0.9971679359875454
PC1528	0.005858459437836084	0.997172983184617
PC1529	0.0058559660583795935	0.9971780282335849
PC1530	0.005848564759491434	0.9971830669061642
PC1531	0.005831588604270306	0.9971880909533967
PC1532	0.005811138500175405	0.9971930973823959
PC1533	0.005808976377623947	0.997198101948677
PC1534	0.005801490512618365	0.9972031000657138
PC1535	0.005790106280129009	0.9972080883749733
PC1536	0.005767401799878767	0.9972130571238029
PC1537	0.005755429149638215	0.9972180155579198
PC1538	0.005740086188436645	0.997222960773724
PC1539	0.005731209489262084	0.9972278983420485
PC1540	0.005723609850727826	0.9972328293631102
PC1541	0.005712068087478385	0.9972377504406783
PC1542	0.0057108968700169144	0.9972426705092157
PC1543	0.005699899474891607	0.9972475811032452
PC1544	0.005679475874681772	0.9972524741018751
PC1545	0.005671067479944989	0.9972573598564801
PC1546	0.00566209761863023	0.9972622378833441
PC1547	0.005645563533467569	0.9972671016657149
PC1548	0.005632125244558685	0.9972719538706917
PC1549	0.005627158651153196	0.9972768017968344
PC1550	0.005602131625407079	0.997281628161621
PC1551	0.005594287879297533	0.9972864477688406
PC1552	0.005577183965198617	0.9972912526406461
PC1553	0.005572994675379306	0.9972960539032824
PC1554	0.005566236119611905	0.9973008493432679
PC1555	0.005538346833033652	0.9973056207559939
PC1556	0.00552982991304443	0.9973103848311983
PC1557	0.00552505759639132	0.9973151447949422
PC1558	0.005505466724603949	0.9973198878807014
PC1559	0.005496977739291337	0.997324623653005
PC1560	0.0054877257142933985	0.9973293514544772
PC1561	0.0054733720284460665	0.9973340668899201
PC1562	0.005467100800178784	0.997338776922556
PC1563	0.005453130426988287	0.9973434749193952
PC1564	0.005438200679836261	0.9973481600539151
PC1565	0.005426338693186782	0.9973528349690618
PC1566	0.005415103041126643	0.9973575002044365
PC1567	0.005403536680606603	0.9973621554751266
PC1568	0.005397273339067629	0.9973668053498045
PC1569	0.0053872700519941525	0.9973714466064213
PC1570	0.005381737569261518	0.9973760830966774
PC1571	0.005365577208581522	0.9973807056644124
PC1572	0.005357228780712547	0.9973853210397854
PC1573	0.005346310604069678	0.9973899270088992
PC1574	0.005324669764900373	0.9973945143339338
PC1575	0.005312411670499169	0.9973990910983394
PC1576	0.005301529840915587	0.9974036584877991
PC1577	0.005295696629199559	0.9974082208518135
PC1578	0.005278210806966597	0.9974127681513911
PC1579	0.005259752059575417	0.9974172995483349
PC1580	0.005250281258031577	0.9974218227859661
PC1581	0.005241597012044652	0.9974263385419203
PC1582	0.00522133629978211	0.9974308368428068
PC1583	0.005217410910871428	0.9974353317618806
PC1584	0.005204220493158487	0.9974398153171073
PC1585	0.005192508391793442	0.9974442887820901
PC1586	0.005184243199933333	0.9974487551264208
PC1587	0.005170350411409689	0.9974532095017957
PC1588	0.0051616225208793495	0.9974576563578931
PC1589	0.005155289312214423	0.9974620977577859
PC1590	0.005152602880260921	0.9974665368432561
PC1591	0.0051375497531358305	0.9974709629601122
PC1592	0.005108245025154654	0.9974753638302736
PC1593	0.00509884240711737	0.997479756599864
PC1594	0.005090758330705238	0.9974841424048373
PC1595	0.005080779818746932	0.9974885196130939
PC1596	0.005066429606401825	0.9974928844583137
PC1597	0.0050581450451997675	0.9974972421661942
PC1598	0.005052362176477279	0.9975015948920006
PC1599	0.0050476130277098295	0.9975059435263067
PC1600	0.005045493802551976	0.9975102903348516
PC1601	0.005031029249779316	0.9975146246818528
PC1602	0.005026870810771125	0.9975189554462636
PC1603	0.005021141548316549	0.9975232812747833
PC1604	0.005001658730772404	0.9975275903184093
PC1605	0.004994046295369768	0.9975318928037479
PC1606	0.004981335883693219	0.9975361843387753
PC1607	0.004971907554674804	0.9975404677510812
PC1608	0.004964130844091238	0.9975447444635728
PC1609	0.004955183746897291	0.9975490134679351
PC1610	0.004933415292329994	0.9975532637182748
PC1611	0.00493298065021934	0.9975575135941603
PC1612	0.004912331923759221	0.997561745680695
PC1613	0.00490258802271082	0.9975659693726355
PC1614	0.004893984067494182	0.9975701856520712
PC1615	0.0048918904811843045	0.9975744001278345
PC1616	0.004877142950858997	0.9975786018982623
PC1617	0.004868210124281075	0.9975827959728553
PC1618	0.004860033744429269	0.9975869830033098
PC1619	0.004847391214823365	0.9975911591419352
PC1620	0.0048428200330640344	0.9975953313423828
PC1621	0.004834193118748879	0.997599496110546
PC1622	0.004824531118132509	0.9976036525546743
PC1623	0.0048112514000259775	0.997607797558021
PC1624	0.00481016774641447	0.9976119416277753
PC1625	0.004803931919611921	0.9976160803252221
PC1626	0.0047963577037110645	0.9976202124973081
PC1627	0.00478525378691694	0.9976243351031153
PC1628	0.00477514258703202	0.997628448997892
PC1629	0.00476672789641988	0.9976325556432201
PC1630	0.004758869003600765	0.9976366555179317
PC1631	0.004753974869534908	0.9976407511762349
PC1632	0.004732740308759649	0.9976448285404771
PC1633	0.004729193972799212	0.9976489028494696
PC1634	0.00472003807588827	0.9976529692704471
PC1635	0.004714998657959083	0.9976570313498505
PC1636	0.00470427730983059	0.9976610841925669
PC1637	0.0046961200115883004	0.9976651300075841
PC1638	0.004689600548938357	0.9976691702059346
PC1639	0.004684007072220535	0.9976732055853766
PC1640	0.004671943483608966	0.9976772305717607
PC1641	0.00465254975670043	0.9976812388500045
PC1642	0.004648804579810633	0.9976852439016927
PC1643	0.004640574632622941	0.9976892418630927
PC1644	0.004627587235508498	0.9976932286355525
PC1645	0.0046147190953055	0.9976972043218145
PC1646	0.0046118146332982364	0.9977011775058161
PC1647	0.004607868388422308	0.997705147290037
PC1648	0.004591282050737521	0.9977091027847481
PC1649	0.0045755949344283425	0.997713044764649
PC1650	0.0045725231009469515	0.9977169840980948
PC1651	0.00456503189631048	0.9977209169776963
PC1652	0.00455018537661357	0.9977248370666805
PC1653	0.004547837963256775	0.9977287551333144
PC1654	0.004542142042726931	0.9977326682927824
PC1655	0.004534949774213807	0.9977365752559462
PC1656	0.004532692217411817	0.9977404802741731
PC1657	0.0045089307203105495	0.9977443648213256
PC1658	0.0045056007354791604	0.9977482464996197
PC1659	0.004496681597703384	0.9977521204938723
PC1660	0.004483669919476309	0.9977559832782659
PC1661	0.004476598260893701	0.9977598399702636
PC1662	0.004469357855497725	0.9977636904244861
PC1663	0.004458987705975055	0.997767531944587
PC1664	0.004452182371647775	0.9977713676017366
PC1665	0.004438230352949165	0.9977751912389021
PC1666	0.004432196530192377	0.9977790096777912
PC1667	0.004426839478957664	0.997782823501458
PC1668	0.0044158604658830454	0.9977866278664531
PC1669	0.004402145258269071	0.9977904204154828
PC1670	0.00439722690682895	0.99779420872724
PC1671	0.004387918565366107	0.9977979890196476
PC1672	0.004374951999616485	0.9978017581410615
PC1673	0.004372617629722841	0.9978055252513625
PC1674	0.0043587944742676955	0.9978092804526981
PC1675	0.0043515088899773536	0.997813029377336
PC1676	0.004341470801312093	0.9978167696539304
PC1677	0.004334148596352742	0.9978205036222775
PC1678	0.004332160425641487	0.9978242358777699
PC1679	0.004320553922812505	0.997827958133994
PC1680	0.004316257865751627	0.9978316766890665
PC1681	0.004302531214937047	0.9978353834183149
PC1682	0.004298944455140009	0.9978390870574874
PC1683	0.004286329620126656	0.9978427798286903
PC1684	0.004277139769025778	0.997846464682626
PC1685	0.004272207097828315	0.9978501452869525
PC1686	0.004260067852912842	0.9978538154330413
PC1687	0.00425948319106141	0.9978574850754305
PC1688	0.0042510022115558885	0.9978611474112614
PC1689	0.004236047321020165	0.9978647968631114
PC1690	0.004233876970855991	0.9978684444451549
PC1691	0.004218602830284109	0.9978720788681762
PC1692	0.004212619409072335	0.9978757081363432
PC1693	0.004206219718870176	0.9978793318910305
PC1694	0.004201985021172837	0.9978829519974285
PC1695	0.004194791168499851	0.9978865659061574
PC1696	0.004186978138371136	0.9978901730837821
PC1697	0.004175783964207081	0.9978937706173691
PC1698	0.004171595543394649	0.9978973645425354
PC1699	0.004157443739686334	0.9979009462755986
PC1700	0.004143830849957039	0.9979045162808452
PC1701	0.004140345682521297	0.9979080832835404
PC1702	0.004131960197128804	0.9979116430619477
PC1703	0.004124918468101478	0.997915196773744
PC1704	0.004121635231442589	0.9979187476569567
PC1705	0.004115513012752678	0.9979222932657377
PC1706	0.004107860351414115	0.9979258322815755
PC1707	0.004102206422003743	0.9979293664264236
PC1708	0.004097443601375089	0.9979328964679924
PC1709	0.004085329771042229	0.9979364160732189
PC1710	0.004073016684369283	0.9979399250704389
PC1711	0.004067971924337762	0.9979434297214826
PC1712	0.004061571088006324	0.9979469288580592
PC1713	0.004053350063079785	0.9979504209120343
PC1714	0.0040499037641240415	0.9979539099969439
PC1715	0.004043249505141151	0.997957393349057
PC1716	0.0040332774544726245	0.9979608681100198
PC1717	0.004021239439486373	0.9979643324999569
PC1718	0.004015270918049331	0.9979677917478758
PC1719	0.004009814646491628	0.9979712462950918
PC1720	0.004002734317510674	0.9979746947424422
PC1721	0.003990386012837615	0.9979781325514451
PC1722	0.0039844284926168995	0.9979815652279077
PC1723	0.0039770230379976845	0.9979849915244016
PC1724	0.003972627441981662	0.9979884140339886
PC1725	0.003969048321123769	0.997991833460081
PC1726	0.003956307377078941	0.9979952419095581
PC1727	0.003950609537678139	0.9979986454502161
PC1728	0.0039461488131749805	0.9980020451478576
PC1729	0.0039330068824863324	0.9980054335234246
PC1730	0.003930877592992152	0.9980088200645599
PC1731	0.003927021238900622	0.9980122032833578
PC1732	0.003913082721042396	0.9980155744938032
PC1733	0.003910927558509155	0.9980189438475265
PC1734	0.003897885385752909	0.9980223019651192
PC1735	0.0038880894013183947	0.9980256516432466
PC1736	0.0038816688944024536	0.9980289957899603
PC1737	0.0038774450754115856	0.9980323362977572
PC1738	0.0038744064897337643	0.9980356741877429
PC1739	0.003865006769150555	0.9980390039796537
PC1740	0.0038616538355198383	0.9980423308829354
PC1741	0.0038534112737278426	0.9980456506850612
PC1742	0.0038429768938734606	0.9980489614977297
PC1743	0.003842402774575464	0.9980522718157813
PC1744	0.0038282811895154374	0.9980555699677637
PC1745	0.0038255689978128962	0.9980588657831307
PC1746	0.0038151561582562194	0.9980621526275979
PC1747	0.0038069722704414492	0.9980654324214582
PC1748	0.003798017270375897	0.9980687045003807
PC1749	0.0037950286829684806	0.9980719740045666
PC1750	0.003786814555534391	0.9980752364320935
PC1751	0.0037761484905913813	0.9980784896705609
PC1752	0.003769723806905437	0.9980817373740162
PC1753	0.003767046347041528	0.9980849827707784
PC1754	0.003762746701946538	0.9980882244632979
PC1755	0.0037571177306001194	0.9980914613063295
PC1756	0.0037465903641149666	0.9980946890797935
PC1757	0.003736820516042995	0.9980979084363095
PC1758	0.003733168911391346	0.9981011246468845
PC1759	0.0037294115849200744	0.9981043376204367
PC1760	0.0037261156428420455	0.9981075477544592
PC1761	0.0037191312845315043	0.9981107518712968
PC1762	0.00371088207428142	0.9981139488812509
PC1763	0.0037018336979964405	0.9981171380958214
PC1764	0.00369228229041421	0.9981203190816352
PC1765	0.003686455074141115	0.9981234950471688
PC1766	0.003680720091770356	0.9981266660718837
PC1767	0.003672977543684168	0.9981298304262158
PC1768	0.0036677634931141716	0.9981329902885239
PC1769	0.0036560009082051846	0.9981361400170956
PC1770	0.0036492467326303007	0.9981392839267903
PC1771	0.0036453521693100652	0.9981424244812294
PC1772	0.0036356628542384894	0.9981455566881016
PC1773	0.0036317775239548557	0.9981486855476724
PC1774	0.0036268343512616636	0.9981518101485869
PC1775	0.0036170051148099944	0.9981549262813889
PC1776	0.0036091015503837845	0.998158035605089
PC1777	0.003605271452036545	0.9981611416290715
PC1778	0.003598109747405782	0.9981642414830814
PC1779	0.003591699403123352	0.9981673358144327
PC1780	0.0035887390182204543	0.9981704275953446
PC1781	0.003584789851279062	0.9981735159739586
PC1782	0.0035770546456730477	0.9981765976885157
PC1783	0.003566595876658788	0.9981796703926038
PC1784	0.003553409027241464	0.9981827317359188
PC1785	0.0035522272731885168	0.9981857920611256
PC1786	0.0035461193783026517	0.9981888471242409
PC1787	0.00354058005108098	0.998191897415099
PC1788	0.0035351491127513603	0.9981949430270792
PC1789	0.003524899819226346	0.9981979798090582
PC1790	0.0035206530815876176	0.9982010129323752
PC1791	0.003512993431305185	0.9982040394567281
PC1792	0.0035042523980654966	0.9982070584504804
PC1793	0.003500280527505053	0.9982100740223753
PC1794	0.0034971093253698925	0.9982130868622068
PC1795	0.0034922466478265286	0.99821609551273
PC1796	0.0034878298453992905	0.9982191003580769
PC1797	0.0034813549518087393	0.9982220996251546
PC1798	0.003471356580275043	0.9982250902784061
PC1799	0.0034633536985234107	0.9982280740369917
PC1800	0.003461140293923403	0.9982310558886782
PC1801	0.003446834242317922	0.9982340254153735
PC1802	0.0034441613093534724	0.9982369926392758
PC1803	0.0034399644980205664	0.9982399562475289
PC1804	0.003435200060449797	0.9982429157511099
PC1805	0.003432297248887028	0.9982458727538523
PC1806	0.003420845727259795	0.9982488198908462
PC1807	0.003414604895264011	0.9982517616512203
PC1808	0.003413410840734635	0.9982547023828892
PC1809	0.0034059298959046346	0.9982576366695526
PC1810	0.00340190976859756	0.9982605674927841
PC1811	0.0033996021523596625	0.9982634963279514
PC1812	0.003396971562357214	0.9982664228968051
PC1813	0.003391055294642756	0.9982693443686587
PC1814	0.0033800778173651434	0.998272256383164
PC1815	0.003374848620959112	0.9982751638925966
PC1816	0.003363077032202857	0.9982780612605359
PC1817	0.003362948582636175	0.9982809585178128
PC1818	0.0033540408040514994	0.9982838481008343
PC1819	0.0033519230590690016	0.9982867358593699
PC1820	0.003344055166641292	0.9982896168395361
PC1821	0.0033354784821191946	0.9982924904306918
PC1822	0.0033241010846662435	0.998295354219959
PC1823	0.0033208716238308593	0.9982982152269715
PC1824	0.0033159983991234137	0.9983010720355894
PC1825	0.003312627494129605	0.9983039259400952
PC1826	0.003309301839412999	0.9983067769794735
PC1827	0.003301044870973571	0.9983096209052841
PC1828	0.003291744352163748	0.9983124568184845
PC1829	0.0032856423043625895	0.9983152874746309
PC1830	0.003278601218878137	0.9983181120647209
PC1831	0.003275763727974821	0.9983209342102474
PC1832	0.003269462665487203	0.9983237509272642
PC1833	0.0032603350953823444	0.9983265597806701
PC1834	0.0032553834962882966	0.9983293643681599
PC1835	0.0032490094430356956	0.9983321634642567
PC1836	0.0032443824606367797	0.9983349585741023
PC1837	0.0032384720513920634	0.9983377485919948
PC1838	0.0032253274895111695	0.9983405272855459
PC1839	0.003221855300486523	0.9983433029877267
PC1840	0.003216953443184529	0.998346074466845
PC1841	0.0032113685027114758	0.9983488411344091
PC1842	0.0032014974005525726	0.9983515992977925
PC1843	0.0031978474654595574	0.9983543543166733
PC1844	0.003195658214222864	0.9983571074494639
PC1845	0.003191929046867527	0.9983598573694913
PC1846	0.0031903196497291976	0.9983626059029862
PC1847	0.003178241803339902	0.9983653440311396
PC1848	0.003176230464479056	0.9983680804264786
PC1849	0.0031677114354292236	0.9983708094824788
PC1850	0.003167246850857268	0.9983735381382286
PC1851	0.0031578734083041165	0.998376258718543
PC1852	0.003151013160020132	0.9983789733885962
PC1853	0.003145781031638083	0.9983816835510508
PC1854	0.0031414067866480577	0.9983843899449931
PC1855	0.003131876485033268	0.9983870881283622
PC1856	0.003130491829323586	0.9983897851188187
PC1857	0.0031218990330159142	0.9983924747063841
PC1858	0.0031172127753173666	0.9983951602566312
PC1859	0.003107906996810822	0.9983978377897369
PC1860	0.003105616680196769	0.9984005133496823
PC1861	0.0030975212512588577	0.99840318193523
PC1862	0.003096812173428926	0.9984058499098911
PC1863	0.0030881207025932867	0.9984085103966508
PC1864	0.0030837542688492395	0.9984111671216277
PC1865	0.003082335008114098	0.9984138226238789
PC1866	0.0030790928730104897	0.9984164753329566
PC1867	0.003075746949982601	0.9984191251594449
PC1868	0.0030634926659514573	0.9984217644285864
PC1869	0.0030605985536066808	0.9984244012043841
PC1870	0.003055507636355998	0.9984270335942399
PC1871	0.00305133890435841	0.9984296623926375
PC1872	0.0030460240999849513	0.9984322866122094
PC1873	0.003036271949568278	0.9984349024300802
PC1874	0.0030346247002638496	0.998437516828808
PC1875	0.0030302493609417904	0.9984401274580805
PC1876	0.003026269976275078	0.9984427346590221
PC1877	0.0030214439687125307	0.9984453377022474
PC1878	0.0030180388411552867	0.9984479378118774
PC1879	0.0030124859424030185	0.9984505331375578
PC1880	0.0030060458865957497	0.9984531229149826
PC1881	0.003003021506805846	0.9984557100868349
PC1882	0.002997642042096132	0.998458292624155
PC1883	0.002996218613385093	0.9984608739351586
PC1884	0.002990220750322595	0.9984634500788656
PC1885	0.0029819994676266257	0.9984660191397493
PC1886	0.0029745485305318993	0.9984685817814799
PC1887	0.002968920886587373	0.9984711395748663
PC1888	0.002964005544654879	0.998473693133573
PC1889	0.0029597936856985115	0.9984762430636667
PC1890	0.0029513734721413557	0.9984787857395533
PC1891	0.002947589747087395	0.998481325155674
PC1892	0.002940328420843629	0.998483858315996
PC1893	0.0029358064047384207	0.9984863875804973
PC1894	0.002932127414174417	0.998488913675464
PC1895	0.0029281710309724766	0.9984914363619158
PC1896	0.002916533454370788	0.9984939490223288
PC1897	0.0029149719181334206	0.9984964603374425
PC1898	0.002911289780376234	0.9984989684803101
PC1899	0.00290928894321587	0.9985014748994105
PC1900	0.0029038985085138255	0.9985039766745281
PC1901	0.0028933120072962212	0.998506469329132
PC1902	0.0028890462651817556	0.9985089583087015
PC1903	0.002884029108242974	0.9985114429658751
PC1904	0.0028818236819115463	0.9985139257230236
PC1905	0.0028732806499574192	0.9985164011201542
PC1906	0.0028714756703513834	0.9985188749622536
PC1907	0.0028679411113807945	0.9985213457592492
PC1908	0.002865111684353363	0.9985238141186288
PC1909	0.0028622111463176025	0.9985262799791282
PC1910	0.002857633334743899	0.9985287418957381
PC1911	0.002854158867047884	0.9985312008190145
PC1912	0.002847225664284395	0.9985336537691778
PC1913	0.0028414494084451226	0.9985361017429643
PC1914	0.0028355894046015475	0.9985385446682231
PC1915	0.0028303946116525858	0.998540983118049
PC1916	0.0028257549341742247	0.9985434175706861
PC1917	0.002811606800012444	0.9985458398343814
PC1918	0.002810858956194267	0.9985482614537922
PC1919	0.0028085930447709503	0.9985506811210684
PC1920	0.0028059844527159503	0.9985530985409826
PC1921	0.0027991041958233833	0.998555510033398
PC1922	0.0027960410122656234	0.9985579188868107
PC1923	0.002794057837311627	0.9985603260316724
PC1924	0.0027873832281424355	0.9985627274262056
PC1925	0.0027810180406091915	0.9985651233369838
PC1926	0.002778158990297616	0.9985675167846246
PC1927	0.002776715709586648	0.998569908988846
PC1928	0.0027694880568608763	0.9985722949662789
PC1929	0.0027665425425582755	0.9985746784060837
PC1930	0.0027622066377873265	0.9985770581104071
PC1931	0.0027512311773400613	0.99857942835912
PC1932	0.0027446179072452377	0.9985817929103489
PC1933	0.002740480233257742	0.998584153896877
PC1934	0.0027368445191636773	0.9985865117511541
PC1935	0.0027323363285471996	0.9985888657215216
PC1936	0.0027296400956108293	0.9985912173690226
PC1937	0.0027243818205615667	0.9985935644863992
PC1938	0.0027219179550624964	0.9985959094810992
PC1939	0.002718865026391354	0.9985982518456311
PC1940	0.0027034797026776547	0.998600580955354
PC1941	0.002702405155483219	0.99860290913933
PC1942	0.0026977442213440912	0.9986052333078045
PC1943	0.0026933603531354247	0.9986075536994758
PC1944	0.0026894976448459144	0.9986098707633356
PC1945	0.0026815396120877474	0.9986121809711677
PC1946	0.002678062036174522	0.9986144881829885
PC1947	0.0026736689296881964	0.9986167916100472
PC1948	0.0026714897341888824	0.9986190931596792
PC1949	0.002662172488274817	0.9986213866822903
PC1950	0.002661183208287165	0.9986236793526141
PC1951	0.0026605840797403763	0.9986259715067747
PC1952	0.0026571298511800325	0.9986282606850384
PC1953	0.0026515031664875294	0.9986305450157844
PC1954	0.0026478770988282744	0.9986328262225898
PC1955	0.0026443664111319796	0.9986351044048574
PC1956	0.002642578397333098	0.9986373810467101
PC1957	0.00263734809020818	0.9986396531825333
PC1958	0.0026315567275116115	0.9986419203289648
PC1959	0.002628943697957108	0.9986441852242115
PC1960	0.002616639977657468	0.9986464395195213
PC1961	0.0026152333971376784	0.9986486926030296
PC1962	0.002612023513514136	0.9986509429211496
PC1963	0.002610930632894529	0.998653192297728
PC1964	0.0026045993290230458	0.998655436219743
PC1965	0.002599982043636642	0.9986576761638606
PC1966	0.0025953646195232866	0.9986599121299616
PC1967	0.0025890138722631513	0.9986621426247484
PC1968	0.0025862307525599463	0.9986643707218136
PC1969	0.002581305230018363	0.9986665945754284
PC1970	0.002572663995822458	0.9986688109844217
PC1971	0.0025700218950630007	0.9986710251171849
PC1972	0.0025651671614987004	0.9986732350674837
PC1973	0.0025613887728382807	0.9986754417626141
PC1974	0.0025581381084029526	0.9986776456572227
PC1975	0.0025549718664901865	0.9986798468240412
PC1976	0.002549016305720262	0.9986820428600076
PC1977	0.0025431917130710377	0.9986842338779541
PC1978	0.0025388723598087663	0.9986864211746787
PC1979	0.0025366183376327764	0.9986886065295114
PC1980	0.002530594682229978	0.998690786694827
PC1981	0.002529301954749102	0.9986929657464284
PC1982	0.0025285116272655435	0.9986951441171446
PC1983	0.0025200896308274984	0.9986973152321177
PC1984	0.002516016633550257	0.9986994828381103
PC1985	0.002514675699690417	0.9987016492888576
PC1986	0.0025115172804759914	0.9987038130185545
PC1987	0.002504636402370261	0.9987059708202171
PC1988	0.0024995498576311117	0.9987081242397049
PC1989	0.0024946925393836373	0.9987102734745016
PC1990	0.0024896771370375914	0.9987124183884142
PC1991	0.002489377717779033	0.9987145630443702
PC1992	0.002479474259335455	0.99871669916827
PC1993	0.0024785341382472462	0.9987188344822338
PC1994	0.002476922524784932	0.9987209684077556
PC1995	0.0024735448413827402	0.9987230994233259
PC1996	0.002469642621019428	0.9987252270770439
PC1997	0.002469222749926548	0.9987273543690333
PC1998	0.0024662469040158176	0.9987294790972633
PC1999	0.0024572787885691174	0.9987315960992562
[truncated: 2,654 more rows]

## Sheet: 4CPY_ZINC000014768526
PC	variance	cumulative_variance
PC1	755.4681750428228	0.41054130066495687
PC2	134.19100981135722	0.48346422915545983
PC3	98.44738955057845	0.5369631331309624
PC4	63.13089384276898	0.57127012332136
PC5	49.04389477290227	0.5979218672529972
PC6	41.574660572636155	0.6205146326269014
PC7	31.084926234951396	0.6374070001271576
PC8	27.462228876109492	0.6523306984832368
PC9	25.441581431290583	0.6661563238064787
PC10	22.01740087991633	0.6781211592464234
PC11	19.53115238631243	0.6887349017825767
PC12	18.27557660735937	0.6986663313763675
PC13	17.000636972355238	0.7079049251984936
PC14	15.492455465315604	0.7163239334735464
PC15	15.135751081126879	0.7245490991928497
PC16	13.016660325462743	0.7316226951918161
PC17	12.364139170155125	0.7383416940116279
PC18	11.183943113035964	0.7444193432149558
PC19	9.929776486422115	0.7498154452464105
PC20	9.609208958818883	0.7550373424416051
PC21	9.02164586874308	0.7599399423808845
PC22	8.639942344135099	0.7646351145731881
PC23	8.31540103669293	0.7691539224726224
PC24	7.821991507617721	0.77340459864061
PC25	7.208815607316789	0.7773220588771235
PC26	7.000888868982149	0.7811265262485251
PC27	6.864540148847305	0.7848568981348257
PC28	6.541801675791704	0.788411885435938
PC29	6.044882074898035	0.791696833540144
PC30	5.971120552492603	0.7949416976906538
PC31	5.6415503119669035	0.7980074646936257
PC32	5.518847797951008	0.8010065519192581
PC33	5.355598283268089	0.803916925059632
PC34	5.155805108859519	0.806718725327719
PC35	5.033546415377763	0.8094540870022323
PC36	4.7324087671957855	0.8120258025486252
PC37	4.55620666865298	0.8145017652345996
PC38	4.368532324713989	0.8168757407398991
PC39	4.258095633197112	0.8191897020388107
PC40	4.138098915906496	0.8214384539615773
PC41	4.05602315518819	0.823642603754603
PC42	3.9551241715715912	0.825791922382878
PC43	3.820063547651086	0.8278678455114552
PC44	3.6967765393118004	0.8298767712330857
PC45	3.500960024180719	0.8317792851038013
PC46	3.3685061950646795	0.8336098200757628
PC47	3.3493518411120675	0.8354299460673795
PC48	3.2385693746153743	0.8371898699493788
PC49	3.1898313247703705	0.8389233082916344
PC50	3.044412012223546	0.8405777219500091
PC51	3.034409695527798	0.8422267000860924
PC52	2.960269083142065	0.8438353882610012
PC53	2.832573004340281	0.8453746830239665
PC54	2.808554099466645	0.8469009252815143
PC55	2.735651637178609	0.8483875504212561
PC56	2.723102002079104	0.8498673557588052
PC57	2.63546806398993	0.8512995385066623
PC58	2.6093810799779016	0.8527175449004378
PC59	2.586779079676587	0.8541232687720531
PC60	2.5061090057165614	0.855485154401129
PC61	2.4535296172095244	0.8568184670058753
PC62	2.4205869966378923	0.8581338777230985
PC63	2.3789452200637786	0.8594266592023452
PC64	2.3000053968970495	0.8606765427028976
PC65	2.29837690314363	0.8619255412370601
PC66	2.2013287852965617	0.8631218012683388
PC67	2.15110858469931	0.8642907703201245
PC68	2.128304681123345	0.8654473471301936
PC69	2.119467187937645	0.8665991214137407
PC70	2.066149668750497	0.8677219215533089
PC71	1.9863714106935153	0.868801368086584
PC72	1.963135263954863	0.8698681874858256
PC73	1.9497851109526112	0.8709277520603655
PC74	1.9090233194173671	0.8719651656039723
PC75	1.8714585583987837	0.8729821654672187
PC76	1.8358728088899345	0.8739798270970741
PC77	1.8192678467558392	0.8749684651532341
PC78	1.7878544502836335	0.875940032342517
PC79	1.7617534167753424	0.8768974155428523
PC80	1.7262882335532683	0.8778355260286915
PC81	1.7097268341417438	0.8787646366139661
PC82	1.6876324340419722	0.8796817405203969
PC83	1.645243295284473	0.8805758090525599
PC84	1.600815839378534	0.88144573453524
PC85	1.589213915904287	0.8823093552271815
PC86	1.5657965219902468	0.883160250290601
PC87	1.5584622777379693	0.8840071597325554
PC88	1.5170444958353877	0.8848315616611364
PC89	1.513284146415855	0.8856539201168185
PC90	1.5060717525912632	0.8864723591677666
PC91	1.4947090938009533	0.8872846234507061
PC92	1.4684119807986924	0.8880825971899373
PC93	1.4469086637091195	0.8888688854603981
PC94	1.4050225101505258	0.8896324116919935
PC95	1.386782017780854	0.8903860255596938
PC96	1.3652775322101056	0.8911279533236403
PC97	1.3463072682649075	0.8918595721465996
PC98	1.3357976379622118	0.8925854797596942
PC99	1.3196297614852226	0.8933026013229494
PC100	1.275676478624408	0.8939958375148414
PC101	1.2705205661736139	0.8946862718481327
PC102	1.2526299098159708	0.8953669839276303
PC103	1.2368832305224786	0.8960391388469299
PC104	1.2151651737971847	0.8966994916022861
PC105	1.2083553385393286	0.8973561437138344
PC106	1.1940827071397588	0.8980050397016276
PC107	1.1844118541831987	0.898648680293254
PC108	1.1689894236114495	0.8992839399299764
PC109	1.142967368673425	0.8999050584967858
PC110	1.1354365828014694	0.9005220846362384
PC111	1.1233458492334993	0.9011325403526751
PC112	1.1158923979475617	0.9017389456674054
PC113	1.094225387425382	0.9023335765580432
PC114	1.0816998495844126	0.9029214007415732
PC115	1.0622230744168744	0.9034986407325797
PC116	1.055331743067187	0.9040721357926559
PC117	1.049688118753343	0.9046425639586618
PC118	1.0306165968740348	0.905202628157453
PC119	1.020516485213766	0.9057572036895937
PC120	1.0000995959651884	0.9063006841464624
PC121	0.9959426678676123	0.9068419056191351
PC122	0.9813037598545213	0.9073751719236955
PC123	0.9768140649285022	0.9079059984098024
PC124	0.9683381977827423	0.9084322188865005
PC125	0.9599535172996218	0.9089538829070236
PC126	0.9532392687588658	0.909471898228078
PC127	0.9330216397444129	0.9099789267571189
PC128	0.9240494347214101	0.9104810795536781
PC129	0.9163854786579851	0.9109790675546914
PC130	0.9147814986851274	0.9114761839107486
PC131	0.905229780140073	0.9119681096114153
PC132	0.8942332733653369	0.9124540595207209
PC133	0.883981197034933	0.9129344381817723
PC134	0.8719639377720778	0.9134082863476803
PC135	0.8675793716400402	0.9138797518248898
PC136	0.8565283746850239	0.9143452118993393
PC137	0.8456320505279119	0.9148047506243001
PC138	0.8368251139900064	0.9152595034280263
PC139	0.8254227700177292	0.9157080598977707
PC140	0.8186157650757215	0.9161529172617755
PC141	0.8135789374484806	0.9165950374810088
PC142	0.8040893607532665	0.9170320008143693
PC143	0.7964970034091856	0.9174648382608135
PC144	0.7898773676609273	0.9178940784228719
PC145	0.779857699505863	0.9183178736333989
PC146	0.7749016501540817	0.9187389755961965
PC147	0.7712693429802242	0.9191581036676234
PC148	0.7651914850924499	0.9195739288710211
PC149	0.7547326664359716	0.9199840704769403
PC150	0.7469613511180327	0.9203899889454675
PC151	0.7412305564608479	0.9207927931492644
PC152	0.7289714328459715	0.9211889354224597
PC153	0.7240944463845289	0.9215824274127823
PC154	0.71985770047612	0.9219736170438086
PC155	0.715558940091435	0.9223624706152392
PC156	0.7089405757145735	0.9227477275931808
PC157	0.7056604480318015	0.9231312020633613
PC158	0.6993487919978136	0.9235112466134431
PC159	0.6941912817675057	0.9238884884366488
PC160	0.6836528740114313	0.9242600034115637
PC161	0.6787405841055137	0.9246288489187844
PC162	0.6755365498942141	0.9249959532694402
PC163	0.6672137925836771	0.9253585348146037
PC164	0.6634047825094123	0.9257190464433871
PC165	0.6560378967583086	0.9260755547124554
PC166	0.651727069941587	0.926429720364711
PC167	0.6493005606352658	0.9267825673879104
PC168	0.6410439428637486	0.9271309275475845
PC169	0.636922735439283	0.9274770481346173
PC170	0.6315422573330756	0.9278202448281585
PC171	0.6251983472679757	0.9281599940739113
PC172	0.6210637814993967	0.9284974964877465
PC173	0.6189038167564285	0.9288338251198603
PC174	0.6123811057296004	0.9291666091390345
PC175	0.6088581889080236	0.9294974787124359
PC176	0.6037172258665631	0.9298255545511396
PC177	0.6018745676596435	0.9301526290408495
PC178	0.5943730457697199	0.9304756270060207
PC179	0.5888336866328564	0.9307956147375647
PC180	0.5832663144464395	0.9311125770124525
PC181	0.5808513535037009	0.9314282269339689
PC182	0.5780844823942828	0.9317423732648623
PC183	0.5726812031527956	0.9320535833115269
PC184	0.5684785747543608	0.9323625095392487
PC185	0.5659996893131792	0.9326700886753433
PC186	0.5624827503982424	0.932975756614217
PC187	0.5566163402816304	0.9332782365913487
PC188	0.5526942133075479	0.933578585181398
PC189	0.5500396128099962	0.9338774911916313
PC190	0.5457475017666701	0.9341740647556961
PC191	0.5417291448802106	0.9344684546388102
PC192	0.5377296982494303	0.9347606711173044
PC193	0.5357003826875553	0.9350517848122828
PC194	0.5302058411445272	0.9353399126286945
PC195	0.5247362589589559	0.9356250681301117
PC196	0.520203206403533	0.9359077602513978
PC197	0.5174260193688576	0.9361889431761155
PC198	0.509423903727078	0.9364657775404671
PC199	0.5058177226574643	0.9367406522110612
PC200	0.5048593740664763	0.9370150060897938
PC201	0.5004989479383565	0.9372869903981421
PC202	0.49563559276552444	0.9375563318312187
PC203	0.49034509806844545	0.937822798270158
PC204	0.48905582784770846	0.9380885640857082
PC205	0.48658594104792224	0.9383529876997297
PC206	0.4822272257823995	0.9386150426730945
PC207	0.48046769330377376	0.9388761414701752
PC208	0.4786774102273389	0.9391362673802872
PC209	0.47319660960639587	0.9393934148790115
PC210	0.4711413871221568	0.939649445515716
PC211	0.4699627726602324	0.9399048356622846
PC212	0.4652380754817582	0.940157658283987
PC213	0.4604209664665687	0.9404078631617979
PC214	0.4557593634508749	0.9406555348017723
PC215	0.4542704401513227	0.9409023973216167
PC216	0.4494917712921899	0.9411466629869627
PC217	0.4474640896429503	0.9413898267567039
PC218	0.44593374670993186	0.9416321588977955
PC219	0.4416585631911528	0.9418721677915811
PC220	0.44049835474664534	0.9421115461975454
PC221	0.4359360846194289	0.9423484453457807
PC222	0.4332905920002431	0.9425839068636608
PC223	0.43123656300205754	0.9428182521680929
PC224	0.4247383523206726	0.9430490661737181
PC225	0.42284879425817606	0.943278853343733
PC226	0.4194823760543042	0.9435068111134453
PC227	0.41852105009748536	0.9437342464733173
PC228	0.4160780517863615	0.9439603542435735
PC229	0.41353791926610384	0.9441850816389269
PC230	0.40939793007882946	0.9444075592551343
PC231	0.4063060171666808	0.9446283566444433
PC232	0.40373275092331595	0.9448477556531121
PC233	0.40332732489602513	0.945066934342601
PC234	0.3989145189766462	0.9452837149971475
PC235	0.39619074402460497	0.9454990154806577
PC236	0.3946069292172463	0.9457134552774936
PC237	0.39288373169063623	0.9459269586434155
PC238	0.3904400254588703	0.9461391340350187
PC239	0.38788886129384725	0.946349923056833
PC240	0.3855444474160156	0.9465594380624087
PC241	0.3847133061671894	0.9467685014039426
PC242	0.3798705963130522	0.9469749330894149
PC243	0.37902527799375185	0.9471809054066521
PC244	0.3756551284639042	0.9473850462958858
PC245	0.3750893247097833	0.9475888797124598
PC246	0.37269916418791615	0.9477914142528642
PC247	0.36737523631147395	0.9479910556306613
PC248	0.36639469477515774	0.9481901641563663
PC249	0.3651117770014456	0.9483885755107687
PC250	0.36380954532759235	0.9485862791981869
PC251	0.36039112691544634	0.9487821252270201
PC252	0.35783694633278973	0.9489765832468634
PC253	0.3564389874296388	0.949170281579025
PC254	0.3539096703880199	0.9493626054136999
PC255	0.35228838792153827	0.9495540482007878
PC256	0.3513069014933433	0.9497449576223046
PC257	0.3483653513617574	0.9499342685280174
PC258	0.34593228420547045	0.9501222572409658
PC259	0.34381930938097593	0.9503090977077517
PC260	0.3416962613297843	0.9504947844543189
PC261	0.33871983328710437	0.950678853731507
PC262	0.3374936648707803	0.9508622566764879
PC263	0.3356593423295337	0.9510446628022953
PC264	0.3333695202487621	0.9512258245784841
PC265	0.33100040732060626	0.9514056989163202
PC266	0.32936153992495837	0.9515846826504558
PC267	0.32735585303627723	0.9517625764415188
PC268	0.32420820316522153	0.9519387597167523
PC269	0.3222002638333086	0.9521138518248762
PC270	0.32096639999642657	0.9522882734188988
PC271	0.3197665471033041	0.9524620429812625
PC272	0.31717745487183685	0.952634405562727
PC273	0.3162584578874118	0.9528062687370296
PC274	0.3136438525701681	0.9529767110659502
PC275	0.31147735687948747	0.9531459760640605
PC276	0.31082172456279855	0.9533148847743046
PC277	0.3102351138365768	0.9534834747048323
PC278	0.3088475144195658	0.9536513105772961
PC279	0.3066916573554529	0.9538179749002594
PC280	0.30418819539639613	0.9539832787760684
PC281	0.3036769661668484	0.9541483048364515
PC282	0.30132559441120743	0.9543120530995022
PC283	0.30024030248668904	0.954475211586341
PC284	0.2982592323870636	0.9546372935075186
PC285	0.297225145923306	0.9547988134788803
PC286	0.2954542376705543	0.9549593710920629
PC287	0.2942912636339013	0.9551192967145283
PC288	0.29203852456882345	0.9552779981392627
PC289	0.2898826366010966	0.9554355279977027
PC290	0.28963188840579895	0.9555929215929703
PC291	0.2884366019434172	0.9557496656380976
PC292	0.28654256459834165	0.9559053804134546
PC293	0.2856648127215408	0.9560606181953271
PC294	0.28505618847980974	0.9562155252347592
PC295	0.2813821964427615	0.9563684357301683
PC296	0.28078848495710695	0.9565210235871213
PC297	0.28011754012009815	0.9566732468349814
PC298	0.27951328214406773	0.956825141713145
PC299	0.2786325188706731	0.9569765579613518
PC300	0.27553043679126693	0.9571262884564673
PC301	0.2745425398784113	0.9572754821023851
PC302	0.27388885766640353	0.957424320520175
PC303	0.27348113273924374	0.9575729373695027
PC304	0.27044884039112044	0.9577199063913164
PC305	0.2699866442122742	0.9578666242435552
PC306	0.2685611431638368	0.9580125674409855
PC307	0.267843888019139	0.958158120863082
PC308	0.26701597270719174	0.9583032243741959
PC309	0.2660512212206729	0.9584478036139465
PC310	0.2635928323441476	0.9585910469004428
PC311	0.2630957106924265	0.9587340200379425
PC312	0.26090443476965103	0.9588758023784012
PC313	0.26041081276789	0.9590173164716651
PC314	0.2583444266802683	0.9591577076363133
PC315	0.2571847644437771	0.9592974686099638
PC316	0.25470811196441245	0.9594358837054373
PC317	0.25291435741444673	0.9595733240274521
PC318	0.25255099179784274	0.9597105668870219
PC319	0.25213379043054296	0.9598475830283822
PC320	0.2503480630941995	0.9599836287584831
PC321	0.24966442527721294	0.9601193029817914
PC322	0.24871832799875812	0.9602544630709242
PC323	0.24761198200233883	0.9603890219425083
PC324	0.24694367853746813	0.9605232176403907
PC325	0.24468459560927264	0.9606561856931196
PC326	0.2435524865432224	0.9607885385279693
PC327	0.24314868098796688	0.9609206719242466
PC328	0.24220393478031246	0.9610522919205557
PC329	0.24021334318250925	0.9611828301769708
PC330	0.2386023587205946	0.9613124929820059
PC331	0.23769292695467845	0.9614416615778708
PC332	0.2368705374626415	0.961570383265629
PC333	0.23505594770851745	0.9616981188575298
PC334	0.23410559441825582	0.9618253380024262
PC335	0.23352296067712294	0.9619522405288048
PC336	0.2328794565339148	0.962078793358086
PC337	0.23174447727261085	0.9622047294097483
PC338	0.23037283409229078	0.9623299200743859
PC339	0.2298976297150657	0.9624548525004508
PC340	0.22756664499231785	0.9625785182080339
PC341	0.22700706869750473	0.9627018798271224
PC342	0.22584101408569351	0.9628246077814284
PC343	0.2253404324636378	0.9629470637064986
PC344	0.22463989324127953	0.9630691389401077
PC345	0.22413212908370653	0.9631909382413021
PC346	0.22295826204993574	0.9633120996322381
PC347	0.22255772606679486	0.963433043361373
PC348	0.22082363618186648	0.9635530447403994
PC349	0.21978756311744432	0.9636724830900388
PC350	0.21842663287354858	0.9637911818743453
PC351	0.2173172218849414	0.9639092777755055
PC352	0.21705777313328084	0.9640272326853818
PC353	0.21463884892897991	0.964143873088146
PC354	0.21425489408974535	0.9642603048397395
PC355	0.21341887138888824	0.9643762822745818
PC356	0.212565481375085	0.9644917959548176
PC357	0.21201066948783268	0.9646070081356636
PC358	0.21104629460215255	0.9647216962498009
PC359	0.21022966846960678	0.964835940587793
PC360	0.20886594139867706	0.9649494438405827
PC361	0.2079920738950031	0.9650624722107585
PC362	0.20744039250982726	0.9651752007827419
PC363	0.20690328549200737	0.9652876374766276
PC364	0.2060509659412253	0.9653996109976246
PC365	0.20518509529218626	0.9655111139817093
PC366	0.2036756941949284	0.9656217967174896
PC367	0.20175872137333603	0.9657314377197574
PC368	0.2012671168079977	0.9658408115711585
PC369	0.20041059177316878	0.9659497199643001
PC370	0.2001501601411352	0.9660584868320349
PC371	0.1995624584613801	0.9661669343272004
PC372	0.19901191967277856	0.9662750826450903
PC373	0.19819427314207722	0.9663827866323237
PC374	0.19732360740013258	0.9664900174768651
PC375	0.19612623853820818	0.9665965976396357
PC376	0.19570690468668459	0.9667029499253486
PC377	0.19543971673739943	0.9668091570140938
PC378	0.1943232931403086	0.9669147574088567
PC379	0.19339110095659792	0.9670198512258388
PC380	0.1924196173947814	0.9671244171130705
PC381	0.19185578670034065	0.9672286765998551
PC382	0.1905177434987599	0.9673322089587283
PC383	0.19005441217873165	0.9674354895311608
PC384	0.18966844529296603	0.9675385603590236
PC385	0.18947179156647567	0.9676415243200729
PC386	0.18811750679956465	0.9677437523271162
PC387	0.18743764465823676	0.9678456108791686
PC388	0.18725455393071544	0.9679473699348983
PC389	0.18601005877214696	0.9680484526991865
PC390	0.18536808807360255	0.9681491865996915
PC391	0.18436646882200042	0.9682493761939188
PC392	0.18400042209204154	0.9683493668687138
PC393	0.18357571631275238	0.9684491267472041
PC394	0.18247049556880646	0.9685482860196374
PC395	0.18176015583732674	0.9686470592747547
PC396	0.1810599428008902	0.9687454520156688
PC397	0.18080706136789038	0.9688437073341528
PC398	0.1799266214551264	0.9689414841984029
PC399	0.17845180194673965	0.9690384596068945
PC400	0.17806041430623157	0.9691352223250355
PC401	0.17752861606896964	0.9692316960500101
PC402	0.17618227691191263	0.9693274381388327
PC403	0.17559305320904203	0.9694228600279785
PC404	0.17510367708762875	0.969518015977253
PC405	0.1746582210317891	0.969612929853976
PC406	0.1737962127360059	0.9697073752926911
PC407	0.1734508846884983	0.9698016330710515
PC408	0.17290581254967244	0.9698955946428579
PC409	0.1714299175830972	0.9699887541744734
PC410	0.17078330990358026	0.9700815623224482
PC411	0.17014781152111444	0.970174025123867
PC412	0.16887186546704935	0.9702657945425994
PC413	0.16847681293458286	0.9703573492793826
PC414	0.16790105966974217	0.9704485911366798
PC415	0.1669941697456192	0.9705393401661103
PC416	0.16663892827120663	0.9706298961479688
PC417	0.16575643324127776	0.9707199725587886
PC418	0.16552464866093797	0.9708099230117637
PC419	0.16495799160747507	0.9708995655283738
PC420	0.16341589005088872	0.9709883700263885
PC421	0.16328747657865988	0.9710771047411408
PC422	0.16275499264908913	0.9711655500901035
PC423	0.16141959279506563	0.9712532697476194
PC424	0.16086278712998928	0.9713406868222741
PC425	0.16008681168568115	0.9714276822114379
PC426	0.15979792052701125	0.9715145206095385
PC427	0.1593871035883518	0.9716011357588963
PC428	0.15915488622624138	0.9716876247152243
PC429	0.15838009876088172	0.9717736926316406
PC430	0.15727751820668268	0.9718591613767485
PC431	0.15702021884280087	0.9719444902986065
PC432	0.15608596878405523	0.9720293115243802
PC433	0.1559357678004549	0.9721140511269841
PC434	0.15557991735730334	0.9721985973510862
PC435	0.15498546747445197	0.9722828205354679
PC436	0.15382342760052853	0.9723664122367812
PC437	0.15345013508455804	0.9724498010811111
PC438	0.15257395260719886	0.9725327137848095
PC439	0.15209442161969122	0.9726153658987415
PC440	0.15163863936619826	0.9726977703285945
PC441	0.15136240984217397	0.97278002464805
PC442	0.15083166528387065	0.9728619905469359
PC443	0.15073018894924048	0.9729439013009094
PC444	0.15013338480132896	0.9730254877357928
PC445	0.14920021283107296	0.9731065670604535
PC446	0.14864454522424733	0.9731873444207039
PC447	0.1478893788301314	0.9732677114036492
PC448	0.1471475541004847	0.9733476752595015
PC449	0.1461149054194042	0.9734270779468668
PC450	0.14594754316221295	0.9735063896851744
PC451	0.14535322254835362	0.9735853784540097
PC452	0.1445380628778859	0.9736639242436138
PC453	0.1442779171193142	0.973742328663162
PC454	0.14357689774392596	0.9738203521303211
PC455	0.14343369709268014	0.9738982977784754
PC456	0.14307361982104488	0.973976047751158
PC457	0.14222995504551655	0.9740533392541847
PC458	0.14172526154172088	0.9741303564934709
PC459	0.14122999340672543	0.9742071045910105
PC460	0.1406137787343991	0.9742835178212695
PC461	0.14033864440202756	0.9743597815362872
PC462	0.13995599588642593	0.9744358373100248
PC463	0.13952669662972636	0.9745116597912413
PC464	0.13931570496336046	0.9745873676140301
PC465	0.13872366545922493	0.9746627537069618
PC466	0.1376508160019533	0.974737556785246
PC467	0.13729686243060793	0.9748121675158387
PC468	0.13654120714869694	0.9748863676034519
PC469	0.13598455613205523	0.974960265192244
PC470	0.13565833942335653	0.9750339855062861
PC471	0.13533620882827846	0.9751075307660797
PC472	0.1347985033980706	0.9751807838225829
PC473	0.13439874932517742	0.9752538196421957
PC474	0.13376704337719453	0.9753265121761613
PC475	0.13289550401322925	0.9753987310926855
PC476	0.13271770244989878	0.9754708533871581
PC477	0.13245855876835602	0.9755428348561298
PC478	0.13230000207985512	0.9756147301612216
PC479	0.13162640613914126	0.9756862594165407
PC480	0.13102989415057062	0.975757464511537
PC481	0.1305220269303452	0.9758283936181117
PC482	0.1303303337765454	0.9758992185535785
PC483	0.12950767017260617	0.9759695964319792
PC484	0.1294013889303906	0.9760399165543541
PC485	0.12883683941346585	0.9761099298856547
PC486	0.12808600556590027	0.9761795351940703
PC487	0.12763806547021547	0.9762488970800418
PC488	0.12741105253120594	0.9763181356012043
PC489	0.12700747246133753	0.976387154806329
PC490	0.12649167722629326	0.9764558937147402
PC491	0.12608529908536692	0.976524411786568
PC492	0.1258969015707235	0.9765928274782252
PC493	0.1252707361496763	0.9766609028951033
PC494	0.12461446613199605	0.9767286216775717
PC495	0.1242524494778064	0.9767961437306568
PC496	0.12397925107103426	0.9768635173205334
PC497	0.12349089188168802	0.9769306255231661
PC498	0.12258351709927884	0.9769972406344475
PC499	0.12245848414543488	0.9770637877995292
PC500	0.1219013601852041	0.9771300322087797
PC501	0.12169953369179021	0.9771961669401987
PC502	0.12109155357248431	0.9772619712792107
PC503	0.12038655265401338	0.977327392502158
PC504	0.12007969928403125	0.9773926469729037
PC505	0.11965569448850004	0.9774576710282777
PC506	0.11930726760090908	0.9775225057393057
PC507	0.11886525092469462	0.9775871002468317
PC508	0.11856574080622241	0.9776515319926721
PC509	0.11818398910258023	0.9777157562845837
PC510	0.11798566131319398	0.977779872799952
PC511	0.11700959013219073	0.9778434588925369
PC512	0.116380131109348	0.9779067029205126
PC513	0.1159232091529431	0.9779696986450647
PC514	0.11553012894268934	0.9780324807594794
PC515	0.11537797375651865	0.978095180188759
PC516	0.11478442698426425	0.9781575570690921
PC517	0.11467708683635369	0.9782198756179623
PC518	0.11390673754648384	0.9782817755387422
PC519	0.11341789114538221	0.9783434098075144
PC520	0.11335134088121536	0.9784050079111207
PC521	0.11302609046544701	0.978466429265086
PC522	0.11249521328145497	0.9785275621264093
PC523	0.11213458167269608	0.9785884990110197
PC524	0.11183488720204571	0.9786492730337628
PC525	0.11124746749122506	0.9787097278371659
PC526	0.11087521759809581	0.9787699803501744
PC527	0.11068643828458122	0.9788301302755326
PC528	0.11038313791499493	0.9788901153794829
PC529	0.10988029185991534	0.9789498272236451
PC530	0.1097099032247506	0.9790094464741359
PC531	0.1093155502585833	0.9790688514228401
PC532	0.1090286552960431	0.9791281004652665
PC533	0.10869157856814415	0.9791871663313225
PC534	0.10821612385447803	0.9792459738227667
PC535	0.10785399452110317	0.9793045845235947
PC536	0.10769947060660386	0.9793631112520585
PC537	0.10748554724898102	0.9794215217289363
PC538	0.10705328686398423	0.9794796973041379
PC539	0.10666438157613889	0.9795376615379646
PC540	0.10651758705734372	0.9795955459997843
PC541	0.10590121434884059	0.9796530955084427
PC542	0.10556036600007658	0.9797104597911325
PC543	0.10520206389825558	0.9797676293630249
PC544	0.10513673391778078	0.9798247634328853
PC545	0.10444579251887345	0.9798815220269945
PC546	0.10440300098768111	0.9799382573670589
PC547	0.10380743058895664	0.9799946690584848
PC548	0.10349863322748869	0.9800509129412928
PC549	0.10322234845002749	0.980107006683677
PC550	0.10291457712527759	0.9801629331750187
PC551	0.1023880685465973	0.9802185735477337
PC552	0.10173861140841155	0.9802738609883371
PC553	0.10149954517932923	0.9803290185140562
PC554	0.10135537552895028	0.9803840976941907
PC555	0.10105414492627933	0.9804390131776831
PC556	0.10083695260226731	0.9804938106331472
PC557	0.10068113985477564	0.9805485234158611
PC558	0.10039040949008496	0.9806030782080388
PC559	0.10009015568452068	0.9806574698343917
PC560	0.09965535534685324	0.9807116251787913
PC561	0.09896728287474087	0.9807654066064899
PC562	0.09884878998961562	0.9808191236420345
PC563	0.09829945728168905	0.9808725421557194
PC564	0.09786666147695279	0.9809257254767669
PC565	0.09765880364770914	0.9809787958423963
PC566	0.0974095124484534	0.9810317307366232
PC567	0.09718872945250225	0.9810845456515561
PC568	0.09689958393330009	0.9811372034371996
PC569	0.09666915356195059	0.9811897360009112
PC570	0.096219536355102	0.9812420242307924
PC571	0.09587394391331505	0.9812941246566401
PC572	0.09565808938094959	0.9813461077814506
PC573	0.09546982690465988	0.9813979885994738
PC574	0.09521677687875173	0.9814497319034491
PC575	0.0947227278546621	0.9815012067281745
PC576	0.09454131882790855	0.9815525829704576
PC577	0.09415814270943493	0.9816037509847474
PC578	0.09401378422642256	0.9816548405508362
PC579	0.09341407854033532	0.9817056042210625
PC580	0.09296858066582157	0.9817561257960121
PC581	0.09288279463812647	0.9818066007525753
PC582	0.09277017004873575	0.9818570145059707
PC583	0.09260047820245157	0.9819073360443483
PC584	0.09221604681737829	0.9819574486725877
PC585	0.09187606306570575	0.9820073765447033
PC586	0.09180945722007604	0.9820572682214485
PC587	0.09159285199629123	0.9821070421892109
PC588	0.09082694132925609	0.9821563999409475
PC589	0.09068811933075756	0.9822056822531545
PC590	0.09042342381447989	0.9822548207228474
PC591	0.09027432160885152	0.9823038781664755
PC592	0.08989904482801984	0.9823527316748183
PC593	0.08947600749765426	0.9824013552935358
PC594	0.08914151309327255	0.9824497971391852
PC595	0.08902092585741574	0.9824981734545551
PC596	0.0885093967475608	0.9825462717915365
PC597	0.08827367630983474	0.9825942420318244
PC598	0.0881404435084339	0.9826421398698996
PC599	0.08785966670048041	0.9826898851264634
PC600	0.08783441858469643	0.9827376166625362
PC601	0.08741720681161956	0.9827851214747447
PC602	0.08695849436218317	0.9828323770105285
PC603	0.08662484024953082	0.9828794512298812
PC604	0.08607436527767118	0.9829262263066381
PC605	0.08594742988768503	0.9829729324033614
PC606	0.0856502302722094	0.9830194769939872
PC607	0.08547081938603883	0.9830659240880129
PC608	0.08498136015249613	0.9831121051970018
PC609	0.08483017568850412	0.9831582041483716
PC610	0.08449555433238168	0.9832041212576847
PC611	0.08437324446617359	0.9832499719005957
PC612	0.0840171537173615	0.9832956290344166
PC613	0.08369342998466062	0.9833411102482361
PC614	0.08346022289572028	0.9833864647311823
PC615	0.08326674677648113	0.9834317140741102
PC616	0.08300920464804146	0.9834768234618637
PC617	0.08276306559690964	0.983521799091175
PC618	0.08253702514387527	0.9835666518841516
PC619	0.08225806982009794	0.9836113530854592
PC620	0.08214571026291437	0.9836559932276246
PC621	0.08194639852199637	0.9837005250585414
PC622	0.08152491641729513	0.9837448278449833
PC623	0.08122913784130267	0.983788969897558
PC624	0.08101469378568808	0.9838329954155858
PC625	0.08055667094387625	0.9838767720319398
PC626	0.08053343770075226	0.9839205360227377
PC627	0.07997337515041679	0.9839639956607973
PC628	0.07988260506834267	0.9840074059720039
PC629	0.0796024352643038	0.984050664031561
PC630	0.07933817314054631	0.984093778484121
PC631	0.07923097058637102	0.9841368346799901
PC632	0.07883850296327226	0.9841796775986176
PC633	0.07863954727841645	0.9842224123994867
PC634	0.07852099285165177	0.9842650827747583
PC635	0.07809493057327573	0.9843075216165681
PC636	0.07779416475989819	0.9843497970143145
PC637	0.07765165606043549	0.9843919949690808
PC638	0.07718618857500469	0.984433939976558
PC639	0.07701375337932852	0.9844757912782091
PC640	0.07685916032726446	0.9845175585699245
PC641	0.07664478268194862	0.9845592093631822
PC642	0.07637399970686094	0.9846007130058404
PC643	0.07623760014891992	0.984642142525387
PC644	0.07605283122574108	0.9846834716366349
PC645	0.07562810729807916	0.9847245699417161
PC646	0.07547723204871956	0.9847655862572137
PC647	0.075249093718483	0.9848064785963347
PC648	0.07509007339698902	0.9848472845196254
PC649	0.07476567998055662	0.9848879141589914
PC650	0.07460625398024258	0.9849284571620702
PC651	0.07449537623768171	0.984968939911264
PC652	0.07403718315082772	0.9850091736662684
PC653	0.07396846235470847	0.9850493700765826
PC654	0.07385853016613765	0.9850895067468504
PC655	0.07353978836128519	0.985129470204428
PC656	0.07345196313430202	0.9851693859354643
PC657	0.07309287081207294	0.9852091065262766
PC658	0.07277691236000183	0.9852486554169456
PC659	0.0725777127230863	0.9852880960572863
PC660	0.07221967508658976	0.9853273421305467
PC661	0.07193892767869339	0.9853664356382725
PC662	0.07181799372506992	0.9854054634273033
PC663	0.0715075985101557	0.9854443225394004
PC664	0.07137905689857334	0.9854831117986008
PC665	0.07121589819336219	0.9855218123930642
PC666	0.07101868954639622	0.9855604058191556
PC667	0.07073787955083292	0.9855988466457005
PC668	0.07070901331444936	0.9856372717855725
PC669	0.07053354775891967	0.985675601572841
PC670	0.07037256846608186	0.9857138438797225
PC671	0.07019865929360632	0.9857519916797799
PC672	0.06984934395314775	0.9857899496526826
PC673	0.06960261218290605	0.985827773545044
PC674	0.06946244655594429	0.9858655212677125
PC675	0.06934926716759218	0.985903207485721
PC676	0.06903044464773375	0.9859407204471764
PC677	0.06893609900950211	0.9859781821387276
PC678	0.06863367133558142	0.9860154794831166
PC679	0.0684727539182767	0.9860526893807435
PC680	0.06833470981964404	0.9860898242615721
PC681	0.06791836757470653	0.9861267328910608
PC682	0.06762267507974899	0.9861634808334611
PC683	0.06756492543942796	0.986200197393186
PC684	0.06741005172221366	0.9862368297904545
PC685	0.06716861476908008	0.9862733309845247
PC686	0.06702288775804971	0.9863097529866997
PC687	0.06695697890669462	0.9863461391722692
[truncated: 3,990 more rows]

## Sheet: 4CPY_ZINC000108875440
PC	variance	cumulative_variance
[truncated: 4,677 more rows]

[truncated: 6 more sheets: 4CPY_ZINC000245237202, 4CPY_Oseltamivir, 6HP0_ZINC000014768526, 6HP0_ZINC000108875440, 6HP0_ZINC000245237202, 6HP0_Oseltamivir]
