# Supplementary material for: Multi-target computational pipeline for discovery of pan-influenza neuraminidase inhibitors
Source: Front Pharmacol. 2026 Mar 10;17:1721276. doi: 10.3389/fphar.2026.1721276 (PMC13008930; doi:10.3389/fphar.2026.1721276)
Supplement: Supplementary file 7 [file Table6.xlsx]

## Sheet: Sheet1
ZINC ID	Molecular Weight	TPSA	Hydrogen Bond Acceptor	Hydrogen Bond Donor	logP	Rotatable Bond	Number of Rings	Fraction of sp3 Carbon Atoms
ZINC000014768526	332.133	198.22	7	8	-3.57583	6	1	0.583333
ZINC000108875440	416.117	115.56	5	2	2.4736	5	2	0.555556
ZINC000245237202	458.048	106.94	5	3	2.8382	4	4	0.285714
ZINC000019119349	447.15	213.36	13	7	-1.5265	6	4	0.333333
ZINC000091906634	402.173	78.79	7	1	2.597	6	4	0.55
ZINC000019717932	413.185	92.67	6	2	3.5786	4	5	0.25
ZINC000012462122	425.071	92.67	6	2	3.80142	5	4	0.1
ZINC000072125707	384.18	96.69	6	2	1.5498	4	4	0.45
ZINC000003339177	335.08	158.88	8	3	-0.8613	6	2	0.166667
ZINC000001785293	477.172	110.52	5	3	4.6301	7	4	0.269231
