# Supplementary material for: Multi-target computational pipeline for discovery of pan-influenza neuraminidase inhibitors
Source: Front Pharmacol. 2026 Mar 10;17:1721276. doi: 10.3389/fphar.2026.1721276 (PMC13008930; doi:10.3389/fphar.2026.1721276)
Supplement: Supplementary file 8 [file Table4.xlsx]

## Sheet: 3TIA_ZINC000014768526
PC	variance	cumulative_variance
PC1	3.113096219603704	0.3178481272453298
PC2	1.1202020910658697	0.43222112173854677
PC3	0.6115707101421901	0.4946626883283314
PC4	0.5227970525659631	0.5480404358714583
PC5	0.39423645274494123	0.5882921047430274
PC6	0.3004418560220572	0.6189673150630214
PC7	0.273503019702774	0.6468920615135297
PC8	0.2717560729065917	0.6746384441331781
PC9	0.2301494071929022	0.6981367727753295
PC10	0.19979376140509017	0.7185357802001601
PC11	0.17647458323462825	0.7365538920189677
PC12	0.16939659124608689	0.7538493385747973
PC13	0.15896427490558054	0.7700796422703517
PC14	0.13647642454198558	0.7840139291968673
PC15	0.12366203375818022	0.7966398626948014
PC16	0.11847720296220386	0.808736423297607
PC17	0.10931299125133868	0.8198973149314821
PC18	0.10149144707375969	0.8302596243842622
PC19	0.0924759780826513	0.8397014515477325
PC20	0.08255324344809833	0.8481301643073227
PC21	0.07857794860611503	0.8561529981824713
PC22	0.07326918545370344	0.863633805628961
PC23	0.06969109634862	0.8707492890247497
PC24	0.06682674332108668	0.8775723210533632
PC25	0.06493775292408013	0.884202486553698
PC26	0.0593927293152678	0.8902665033566384
PC27	0.05803806665408469	0.8961922086653193
PC28	0.055327141044238755	0.9018411275956145
PC29	0.05174845619632537	0.9071246616496738
PC30	0.047851342411025476	0.9120102991303731
PC31	0.04414837057084801	0.9165178619928738
PC32	0.0409393472184049	0.9206977825369529
PC33	0.039496907205602665	0.9247304294908852
PC34	0.038049535481284355	0.928615299325336
PC35	0.03609687782102043	0.9323008021834119
PC36	0.03491317629817335	0.9358654487345466
PC37	0.03314598363597164	0.9392496643453764
PC38	0.03189022992194877	0.9425056670973262
PC39	0.03071756771953613	0.9456419406605087
PC40	0.030593702453128202	0.9487655675400741
PC41	0.029051569726606344	0.9517317421712952
PC42	0.027280517781936475	0.9545170918282277
PC43	0.025940481991045695	0.9571656233990717
PC44	0.024340382746885648	0.9596507843214401
PC45	0.023734802645982236	0.9620741153203527
PC46	0.021755009792636643	0.9642953088309322
PC47	0.021512678280852102	0.9664917602160649
PC48	0.020620435571233428	0.9685971133330122
PC49	0.01999112062188518	0.9706382131908285
PC50	0.019623912938210766	0.9726418210258058
PC51	0.019488231484436715	0.9746315757406279
PC52	0.017544252114278375	0.9764228495352918
PC53	0.017190419484707765	0.9781779969044507
PC54	0.016803665436752963	0.9798936565606783
PC55	0.01652285847180747	0.9815806457352925
PC56	0.016194826597577695	0.9832341427498366
PC57	0.015027228240892787	0.9847684275958937
PC58	0.013483851674822418	0.9861451331971879
PC59	0.013207348145015584	0.987493607698983
PC60	0.012887196696522574	0.9888093946347153
PC61	0.011857016592434183	0.9900199998498351
PC62	0.010947636771093299	0.99113775709214
PC63	0.010703678175294341	0.992230606083196
PC64	0.009660448095660107	0.9932169409469309
PC65	0.00951245620324379	0.9941881657907582
PC66	0.008956649176262346	0.995102642558017
PC67	0.007807820979934678	0.9958998235962101
PC68	0.007531770146118537	0.9966688197553107
PC69	0.007270732949868489	0.9974111639325526
PC70	0.006267622729265363	0.9980510902330094
PC71	0.0030308231911476712	0.9983605382575361
PC72	0.0024538238721949135	0.9986110744656544
PC73	0.0022341059587898523	0.998839177404008
PC74	0.0019762905091959514	0.9990409573018747
PC75	0.0015401878936106969	0.9991982109821519
PC76	0.0014893976542873957	0.9993502789626267
PC77	0.0014175352341719199	0.9994950097668494
PC78	0.0014104845629024064	0.9996390206952632
PC79	0.001259700335339667	0.9997676365054513
PC80	0.0012032950337791104	0.9998904933161731
PC81	0.0010725400410529903	1.0000000000000004

## Sheet: 3TIA_ZINC000108875440
PC	variance	cumulative_variance
PC1	3.9127228567869494	0.2710366085764574
PC2	2.0651520098429095	0.4140909002883722
PC3	1.3240221245370754	0.5058066898931111
PC4	1.0646891431158596	0.5795583316782553
PC5	0.7406760800024252	0.6308653984257362
PC6	0.607524851904597	0.6729490014594949
PC7	0.5028357363290129	0.7077807280177049
PC8	0.42159687051762007	0.7369849906639426
PC9	0.3030810588258301	0.7579795934800928
PC10	0.2654088382378697	0.7763646194671574
PC11	0.24129631427549791	0.7930793567682642
PC12	0.19597590492073125	0.806654722715863
PC13	0.17885400275843966	0.8190440444522304
PC14	0.16587624070443613	0.8305343889947677
PC15	0.15391906634641261	0.8411964530521346
PC16	0.14902819851908064	0.8515197238247648
PC17	0.13894434185820412	0.8611444799285131
PC18	0.13280395745696016	0.8703438880011372
PC19	0.1269662710154509	0.8791389161079544
PC20	0.1029537967183562	0.8862705860278444
PC21	0.10109111653600111	0.8932732269983384
PC22	0.09613821272757463	0.8999327774152778
PC23	0.08704526717735375	0.9059624541575133
PC24	0.08160388927036939	0.9116152034587127
PC25	0.0759668437560323	0.916877471308882
PC26	0.07524726344118471	0.9220898934083367
PC27	0.0675511433377273	0.9267692007515496
PC28	0.06372933074647756	0.9311837688936329
PC29	0.0589168539166723	0.9352649739413837
PC30	0.05689898689721562	0.9392064001564573
PC31	0.05385059356147213	0.9429366623761322
PC32	0.05137049707117346	0.9464951268564126
PC33	0.049378449139639194	0.9499156010073887
PC34	0.04611043838103804	0.9531096981351963
PC35	0.04236637720405611	0.9560444419479712
PC36	0.04030094238852324	0.958836111878918
PC37	0.03983047315581637	0.9615951921300078
PC38	0.0372627391657713	0.9641764039406631
PC39	0.035900083885771705	0.9666632238203618
PC40	0.03300915361945377	0.9689497872638926
PC41	0.03199367606221079	0.9711660079810727
PC42	0.030528420120906313	0.9732807295592736
PC43	0.029398884998682897	0.9753172075766601
PC44	0.026869054955461064	0.9771784427822536
PC45	0.02395636409648833	0.9788379141826551
PC46	0.023856314044628735	0.9804904550572472
PC47	0.021185064978787475	0.9819579569413539
PC48	0.02023186943730073	0.9833594304108935
PC49	0.01973669842413194	0.9847266030937464
PC50	0.018014563717565112	0.9859744824947942
PC51	0.01727055516375606	0.9871708239866782
PC52	0.016369054063451106	0.9883047179682739
PC53	0.016254283620846632	0.9894306617339542
PC54	0.015118593904635073	0.9904779356064825
PC55	0.014661442084348598	0.9914935423041276
PC56	0.014271629701408852	0.9924821464692345
PC57	0.012928290843671201	0.9933776967632914
PC58	0.012350219116526846	0.994233203689552
PC59	0.01203753919110945	0.9950670510938744
PC60	0.011013828527495018	0.995829985459736
PC61	0.010825475846882518	0.9965798725248717
PC62	0.00979133471629531	0.9972581240269781
PC63	0.009220378093811822	0.9978968250287636
PC64	0.008268085628768424	0.9984695601726173
PC65	0.007095721903635432	0.9989610849931977
PC66	0.003744395555591895	0.9992204614708329
PC67	0.0023240964391814355	0.9993814529951337
PC68	0.002140349883576304	0.999529716287691
PC69	0.0021045240994794446	0.9996754979071586
PC70	0.001931337769540801	0.9998092828079124
PC71	0.0015475537614201647	0.9999164827651895
PC72	0.0012056666267147558	1.0

## Sheet: 3TIA_ZINC000245237202
PC	variance	cumulative_variance
PC1	12.119203645454226	0.5781946942365714
PC2	2.5901406368900535	0.7017676299994009
PC3	0.7550144075631788	0.7377885879184422
PC4	0.6927755361008328	0.7708401935345127
PC5	0.523212767523302	0.795802134515864
PC6	0.3635968044874829	0.8131489626859549
PC7	0.3409938250749084	0.8294174260432563
PC8	0.3034914791586761	0.843896691193766
PC9	0.27974668511798784	0.8572431167343715
PC10	0.24740212848910442	0.8690464168702586
PC11	0.19162436476222813	0.8781886174828816
PC12	0.1760771698512533	0.8865890774769979
PC13	0.15366452381087725	0.8939202532670149
PC14	0.14358688824135582	0.900770635468013
PC15	0.13851527639190248	0.9073790563035313
PC16	0.12513944292798343	0.9133493299335005
PC17	0.11763125226461912	0.9189613955382663
PC18	0.1145002041420299	0.9244240820695515
PC19	0.10282352294862407	0.9293296861959338
PC20	0.09443067430709444	0.9338348761782825
PC21	0.09254280565676336	0.9382499978963317
PC22	0.08011168140956429	0.9420720435102575
PC23	0.07585219607663582	0.9456908734763794
PC24	0.0705842843487477	0.9490583768124784
PC25	0.06631211114245425	0.9522220591754342
PC26	0.05983010671889192	0.9550764917992681
PC27	0.05605211602828077	0.957750680387595
PC28	0.0546094929633517	0.9603560429188371
PC29	0.0526577680018364	0.9628682906670976
PC30	0.05072987494840255	0.9652885606281072
PC31	0.04937680486863503	0.9676442770125008
PC32	0.04587529013151834	0.9698329397436991
PC33	0.04394564028494399	0.9719295408728593
PC34	0.04225455234620497	0.9739454619423168
PC35	0.0384614380944065	0.9757804174467765
PC36	0.03697283273345025	0.9775443531262793
PC37	0.035158191182731856	0.9792217141308065
PC38	0.033249648489168025	0.9808080205337755
PC39	0.030774838530689866	0.9822762563085828
PC40	0.02696471769065698	0.9835627151516251
PC41	0.025723299923939888	0.9847899472346388
PC42	0.023064855250345163	0.9858903476668146
PC43	0.02281250328846337	0.9869787086474134
PC44	0.021517850750417736	0.9880053030920024
PC45	0.01958860590331479	0.9889398552566603
PC46	0.018832025405815526	0.9898383117468649
PC47	0.018158405645764597	0.9907046305337527
PC48	0.017531366385952162	0.991541033924901
PC49	0.01674963821831182	0.9923401418722159
PC50	0.01655776226686642	0.9931300956159772
PC51	0.01555628184526483	0.9938722697627376
PC52	0.014989276262747656	0.9945873926585242
PC53	0.014222163408332558	0.9952659173919831
PC54	0.013339970383793172	0.9959023536070041
PC55	0.011337820077049008	0.996443269297881
PC56	0.010911197211616918	0.9969638312522873
PC57	0.010633610966362858	0.9974711498535085
PC58	0.010258318651967762	0.9979605636458562
PC59	0.009319259266801614	0.9984051758844088
PC60	0.008093615733818758	0.9987913139353392
PC61	0.007580651073097285	0.9991529789718837
PC62	0.003581490984203977	0.9993238482092613
PC63	0.0035177312799242995	0.9994916755369724
PC64	0.0025449765340039804	0.9996130937400133
PC65	0.0022707941617996427	0.9997214309851381
PC66	0.0019438511735395544	0.9998141701178243
PC67	0.0014271760604121749	0.999882259214271
PC68	0.0013712939273988918	0.9999476822318434
PC69	0.0010966023951503542	0.9999999999999998

## Sheet: 3TIA_Oseltamivir
PC	variance	cumulative_variance
PC1	3.574611719925338	0.32346982145030756
PC2	1.5126930025496304	0.4603547683429672
PC3	1.0260943205556496	0.5532069639566053
PC4	0.7645960648744692	0.6223959478140515
PC5	0.4737974356408729	0.6652703028261163
PC6	0.32064701400446494	0.6942859387874859
PC7	0.31179722629886847	0.7225007495199094
PC8	0.24661963855790306	0.744817581864467
PC9	0.22455237606926634	0.7651375278290835
PC10	0.1846171955556736	0.7818437034817213
PC11	0.16490980297986385	0.7967665394999549
PC12	0.15119987323771586	0.8104487516761446
PC13	0.13175260109984172	0.8223711627497226
PC14	0.12050464696711657	0.8332757363628813
PC15	0.10867054077995342	0.8431094310903563
PC16	0.10423101643595573	0.852541389277084
PC17	0.10025644290566531	0.8616136847393212
PC18	0.08417033825769869	0.8692303341605341
PC19	0.08100044864620572	0.8765601374269796
PC20	0.07566486700549976	0.883407119124013
PC21	0.0718216944481468	0.8899063286884817
PC22	0.06609846791896247	0.8958876383498098
PC23	0.06319635413719532	0.9016063331314338
PC24	0.06045087248521055	0.9070765868152981
PC25	0.05621709559643926	0.9121637222302224
PC26	0.053071912365222386	0.9169662471928953
PC27	0.05019236081775636	0.9215081989526877
PC28	0.04824333180102641	0.9258737813282113
PC29	0.04579911468574078	0.9300181843041765
PC30	0.04437582030675603	0.9340337920948982
PC31	0.04168822769359233	0.9378061972189176
PC32	0.03807324356871262	0.9412514791863428
PC33	0.036770881606234256	0.944578909251387
PC34	0.036475755616093744	0.9478796331008151
PC35	0.03367666546777106	0.9509270647715559
PC36	0.03258850142290399	0.953876027501645
PC37	0.03117766712747087	0.9566973225706298
PC38	0.030732967859217877	0.9594783764038742
PC39	0.02873535575767406	0.9620786645259195
PC40	0.027892774392890465	0.9646027067043552
PC41	0.02571709254659274	0.966929869480636
PC42	0.02380434894048556	0.9690839463720082
PC43	0.023416248378180803	0.9712029036953185
PC44	0.022752981131883933	0.9732618413704701
PC45	0.02201893816193214	0.975254354838734
PC46	0.02119672622901067	0.9771724656115517
PC47	0.02026289632166947	0.9790060732782814
PC48	0.019799106271398484	0.9807977121672788
PC49	0.019407187693476692	0.9825538859925559
PC50	0.018590881936978713	0.9842361915775898
PC51	0.01727924328498219	0.9857998058042858
PC52	0.016780784274729094	0.9873183140279583
PC53	0.01622042832311038	0.9887861151388532
PC54	0.015334218230731054	0.9901737223034373
PC55	0.013749081331725472	0.9914178890079464
PC56	0.012838145253581009	0.9925796242895102
PC57	0.01185401405469799	0.9936523046559872
PC58	0.010432464951109131	0.9945963477687569
PC59	0.009664471341931758	0.9954708944508374
PC60	0.008456981081123001	0.9962361742559337
PC61	0.008371971971845733	0.9969937615104667
PC62	0.0076879576858514265	0.997689451698606
PC63	0.0072242814944047384	0.9983431834122006
PC64	0.004551991184955726	0.9987550971782841
PC65	0.002614697943869768	0.9989917035409656
PC66	0.0024857929093593566	0.9992166451714288
PC67	0.0017265349870414551	0.9993728808713436
PC68	0.0017009417637407346	0.9995268006175212
PC69	0.0015812344344901615	0.999669887940081
PC70	0.0014913236352839439	0.9998048391537586
PC71	0.001113562068223869	0.9999056063843291
PC72	0.0010431282997280067	0.9999999999999999

## Sheet: 4CPY_ZINC000014768526
PC	variance	cumulative_variance
PC1	2.837023088931705	0.30400400826642976
PC2	0.8224405148810123	0.3921334331061417
PC3	0.6972088468434218	0.4668435349964396
PC4	0.44619166243166064	0.5146556428229444
PC5	0.4240710771096319	0.5600973975038115
PC6	0.33626596150260585	0.5961303083881748
PC7	0.24726690055276657	0.6226264370848091
PC8	0.22014658530657977	0.6462164616427584
PC9	0.21663562418566973	0.6694302656976779
PC10	0.19779611420654314	0.6906253034726283
PC11	0.17532178343095392	0.7094120821588387
PC12	0.16561974312076577	0.7271592291430137
PC13	0.1552884081844972	0.743799311738597
PC14	0.12899683328380912	0.7576220946849005
PC15	0.116274757634084	0.7700816310626181
PC16	0.10899865911312503	0.7817614899243003
PC17	0.10366351073551987	0.7928696556976127
PC18	0.09575380737937567	0.8031302494036242
PC19	0.09539449468550854	0.8133523406034054
PC20	0.09295509318782791	0.8233130353288475
PC21	0.08416277151088328	0.8323315801499807
PC22	0.08125349253433536	0.841038378311918
PC23	0.07478295397380894	0.8490518195301926
PC24	0.07357654974203326	0.8569359873127026
PC25	0.06716656409700626	0.8641332867589552
PC26	0.06332650145953143	0.8709191005044601
PC27	0.06142663161502811	0.8775013318222551
PC28	0.059853370222060505	0.8839149787632156
PC29	0.05352323988403519	0.8896503143421302
PC30	0.0505004478022796	0.8950617396530619
PC31	0.048597193298490576	0.9002692198497786
PC32	0.04640495328883016	0.9052417884052685
PC33	0.04392624766927837	0.9099487488144603
PC34	0.04304144674614249	0.9145608975077374
PC35	0.04006666077149615	0.9188542800748044
PC36	0.03874326656152018	0.9230058530295638
PC37	0.037669125769632494	0.9270423253679587
PC38	0.036436317551382595	0.9309466949253667
PC39	0.034297574839334675	0.9346218853972573
PC40	0.03262121562168868	0.9381174439431876
PC41	0.031022243295225	0.9414416630318367
PC42	0.03058158376043103	0.9447186628132547
PC43	0.029393300481732214	0.9478683309275142
PC44	0.028481984738596332	0.9509203461041608
PC45	0.027293810701032248	0.9538450413194907
PC46	0.025814533315708835	0.956611223107055
PC47	0.02505866649409121	0.9592964092395669
PC48	0.024161373670334232	0.961885445074228
PC49	0.023932757913801266	0.964449983361932
PC50	0.022859117529041385	0.966899474654891
PC51	0.021559217781302962	0.9692096739078244
PC52	0.02062649526991687	0.9714199263597721
PC53	0.0199556459114487	0.973558293286814
PC54	0.01967416013457669	0.9756664973277049
PC55	0.018995320891366085	0.9777019596797074
PC56	0.01800060793021104	0.9796308325829157
PC57	0.01708454033181237	0.981461543358772
PC58	0.016563104865410915	0.9832363792027474
PC59	0.015852599101472884	0.9849350801005619
PC60	0.014383985180802148	0.9864764102246869
PC61	0.014201114164694372	0.9879981446246496
PC62	0.012535225072150217	0.989341369035238
PC63	0.011802930095681185	0.9906061236550979
PC64	0.01159943306757562	0.9918490723501291
PC65	0.010930398182816081	0.9930203299519752
PC66	0.010245975138212318	0.9941182475271854
PC67	0.00996800698321581	0.9951863791504872
PC68	0.008781666975529375	0.9961273873397535
PC69	0.008064887659319444	0.9969915883341749
PC70	0.007532580279600357	0.9977987494061172
PC71	0.003736372320425266	0.9981991240686345
PC72	0.0024877302255663872	0.9984656992554943
PC73	0.0022886078917009464	0.9987109372922033
PC74	0.0020496445916083866	0.9989305689807155
PC75	0.0015973529230641642	0.9991017349092277
PC76	0.0015588574477562217	0.9992687758171015
PC77	0.0015087626240553977	0.9994304487647151
PC78	0.0015000641957303063	0.9995911896236591
PC79	0.0014283869446995877	0.9997442498360479
PC80	0.0013594539223649388	0.9998899234624152
PC81	0.0010272551354087178	0.9999999999999997

## Sheet: 4CPY_ZINC000108875440
PC	variance	cumulative_variance
PC1	7.70338001940408	0.4349195335906298
PC2	2.5955067100055986	0.5814573604800671
PC3	1.2623744989759795	0.6527288448062175
PC4	0.8811557394050877	0.7024773762609092
PC5	0.7692963218886568	0.7459105181630381
PC6	0.605987084830684	0.7801235025455604
PC7	0.39987398038268857	0.8026996969699556
PC8	0.35547759591283573	0.8227693481914837
PC9	0.31318750891650016	0.8404513741283157
PC10	0.2804029770329609	0.8562824420077936
PC11	0.23423240935723338	0.8695067993642852
PC12	0.1915501930435213	0.8803213924919561
PC13	0.16887751947898713	0.8898559256216647
PC14	0.15459853382534194	0.8985842918785216
PC15	0.1381892580826903	0.9063862187627166
PC16	0.1361603482681307	0.9140735969023316
PC17	0.12030847907676677	0.9208660058806326
PC18	0.09202441249017768	0.9260615453007788
PC19	0.08678123466816168	0.930961063955087
PC20	0.08038026628010943	0.9354991949874881
PC21	0.07882135056467406	0.9399493123305532
PC22	0.07331270505283172	0.9440884210604262
PC23	0.07141716473982433	0.9481205108574725
PC24	0.0654286970773053	0.9518145021112632
PC25	0.06083842081210669	0.9552493342936743
PC26	0.05516172354950387	0.9583636699512394
PC27	0.053937301098609156	0.9614088768315772
PC28	0.05025942309261393	0.9642464370707078
PC29	0.04642825912139724	0.9668676964077314
PC30	0.042720360530410395	0.9692796141931591
PC31	0.04084959526542746	0.9715859118021897
PC32	0.03990847245240447	0.973839075242341
PC33	0.03586903467506466	0.9758641790009419
PC34	0.035297145432311154	0.9778569948804431
PC35	0.0344346768100417	0.979801117270854
PC36	0.032615229084691104	0.9816425167845394
PC37	0.03172572029512499	0.9834336961679823
PC38	0.026349922298808573	0.9849213672795568
PC39	0.025286343016870196	0.9863489905414766
PC40	0.023358144498142983	0.9876677510446694
PC41	0.021858098243635094	0.9889018215266336
PC42	0.021342505159647685	0.9901067825134094
PC43	0.01914846375822873	0.9911878717113625
PC44	0.018780700535879505	0.9922481976328404
PC45	0.017976288105028458	0.9932631078175433
PC46	0.016534106835586183	0.9941965949381523
PC47	0.01613127250105627	0.9951073387278538
PC48	0.013955673308997872	0.995895251944027
PC49	0.01315625427030546	0.9966380313417237
PC50	0.012809100925258863	0.9973612110610283
PC51	0.009406810564232275	0.9978923033416721
PC52	0.008403872445150291	0.9983667714680002
PC53	0.008026030255584338	0.9988199072767687
PC54	0.0077790951287880486	0.9992591015546893
PC55	0.003558461695228376	0.9994600061572002
PC56	0.00302914450444573	0.9996310264251518
PC57	0.0020847871435868545	0.9997487299072391
PC58	0.0020085244014175713	0.999862127726595
PC59	0.0013039762449891356	0.9999357479736626
PC60	0.0011380444833351904	1.0000000000000004

## Sheet: 4CPY_ZINC000245237202
PC	variance	cumulative_variance
PC1	3.376046870321389	0.3128645179841034
PC2	1.7954591790539507	0.4792530463996976
PC3	0.7752345599943977	0.5510954692847142
PC4	0.5976725010854104	0.6064828872166932
PC5	0.4193328691333117	0.6453432410611869
PC6	0.40570082393932283	0.682940288022637
PC7	0.23986296252464695	0.7051688331332588
PC8	0.21603399229024386	0.7251891034263767
PC9	0.1999861836510643	0.743722193562508
PC10	0.1813670793861462	0.7605298168123977
PC11	0.16121878358296202	0.7754702601631931
PC12	0.1420499335695586	0.7886342906707681
PC13	0.13472580736926257	0.8011195808345835
PC14	0.1276112456589795	0.8129455513841709
PC15	0.11173581524010773	0.8233003163857981
PC16	0.10816882713552121	0.8333245219915216
PC17	0.09404375478715739	0.8420397309744166
PC18	0.09192104482191261	0.8505582244922703
PC19	0.08169921350250225	0.8581294419646471
PC20	0.07969018291938715	0.8655144788509288
PC21	0.07661688570525815	0.8726147075907439
PC22	0.07271918002695524	0.8793537287244068
PC23	0.07059308651825676	0.8858957208337882
PC24	0.06664146506818812	0.8920715088625628
PC25	0.0620458284481768	0.8978214107318208
PC26	0.057832244039941104	0.9031808319278223
PC27	0.05392290698307222	0.9081779676162716
PC28	0.053495420484900205	0.9131354873389678
PC29	0.050004567548840376	0.9177695032528768
PC30	0.04577904103409287	0.9220119317963947
PC31	0.04391526678105989	0.9260816409270299
PC32	0.0413140250053558	0.9299102881632141
PC33	0.03936572122771939	0.9335583824788698
PC34	0.03867798443018071	0.9371427429513869
PC35	0.036488872470150216	0.9405242343629887
PC36	0.03432154452359093	0.943704875478561
PC37	0.033776147100861194	0.9468349736045579
PC38	0.032363382019469464	0.949834148173154
PC39	0.03072694887122787	0.9526816714502239
PC40	0.028852797404832247	0.9553555136388238
PC41	0.027036367093064326	0.957861023865288
PC42	0.026536183048852382	0.9603201811097273
PC43	0.025042713745678343	0.9626409357870194
PC44	0.025020202970672225	0.9649596043490878
PC45	0.023824376495275877	0.9671674534562764
PC46	0.023282263503854882	0.9693250639482242
PC47	0.022927321291827136	0.9714497812878123
PC48	0.02092948910250533	0.9733893558172043
PC49	0.020471462664960735	0.975286484188083
PC50	0.020344961448270898	0.9771718894568528
PC51	0.019209568946592537	0.9789520757990484
PC52	0.01704213063189571	0.9805314016171947
PC53	0.01688387687545661	0.9820960617665484
PC54	0.015646978143164476	0.983546096218885
PC55	0.015287379312245374	0.9849628059813624
PC56	0.01485437298278878	0.9863393882450956
PC57	0.014370905833825037	0.9876711667124564
PC58	0.013871663339506322	0.988956679452965
PC59	0.012960119026837875	0.9901577176932789
PC60	0.012548753531235649	0.991320633931014
PC61	0.012296612511436166	0.9924601837933243
PC62	0.010674713371458618	0.9934494292575798
PC63	0.009602391645087374	0.9943393006808545
PC64	0.009306501481279077	0.9952017514144788
PC65	0.009043735310488042	0.9960398511202516
PC66	0.008082637211245903	0.9967888840846238
PC67	0.00792859259636012	0.9975236414491495
PC68	0.00711134169997601	0.998182662659057
PC69	0.003247976393106808	0.9984836586486524
PC70	0.002987781225479152	0.9987605418700227
PC71	0.0029362849607240506	0.9990326528371354
PC72	0.0021395118259783636	0.9992309253617382
PC73	0.001566805563475126	0.9993761241359913
PC74	0.0014422204616897564	0.9995097773780539
PC75	0.0014222472913798048	0.9996415796694212
PC76	0.001359249102916234	0.9997675438019523
PC77	0.0012873380044482745	0.9998868437997649
PC78	0.0012210417407569495	0.9999999999999999

## Sheet: 4CPY_Oseltamivir
PC	variance	cumulative_variance
PC1	6.631064032564087	0.4683591723138126
PC2	3.045566928969512	0.6834708344955628
PC3	0.8941126710850972	0.7466229724523397
PC4	0.7817082897532145	0.8018358682684115
PC5	0.6010544767721068	0.8442889913077983
PC6	0.4346626352728113	0.8749896799291681
PC7	0.40044947921831164	0.9032738566041537
PC8	0.2476514152580618	0.9207657419641809
PC9	0.2193749609589645	0.9362604309969733
PC10	0.20338837928679884	0.9506259706016601
PC11	0.1790052036308694	0.9632693003298456
PC12	0.13973973085133523	0.9731392675567462
PC13	0.12168657715999924	0.9817341211549733
PC14	0.07301152723645878	0.9868910037152842
PC15	0.06438533740584933	0.9914386092260228
PC16	0.03574431780914631	0.9939632687711275
PC17	0.028557903818362346	0.9959803441800967
PC18	0.023446693624751172	0.9976364093252461
PC19	0.0173578762559155	0.9988624147621448
PC20	0.014284770751363212	0.9998713634577003
PC21	0.00182124574330802	0.9999999999999999

## Sheet: 6HP0_ZINC000014768526
PC	variance	cumulative_variance
PC1	2.6588529522324444	0.23877844621589753
PC2	1.5672537017250792	0.379525757348624
PC3	1.0898709216284561	0.47740167975487374
PC4	0.7229670515245943	0.5423277784634869
PC5	0.5244005720528548	0.5894216027700828
PC6	0.4496001893828157	0.6297979742986639
PC7	0.3630187466190445	0.6623988942525705
PC8	0.3021253566333646	0.6895312797268282
PC9	0.29838828674211476	0.7163280574190595
PC10	0.24856158401365364	0.7386501451335793
PC11	0.18292438548671036	0.7550776803625738
PC12	0.1795226492069585	0.7711997224643033
PC13	0.16381660124125993	0.7859112820020034
PC14	0.1583752794020574	0.8001341833109608
PC15	0.15004156927436696	0.8136086752903111
PC16	0.12274890834295012	0.8246321482447737
PC17	0.11347131129104875	0.8348224460487225
PC18	0.10243610277883111	0.8440217263012857
PC19	0.10011045017201191	0.8530121511843077
PC20	0.09276575461267497	0.8613429852493739
PC21	0.08789833342066466	0.8692367002671716
PC22	0.08187207297621577	0.876589226610278
PC23	0.08072598190808888	0.8838388281774057
PC24	0.07358118077784453	0.8904467904575735
PC25	0.0691495096508018	0.8966567662507613
PC26	0.06321022235119367	0.9023333639976606
PC27	0.06160123142878231	0.9078654662198614
PC28	0.05687100867924664	0.9129727705090135
PC29	0.05288716491228124	0.9177223054736738
PC30	0.04819042737544072	0.9220500496467866
PC31	0.04710416869239253	0.926280242294792
PC32	0.04593058431101131	0.9304050411281998
PC33	0.04480134901821485	0.9344284289195267
PC34	0.043390575886675366	0.938325122146557
PC35	0.03908510124142053	0.9418351619690982
PC36	0.0387988296053513	0.9453194931504758
PC37	0.036630762631778765	0.9486091209494014
PC38	0.03557635029231207	0.9518040571859835
PC39	0.032719852263691424	0.954742465448606
PC40	0.030671964563304555	0.9574969630354941
PC41	0.029887128447608203	0.9601809783687163
PC42	0.028901941694050137	0.9627765189474209
PC43	0.027508947495124118	0.9652469615999207
PC44	0.026164226917839154	0.967596641541655
PC45	0.025166225235424954	0.96985669588343
PC46	0.024052055597150512	0.9720166921551171
PC47	0.023303382290542237	0.9741094537763413
PC48	0.022110699098949294	0.9760951064131904
PC49	0.021704560950605953	0.9780442857896703
PC50	0.020539507659976523	0.9798888374866608
PC51	0.01936068027867875	0.9816275245211371
PC52	0.018753618642177054	0.983311694349538
PC53	0.018283287196608253	0.9849536260347257
PC54	0.01744014328728702	0.9865198391314012
PC55	0.01658719703746167	0.9880094533397975
PC56	0.016019850598783376	0.9894481169678015
PC57	0.015277420815067036	0.9908201066452846
PC58	0.01281634125838238	0.9919710789280052
PC59	0.011371739988517404	0.9929923187084713
PC60	0.011228753081669934	0.9940007175413333
PC61	0.01017216198956662	0.9949142291488429
PC62	0.009141569394825667	0.995735188327589
PC63	0.00894183520561539	0.996538210365691
PC64	0.008234473657530366	0.9972777077582415
PC65	0.007214993913476949	0.99792565071224
PC66	0.006900486944807311	0.9985453493493651
PC67	0.0029008178175749413	0.9988058574645862
PC68	0.002616330281659957	0.9990408171598629
PC69	0.0023495495966548256	0.999251818599986
PC70	0.0016430940878380052	0.9993993767614673
PC71	0.0015633524338453868	0.9995397737190078
PC72	0.0015074658024708334	0.9996751517743212
PC73	0.0014024536172821322	0.9998010992041494
PC74	0.0011690872316479568	0.9999060891519498
PC75	0.0010457189061261608	0.9999999999999996

## Sheet: 6HP0_ZINC000108875440
PC	variance	cumulative_variance
PC1	6.440645116972789	0.31259749229034595
PC2	4.584619455030649	0.5351125538594754
PC3	2.327988803407497	0.648101772921933
PC4	1.2795281782842434	0.7102038283189063
PC5	0.8290682556110961	0.7504427567080196
PC6	0.5794590078952819	0.7785668699704895
PC7	0.4558565473873615	0.8006919228137056
PC8	0.4066921315734487	0.8204307747695528
PC9	0.314003070533287	0.8356709519004905
PC10	0.28450786288958974	0.8494795755493546
PC11	0.25026468214818026	0.8616262022657063
PC12	0.21199790697670057	0.8719155464056404
PC13	0.193609441409652	0.8813124041379351
PC14	0.16669563498125536	0.8894029970093801
PC15	0.15946019693728497	0.8971424170173791
PC16	0.12400392790932474	0.9031609627056761
PC17	0.12325358692472321	0.9091430905032355
PC18	0.1098143919138742	0.9144729453401687
PC19	0.10129982945390965	0.9193895448549104
PC20	0.09372442938463069	0.923938471408055
PC21	0.08591098905139627	0.9281081716865066
PC22	0.08324493880610204	0.932148474892792
PC23	0.07687826608234487	0.9358797708658678
PC24	0.0747834490725257	0.9395093946411772
PC25	0.07037223152466675	0.9429249194375233
PC26	0.0684718436227277	0.9462482086764469
PC27	0.06412487097959528	0.9493605170706539
PC28	0.06254086519737821	0.9523959455520105
PC29	0.05902912183048492	0.9552609311429233
PC30	0.054337591429167935	0.9578982127365161
PC31	0.0503709199521255	0.960342971448636
PC32	0.04892305925977958	0.9627174580663627
PC33	0.04564367420556749	0.9649327793325474
PC34	0.0428982098372981	0.9670148491524705
PC35	0.04075517774308962	0.9689929066496556
PC36	0.03907405786175999	0.9708893707894056
PC37	0.03758418526419394	0.9727135237818445
PC38	0.035418662165266734	0.9744325728479022
PC39	0.03515492328439363	0.9761388213153736
PC40	0.032759547213059785	0.9777288099145565
PC41	0.03076033144010443	0.9792217663336047
PC42	0.02927890420910697	0.9806428215022331
PC43	0.028286225267867324	0.9820156968779923
PC44	0.027445387379733947	0.9833477620848197
PC45	0.025902522952392818	0.9846049441794477
PC46	0.02453572396536172	0.9857957885193862
PC47	0.023307106369596556	0.9869270017552281
PC48	0.02179711745042283	0.9879849274956487
PC49	0.021438440553263802	0.9890254448093423
PC50	0.01994236917761685	0.9899933501172785
PC51	0.01806024576997193	0.990869906337239
PC52	0.017754758096753594	0.9917316356759106
PC53	0.01685428090186058	0.9925496602446598
PC54	0.01625809573686555	0.9933387488940821
PC55	0.016136333576070732	0.9941219278022552
PC56	0.015201540036908876	0.9948597363925726
PC57	0.014507134639106285	0.9955638419326455
PC58	0.013549770888735024	0.9962214817069228
PC59	0.011936258164702847	0.9968008094453482
PC60	0.011205534536727369	0.9973446714238204
PC61	0.010330959152668606	0.9978460857799022
PC62	0.01004211966621502	0.9983334812764597
PC63	0.007668356676782228	0.9987056658982816
PC64	0.007258084048469713	0.999057937888304
PC65	0.005531499997899977	0.9993264099119202
PC66	0.0030986836734357833	0.9994768049000193
PC67	0.0028240294269128922	0.9996138695109356
PC68	0.002201096570923363	0.9997207000000967
PC69	0.001758985048301725	0.9998060725528596
PC70	0.0014947037428451246	0.9998786181803929
PC71	0.0013249759093022066	0.9999429260469297
PC72	0.001175930985418187	1.0

[truncated: 2 more sheets: 6HP0_ZINC000245237202, 6HP0_Oseltamivir]
