# Supplementary material for: Multi-target computational pipeline for discovery of pan-influenza neuraminidase inhibitors
Source: Front Pharmacol. 2026 Mar 10;17:1721276. doi: 10.3389/fphar.2026.1721276 (PMC13008930; doi:10.3389/fphar.2026.1721276)
Supplement: Supplementary file 10 [file Table1.xlsx]

## Sheet: Sheet1
ICM energies and minimum distances from key amino acids in 6HP0
	Molecule name	Score	Minimum distance from Glu277 (Å)	Minimum distance from Arg368 (Å)
1	Oseltamivir	-24.9211	2.47369	3.08837
2	ZINC000100425730	-38.2434	10.8552	2.94251
3	ZINC000067983173	-37.2426	8.62403	3.08428
4	ZINC000046085472	-36.804	10.6579	2.88904
5	ZINC000001578374	-36.3174	10.7224	2.2057
6	ZINC000009493777	-35.3123	11.1252	2.64141
7	ZINC000095533303	-34.7379	10.8955	2.96469
8	ZINC000057467185	-34.2263	10.6821	2.77933
9	ZINC000252460369	-33.7142	10.4065	2.70122
10	ZINC001704344125	-33.4938	10.0712	2.50755
11	ZINC000013134878	-33.3676	2.97674	2.76649
12	ZINC000095533273	-33.1929	10.9017	2.9892
13	ZINC000072227868	-33.1039	9.85541	2.29638
14	ZINC000009761690	-32.9511	9.28186	2.8269
15	ZINC000042383768	-32.4793	11.019	2.88276
16	ZINC000072227828	-32.4267	9.50584	2.4228
17	ZINC000001017188	-32.3553	11.2419	2.93828
18	ZINC000089261706	-32.1268	11.1452	3.02495
19	ZINC000000116431	-32.0337	10.7742	2.98591
20	ZINC000409223979	-31.861	8.93375	2.598
21	ZINC000162675226	-31.8391	10.7887	2.96937
22	ZINC000036392791	-31.8377	6.28323	2.96613
23	ZINC000008483925	-31.6244	9.15631	2.89251
24	ZINC000002889944	-31.5844	9.96508	2.79105
25	ZINC000033019648	-31.5764	10.5829	2.71094
26	ZINC000004697645	-31.4498	10.6544	2.53842
27	ZINC000009364028	-31.4271	2.70515	2.70363
28	ZINC000095533681	-31.3435	9.61575	2.18373
29	ZINC000013070226	-31.2908	10.6199	3.09111
30	ZINC000036596309	-31.2824	9.98133	2.7143
31	ZINC000409298522	-31.1853	4.02046	2.28871
32	ZINC000009210038	-31.1669	2.55428	2.51186
33	ZINC000000434502	-30.9206	10.9999	3.02915
34	ZINC000072227304	-30.8891	9.46468	2.43307
35	ZINC000003392240	-30.8759	10.9214	2.90238
36	ZINC000057523490	-30.7993	10.6518	3.00867
37	ZINC000015669773	-30.7947	2.58595	2.94748
38	ZINC000032819633	-30.7738	10.5988	2.8919
39	ZINC000008466923	-30.6745	10.6925	3.08854
40	ZINC000020223426	-30.5989	6.25049	3.19158
41	ZINC000004332461	-30.5956	10.7712	3.10929
42	ZINC000020745159	-30.5365	8.49	2.79167
43	ZINC000257218967	-30.4308	8.48429	2.56783
44	ZINC000076018122	-30.3911	10.2541	2.91876
45	ZINC000079020392	-30.2408	10.0887	2.3252
46	ZINC000095948161	-30.1976	11.5831	2.55739
47	ZINC000032100779	-30.0834	10.7277	2.85344
48	ZINC000409423507	-30.0813	11.3565	2.65194
49	ZINC000072338719	-30.0136	11.0758	2.65501
50	ZINC000096114495	-29.9881	9.94158	3.22151
51	ZINC000005786174	-29.9034	6.5622	2.85296
52	ZINC000062001289	-29.8964	8.88914	2.28695
53	ZINC000017170648	-29.8697	7.99352	2.66881
54	ZINC000014928316	-29.7766	9.7202	2.17012
55	ZINC000007098066	-29.7681	2.88338	2.71785
56	ZINC000016850864	-29.7195	8.87143	3.04522
57	ZINC000012668140	-29.6733	11.0224	2.44768
58	ZINC000012323276	-29.6461	9.68255	2.61189
59	ZINC000077107579	-29.5535	9.6143	2.42465
60	ZINC000001124835	-29.5229	10.0416	1.78273
61	ZINC000100407932	-29.5132	10.7847	3.03395
62	ZINC000009402816	-29.4585	3.13137	3.05671
63	ZINC000005451895	-29.3965	11.5224	2.73531
64	ZINC000006857096	-29.3801	2.58932	2.73704
65	ZINC000019717932	-29.3761	2.49057	2.98049
66	ZINC000000422008	-29.2762	10.7867	2.76229
67	ZINC000409426862	-29.2556	11.5016	3.00418
68	ZINC000012114863	-29.2417	7.92548	2.92811
69	ZINC000243957091	-29.2302	9.67374	7.53175
70	ZINC000061707319	-29.1421	11.4322	2.60312
71	ZINC000075123954	-29.1237	11.1579	2.31637
72	ZINC000096138101	-29.1099	10.3257	2.22219
73	ZINC000058333208	-29.0978	10.8572	2.81567
74	ZINC000329029242	-29.0792	9.85866	2.78329
75	ZINC000008758435	-29.0747	5.77101	2.05082
76	ZINC000101731170	-29.0361	9.08792	2.15702
77	ZINC000001119435	-28.9658	9.94797	2.69053
78	ZINC000044943810	-28.9653	8.96926	2.14571
79	ZINC000012737229	-28.8966	6.67895	2.91912
80	ZINC000263619467	-28.8133	8.55826	2.93057
81	ZINC000036891851	-28.8037	8.37142	2.14306
82	ZINC000095993357	-28.7854	9.78848	2.96758
83	ZINC000003249583	-28.7284	12.5981	2.46619
84	ZINC000010039155	-28.6207	9.12293	3.05422
85	ZINC000409020980	-28.5407	8.83557	2.87061
86	ZINC000025369391	-28.5054	11.1617	2.88205
87	ZINC000104182096	-28.4544	10.8413	3.02953
88	ZINC000095534188	-28.4252	11.0934	2.73985
89	ZINC000596301435	-28.3891	8.67154	2.40568
90	ZINC000005974702	-28.3699	10.7583	2.9562
91	ZINC000014139702	-28.352	12.944	3.01073
92	ZINC000057154574	-28.3186	4.1672	2.68127
93	ZINC000216871761	-28.3162	10.5785	2.3861
94	ZINC000007000088	-28.2715	10.1874	2.9145
95	ZINC000020744331	-28.2547	10.562	2.31082
96	ZINC000053525332	-28.2111	10.188	2.98874
97	ZINC000079349971	-28.1947	9.22275	2.68216
98	ZINC000013957465	-28.1799	9.93225	2.89115
99	ZINC000128276361	-28.0061	10.7477	3.00299
100	ZINC000002619308	-27.9658	8.10777	2.91953
101	ZINC000051348711	-27.9643	10.932	3.56046
102	ZINC000081005974	-27.9627	8.81091	2.72062
103	ZINC000009779051	-27.8845	5.37523	2.28949
104	ZINC000036896732	-27.8719	11.2366	2.56319
105	ZINC000040012171	-27.8698	9.06023	2.90639
106	ZINC000001498184	-27.8669	10.9872	2.99576
107	ZINC000095533647	-27.8561	8.68351	2.22339
108	ZINC000004497803	-27.8315	6.22956	2.45733
109	ZINC000012738289	-27.8254	10.9125	2.66581
110	ZINC000215447266	-27.795	10.0772	2.65184
111	ZINC000008699556	-27.7782	9.01073	2.96812
112	ZINC000038511953	-27.7709	6.32787	2.9983
113	ZINC000409324719	-27.7567	8.38452	2.53539
114	ZINC000043139754	-27.7444	11.2348	2.93408
115	ZINC000079299021	-27.7057	11.5151	2.63006
116	ZINC000408846204	-27.6631	10.748	2.67326
117	ZINC000004777680	-27.6517	10.8993	2.69827
118	ZINC000019927683	-27.647	10.5589	3.03448
119	ZINC000261363236	-27.5694	3.03464	2.57979
120	ZINC000095533354	-27.5605	9.64861	2.13667
121	ZINC000096991214	-27.5585	3.0728	2.89916
122	ZINC000002232962	-27.5527	10.022	9.16302
123	ZINC000015007565	-27.5511	11.9112	3.06529
124	ZINC000012114882	-27.5102	7.94153	2.89603
125	ZINC000096059492	-27.5056	9.79838	2.86784
126	ZINC000060337894	-27.4529	10.0283	2.96231
127	ZINC000019473977	-27.4374	10.2232	2.34007
128	ZINC000004786529	-27.3853	10.8888	2.97345
129	ZINC000019736646	-27.3761	10.8418	2.42537
130	ZINC000001095694	-27.3492	5.4689	2.75423
131	ZINC000408653647	-27.3405	3.5078	2.82785
132	ZINC000001185750	-27.3091	9.31733	2.8799
133	ZINC000006857047	-27.3065	8.43685	3.00147
134	ZINC000095802884	-27.2986	11.0071	2.87161
135	ZINC000409313369	-27.2585	8.3884	2.55739
136	ZINC000005800074	-27.2567	10.9948	3.19898
137	ZINC000067173845	-27.2494	11.9783	2.19342
138	ZINC000085533963	-27.1906	6.60029	3.10393
139	ZINC000091985679	-27.1796	10.9815	2.96667
140	ZINC000952985179	-27.1542	11.4974	2.71968
141	ZINC000053277583	-27.1447	11.7294	2.83287
142	ZINC000018750444	-27.1446	3.263	2.81524
143	ZINC000061707390	-27.141	11.1851	2.61438
144	ZINC000036257189	-27.1394	11.2416	2.69812
145	ZINC000002097682	-27.1191	8.98084	2.6038
146	ZINC000409058640	-27.1015	3.35603	2.68921
147	ZINC000000244919	-27.0755	12.4551	2.93977
148	ZINC000012690292	-26.9531	5.5494	2.18953
149	ZINC000005572865	-26.9349	11.0097	3.02604
150	ZINC000097020906	-26.9091	10.565	2.20483
151	ZINC000034830967	-26.8864	9.23223	2.63606
152	ZINC000007722741	-26.8787	5.46368	8.86926
153	ZINC000096294667	-26.8707	7.63016	2.28586
154	ZINC000020236730	-26.847	4.1229	2.931
155	ZINC000003417695	-26.8371	10.4946	2.33509
156	ZINC000005013648	-26.8281	3.44462	3.04543
157	ZINC000012722222	-26.827	10.8335	2.67288
158	ZINC000091914800	-26.7616	9.80302	2.50095
159	ZINC000009404013	-26.753	9.53535	2.74439
160	ZINC000048768072	-26.7528	10.7806	2.86726
161	ZINC000000083865	-26.731	10.6672	3.05184
162	ZINC000040555401	-26.7189	2.01144	5.83724
163	ZINC000026475647	-26.7053	11.3561	2.26382
164	ZINC000292941870	-26.6642	10.3854	2.48722
165	ZINC000004403650	-26.6273	10.9299	2.32791
166	ZINC000004694467	-26.6221	10.918	2.70202
167	ZINC000025244272	-26.6194	9.52071	2.4709
168	ZINC000022119770	-26.5935	10.7694	2.7646
169	ZINC000100499784	-26.5853	9.9616	2.55411
170	ZINC000017030617	-26.5791	10.6513	3.05512
171	ZINC000003367780	-26.5333	2.78962	3.1519
172	ZINC000032904212	-26.5273	3.19752	2.8633
173	ZINC000097047426	-26.4793	10.6694	2.68262
174	ZINC000009612462	-26.4775	3.43027	2.58506
175	ZINC000004010718	-26.4752	11.0215	2.70329
176	ZINC000041083702	-26.4729	3.995	2.83609
177	ZINC000032983458	-26.4719	11.276	2.43453
178	ZINC000001361502	-26.4659	2.69095	2.89669
179	ZINC000016743311	-26.461	3.13015	2.9615
180	ZINC000003999859	-26.4567	10.6204	2.52929
181	ZINC000011956888	-26.451	11.3674	2.92487
182	ZINC000072330819	-26.4509	2.53921	2.62783
183	ZINC000504169444	-26.4075	8.87845	2.09795
184	ZINC000006669988	-26.406	2.8549	3.33462
185	ZINC000005810476	-26.4052	10.6276	3.07682
186	ZINC000008606563	-26.4017	9.37578	2.67568
187	ZINC000040293544	-26.3718	10.1515	2.52642
188	ZINC000409425928	-26.3609	11.6039	2.23927
189	ZINC000002383227	-26.3527	10.406	2.21434
190	ZINC000409436228	-26.3467	11.4651	2.72821
191	ZINC000095478947	-26.3276	10.5797	6.68499
192	ZINC000003127998	-26.3182	9.76816	2.27675
193	ZINC000257343811	-26.3181	7.66883	2.45261
194	ZINC000025579445	-26.3172	11.8182	2.63047
195	ZINC000096468133	-26.3093	8.16349	2.27804
196	ZINC000002915795	-26.294	9.69365	2.58861
197	ZINC000032996081	-26.2793	2.45491	2.43102
198	ZINC000001644309	-26.2462	8.92934	2.87251
199	ZINC000014139574	-26.2412	4.0054	2.77053
200	ZINC000000576118	-26.2168	11.8379	2.87303
201	ZINC000194569163	-26.1847	9.01915	3.0947
202	ZINC000023041681	-26.1823	10.5817	2.82739
203	ZINC000003262985	-26.1596	3.08205	3.08852
204	ZINC000016957981	-26.1494	10.7671	2.76385
205	ZINC000005069888	-26.1351	8.06023	2.48055
206	ZINC000005464703	-26.1229	8.85858	2.72521
207	ZINC000015880748	-26.1219	2.69613	2.81058
208	ZINC000252615152	-26.1184	3.47728	2.95884
209	ZINC000224896747	-26.0488	11.8849	2.78748
210	ZINC000012570733	-26.0409	6.84092	2.89676
211	ZINC000009238228	-26.0271	10.161	2.71165
212	ZINC000071813725	-26.0135	10.7397	3.02973
213	ZINC000040267930	-25.9937	6.10599	3.0873
214	ZINC000003571446	-25.9757	2.24471	5.97613
215	ZINC000408578972	-25.9392	2.45726	2.93836
216	ZINC000006753022	-25.9163	10.9354	2.39299
217	ZINC000247899170	-25.9134	9.70875	2.32135
218	ZINC000022464251	-25.9071	6.63213	2.29525
219	ZINC000024925148	-25.8946	7.98744	2.96149
220	ZINC000163363751	-25.8933	11.4658	2.93007
221	ZINC000004351359	-25.8722	3.3087	2.97075
222	ZINC000089774287	-25.8531	10.5077	2.9929
223	ZINC000001083121	-25.8513	10.006	2.1728
224	ZINC000408999341	-25.8471	2.66319	2.38924
225	ZINC000022178316	-25.8362	10.1807	2.58357
226	ZINC000089420352	-25.8333	9.04434	2.87615
227	ZINC000072229194	-25.7956	13.0174	3.15474
228	ZINC000100435736	-25.7815	11.0958	2.96111
229	ZINC000095533659	-25.7794	8.73016	2.21722
230	ZINC000012130054	-25.7607	2.61868	2.65561
231	ZINC000010461541	-25.7559	7.9588	2.81597
232	ZINC000224062278	-25.7532	9.64577	3.11182
233	ZINC000170360596	-25.7395	10.8566	2.81065
234	ZINC000003319289	-25.7391	2.7423	2.47724
235	ZINC000095100056	-25.7141	10.792	2.45467
236	ZINC000012555551	-25.7064	5.58628	2.80221
237	ZINC000009666031	-25.7061	2.50225	2.47261
238	ZINC000035358475	-25.7043	9.72576	2.72679
239	ZINC000107169695	-25.6552	9.94854	2.8905
240	ZINC000253412806	-25.6508	2.31189	2.59608
241	ZINC000253409447	-25.65	9.1345	3.26162
242	ZINC000409216726	-25.6483	7.1218	3.03548
243	ZINC000015685606	-25.6478	10.322	2.90375
244	ZINC000006494042	-25.6386	10.7801	6.70377
245	ZINC000000193375	-25.6296	11.086	2.89217
246	ZINC000170613005	-25.619	7.6395	2.63215
247	ZINC000044261682	-25.617	11.3808	2.13961
248	ZINC000065272452	-25.6074	2.92452	2.54951
249	ZINC000032947021	-25.6048	2.83932	2.65061
250	ZINC000001621488	-25.5692	9.60871	2.69446
251	ZINC000009036598	-25.5636	9.82879	2.48218
252	ZINC000036463910	-25.5344	11.9041	2.97648
253	ZINC000069351533	-25.5273	9.81879	2.32582
254	ZINC000000799782	-25.5064	9.07781	2.35228
255	ZINC000002439383	-25.4912	10.1651	2.47774
256	ZINC000095512164	-25.479	9.98962	2.38614
257	ZINC000005880720	-25.4613	4.43289	2.80393
258	ZINC000040541606	-25.4414	10.4576	2.23136
259	ZINC000036649119	-25.429	10.8332	2.79916
260	ZINC000004777684	-25.4226	9.4272	2.45414
261	ZINC000067907851	-25.4199	11.3718	2.63788
262	ZINC000001431424	-25.409	9.75007	2.43343
263	ZINC000030677794	-25.4072	10.6769	2.8006
264	ZINC000052412650	-25.4058	5.16414	2.62409
265	ZINC000039240121	-25.3844	11.9561	2.79914
266	ZINC000001219050	-25.376	9.2276	3.03508
267	ZINC000095533352	-25.3739	11.1239	2.33517
268	ZINC000020144091	-25.3488	8.96182	2.56141
269	ZINC000097104097	-25.3417	10.8121	2.76746
270	ZINC000009254870	-25.3375	6.79714	2.3295
271	ZINC000104214884	-25.3314	9.44541	2.56389
272	ZINC000061707346	-25.33	11.2792	2.58559
273	ZINC000036257200	-25.3105	10.9581	2.76543
274	ZINC000020270370	-25.3054	11.2454	2.82182
275	ZINC000095533484	-25.299	9.20672	2.25287
276	ZINC000019282521	-25.2508	10.0315	3.13618
277	ZINC000040458880	-25.2479	10.7564	2.74129
278	ZINC000015640455	-25.2351	8.17638	2.84402
279	ZINC000000541684	-25.2285	10.2561	3.06489
280	ZINC000021085242	-25.2203	2.83041	3.06088
281	ZINC000005864840	-25.214	10.3281	2.64834
282	ZINC000408582445	-25.2131	2.58363	2.90905
283	ZINC000035289327	-25.1974	10.9923	3.03648
284	ZINC000035100787	-25.1904	11.0626	2.89861
285	ZINC000072230539	-25.1807	10.0536	2.89712
286	ZINC000002227861	-25.1803	10.8912	2.575
287	ZINC000009926477	-25.1698	10.2975	2.38177
288	ZINC000408972754	-25.1663	11.308	2.84385
289	ZINC000003219247	-25.1605	2.19626	2.80332
290	ZINC000000625747	-25.1484	9.2608	2.38429
291	ZINC000013110151	-25.1465	2.91133	2.85056
292	ZINC000329904050	-25.1439	7.36761	2.62411
293	ZINC000000534181	-25.1383	11.3066	2.94004
294	ZINC000216926385	-25.1326	12.0804	2.21591
295	ZINC000108875440	-25.1246	2.70871	2.93674
296	ZINC000069812539	-25.1024	10.5371	3.0615
297	ZINC000000110511	-25.0924	8.26775	2.36846
298	ZINC000081737679	-25.0797	8.29673	2.80047
299	ZINC000006486859	-25.0718	11.1188	2.59253
300	ZINC000004946452	-25.0589	10.608	2.60792
301	ZINC000100107978	-25.0561	10.7756	2.98172
302	ZINC000254841164	-25.0417	9.64245	9.27743
303	ZINC000011920588	-25.0402	10.9006	2.28765
304	ZINC000103527573	-25.0374	8.35424	2.33821
305	ZINC000002972939	-25.0373	7.98203	2.76972
306	ZINC000004756646	-25.03	12.2175	2.9131
307	ZINC000014596329	-25.016	8.61064	2.65502
308	ZINC000072289106	-24.989	11.022	2.9044
309	ZINC000095942694	-24.9501	10.6479	2.99882
310	ZINC000006799517	-24.9231	8.71133	2.66075
311	ZINC000138816158	-24.9208	2.41826	3.06667
312	ZINC000005935862	-24.9053	9.37891	3.02522
313	ZINC000012935179	-24.8827	9.5192	2.90351
314	ZINC000012878725	-24.8786	9.16347	3.03394
315	ZINC000095347914	-24.8651	2.06842	5.70364
316	ZINC000011781416	-24.8386	6.36964	2.99176
317	ZINC000155247812	-24.8374	9.65631	2.36226
318	ZINC000040526073	-24.8307	11.1277	2.94226
319	ZINC000022215562	-24.8284	10.9528	2.86101
320	ZINC000010187903	-24.8074	4.86015	2.62385
321	ZINC000020059479	-24.7924	10.4111	2.92474
322	ZINC000042400608	-24.7785	11.5708	2.12497
323	ZINC000000235533	-24.7651	10.8354	2.88804
324	ZINC000001530555	-24.7541	8.14892	3.015
325	ZINC000000347351	-24.7293	10.4109	2.99626
326	ZINC000004699555	-24.7173	2.75502	2.65555
327	ZINC000009422182	-24.7046	2.88301	8.2555
328	ZINC000004275721	-24.7013	9.34184	2.53336
329	ZINC000216871702	-24.7009	10.1074	3.17164
330	ZINC000065494405	-24.6917	11.3404	2.44866
331	ZINC000000829625	-24.6794	2.43303	3.41455
332	ZINC000003405113	-24.6754	10.7723	3.04995
333	ZINC000020897039	-24.6754	1.94225	5.37858
334	ZINC000082108291	-24.6476	9.42664	2.39126
335	ZINC000000340865	-24.6331	10.5116	3.20605
336	ZINC000004107160	-24.6266	5.21926	3.03724
337	ZINC000040031519	-24.6193	10.8815	2.77392
338	ZINC000031924155	-24.6146	10.8798	3.07189
339	ZINC000009440360	-24.6106	2.60996	2.48758
340	ZINC000014075026	-24.607	8.40152	2.53135
341	ZINC000022061451	-24.6023	8.42417	2.74523
342	ZINC000001060764	-24.583	8.60031	2.75432
343	ZINC000089481750	-24.575	10.5534	2.4314
344	ZINC000014189311	-24.5305	9.08777	2.24937
345	ZINC000022120039	-24.5303	4.99511	2.98744
346	ZINC000008607223	-24.5246	4.96098	3.00452
347	ZINC000261364767	-24.5245	3.34379	3.10183
348	ZINC000006342107	-24.5243	10.1845	2.84352
349	ZINC000010682540	-24.5198	9.38272	2.67884
350	ZINC000000858486	-24.4996	11.0559	2.72419
351	ZINC000253428952	-24.4993	10.5502	2.45217
352	ZINC000010386372	-24.4984	9.59262	2.70183
353	ZINC000001726886	-24.4968	11.1156	2.92556
354	ZINC000409195820	-24.4858	5.84142	3.20321
355	ZINC000408717965	-24.4756	11.6985	2.15587
356	ZINC000408955080	-24.4754	10.9404	2.86092
357	ZINC000408671740	-24.4677	3.83042	2.74768
358	ZINC000013137239	-24.4656	9.2428	2.65115
359	ZINC000005731843	-24.4582	2.86434	7.69952
360	ZINC000095533680	-24.4565	8.6102	2.84701
361	ZINC000013466073	-24.4364	8.89227	2.43266
362	ZINC000138940721	-24.4285	2.70417	3.15725
363	ZINC000096767577	-24.4131	11.9005	2.8776
364	ZINC000083772437	-24.4127	10.9528	2.80093
365	ZINC000003265272	-24.4122	10.762	2.99903
366	ZINC000100930833	-24.4117	4.96963	2.81938
367	ZINC000008486212	-24.4096	7.34853	2.89827
368	ZINC000019780777	-24.4027	10.466	2.46331
369	ZINC000077453145	-24.399	10.6305	2.11525
370	ZINC000001048259	-24.3916	10.2105	2.24191
371	ZINC000408838894	-24.3819	2.31416	2.93787
372	ZINC000001431549	-24.377	10.9573	2.71531
373	ZINC000245241041	-24.368	10.5644	2.95548
374	ZINC000031629185	-24.368	11.9526	2.65634
375	ZINC000036569602	-24.3675	2.89153	2.53006
376	ZINC000001343679	-24.3587	7.67839	2.55038
377	ZINC000306140918	-24.3571	7.95626	2.90616
378	ZINC000044377812	-24.3535	11.391	2.17319
379	ZINC000049008108	-24.3516	11.0283	2.7732
380	ZINC000025601288	-24.3509	3.43968	3.15847
381	ZINC000048231854	-24.335	11.1855	2.9633
382	ZINC000320304852	-24.3306	8.56374	2.31824
383	ZINC000009366998	-24.3239	2.7197	2.4118
384	ZINC000000040636	-24.3202	11.0816	3.06907
385	ZINC000189117598	-24.3195	11.0017	2.24032
386	ZINC000016752628	-24.3153	10.9443	2.79264
387	ZINC000033257481	-24.2996	10.1046	3.02209
388	ZINC000025051257	-24.2981	10.7535	3.21433
389	ZINC000095628475	-24.2954	2.83439	2.78711
390	ZINC000022720561	-24.2926	2.55022	3.0379
391	ZINC000001511192	-24.2812	2.49369	3.37184
392	ZINC000002859026	-24.2769	5.71859	2.62837
393	ZINC000001257612	-24.2686	11.6131	3.00786
394	ZINC000040388530	-24.2683	3.19378	2.9146
395	ZINC000002882614	-24.2639	11.9672	2.57032
396	ZINC000095642613	-24.2608	11.4317	2.59065
397	ZINC000057354734	-24.2591	10.8432	3.24599
398	ZINC000258053019	-24.255	10.9281	3.02274
399	ZINC000043123066	-24.2544	10.7713	2.35653
400	ZINC000000615136	-24.2384	9.22889	3.07439
401	ZINC000055459210	-24.238	10.6122	3.05001
402	ZINC000087811618	-24.2298	10.9666	2.48378
403	ZINC000078364439	-24.2234	10.9592	2.88726
404	ZINC000036391302	-24.2152	8.09408	2.71765
405	ZINC000062263495	-24.2081	12.6686	2.20688
406	ZINC000039321179	-24.2077	10.5471	2.44959
407	ZINC000409233078	-24.1987	2.40511	3.01008
408	ZINC000009955598	-24.1929	9.66567	3.05639
409	ZINC000225776592	-24.1908	12.3573	2.17955
410	ZINC000085210633	-24.1906	11.0499	2.39927
411	ZINC000409227381	-24.1875	8.09264	2.43434
412	ZINC000072227700	-24.1818	10.1494	2.25356
413	ZINC000100019016	-24.1773	10.8651	2.69381
414	ZINC000096150488	-24.1744	8.93114	2.85614
415	ZINC000020282926	-24.1673	10.7738	2.86201
416	ZINC000003363199	-24.1649	2.69424	2.76895
417	ZINC000048545108	-24.1615	10.2712	2.80881
418	ZINC000000187328	-24.1605	11.0646	2.9639
419	ZINC000090583015	-24.148	9.83224	2.18989
420	ZINC000008902731	-24.1284	2.45057	3.00534
421	ZINC000044253047	-24.1278	10.6153	3.15952
422	ZINC000078547056	-24.1263	10.2858	2.20518
423	ZINC000006348224	-24.1244	6.77657	2.88724
424	ZINC000002780565	-24.1197	9.57601	2.38624
425	ZINC000000521181	-24.1128	2.86137	8.47434
426	ZINC000020344304	-24.1126	10.3195	2.74915
427	ZINC000000547200	-24.1076	10.5495	2.83539
428	ZINC000095456311	-24.0964	12.0124	2.59018
429	ZINC000409346633	-24.0846	9.75368	2.84557
430	ZINC000078487352	-24.0552	10.831	2.4039
431	ZINC000008587184	-24.0498	7.50726	2.81897
432	ZINC000005943232	-24.0491	11.0745	2.35293
433	ZINC000006385182	-24.0405	12.1926	6.7599
434	ZINC000022229832	-24.024	10.7925	2.67085
435	ZINC000072373380	-24.0191	3.50985	2.7771
436	ZINC000065137264	-24.013	11.2094	2.98105
437	ZINC000071792048	-24.0023	10.4629	2.19171
438	ZINC000062719992	-23.9992	12.2906	2.19005
439	ZINC000066407662	-23.9967	8.09566	2.53087
440	ZINC000253982884	-23.9923	2.96203	2.7703
441	ZINC000043102964	-23.9919	12.1222	3.01001
442	ZINC000010187900	-23.9915	6.21758	2.77531
443	ZINC000005372638	-23.9892	10.9696	2.72146
444	ZINC000004822937	-23.9575	2.69198	2.89047
445	ZINC000685937414	-23.9549	10.9601	2.61348
446	ZINC000002453754	-23.954	2.44674	2.17665
447	ZINC000003376725	-23.953	5.18697	2.92227
448	ZINC000005338277	-23.9514	9.86142	2.69836
449	ZINC000065606290	-23.9508	9.00679	2.32561
450	ZINC000011620444	-23.9124	10.4558	3.30143
451	ZINC000012884048	-23.9009	10.3687	3.04203
452	ZINC000020139468	-23.8837	10.2351	2.9881
453	ZINC000225776395	-23.8716	12.5833	2.16115
454	ZINC000039373215	-23.8712	10.4894	3.23273
455	ZINC000000144227	-23.8632	10.7083	2.6332
456	ZINC000268757896	-23.8617	10.685	2.81529
457	ZINC000072339197	-23.8392	9.25952	2.58812
458	ZINC000004998060	-23.8361	8.7894	2.60922
459	ZINC000095449980	-23.8267	11.4876	2.67609
460	ZINC000218794081	-23.8049	11.0916	2.18997
461	ZINC000206679862	-23.8014	10.0441	2.91489
462	ZINC000065219324	-23.7893	9.29608	2.67066
463	ZINC000065514388	-23.7877	10.3118	2.06267
464	ZINC000211072275	-23.7845	6.29775	3.04617
465	ZINC000006737926	-23.7808	11.2775	2.60663
466	ZINC000055402188	-23.7802	9.90633	3.084
467	ZINC000072396320	-23.7762	12.4743	2.91949
468	ZINC000001511209	-23.7746	2.39411	3.21743
469	ZINC000036737700	-23.7679	11.5073	2.50071
470	ZINC000016082889	-23.765	3.85605	2.79422
471	ZINC000022167631	-23.7232	11.1759	2.53891
472	ZINC000005341259	-23.7194	10.5329	2.09938
473	ZINC000005129083	-23.7192	9.31759	3.06054
474	ZINC000020157048	-23.7149	11.5739	2.5854
475	ZINC000032908222	-23.7144	6.27837	2.51516
476	ZINC000013265352	-23.6535	3.39353	2.77058
477	ZINC000005444736	-23.5362	3.09471	3.06029
478	ZINC000057688660	-23.4555	4.14791	2.50319
479	ZINC000000633068	-23.4535	2.71908	2.43819
480	ZINC000409098503	-23.4373	2.52119	2.56982
481	ZINC000252640235	-23.4224	3.12317	2.43448
482	ZINC000012557740	-23.419	3.39318	2.97016
483	ZINC000040399417	-23.3783	2.21161	2.79881
484	ZINC000075251093	-23.3782	2.57522	2.95349
485	ZINC000408533872	-23.3283	4.17596	2.68727
486	ZINC000001513176	-23.3259	2.99826	2.74905
487	ZINC000001179520	-23.3188	2.69379	2.96165
488	ZINC000002633505	-23.2993	4.12565	2.88621
489	ZINC000005894202	-23.2032	3.08718	2.47718
490	ZINC000019665337	-23.1672	3.06736	2.56636
491	ZINC000245256535	-23.1462	2.92426	2.47277
492	ZINC000009011503	-23.0728	2.39412	2.81647
493	ZINC000015956834	-22.9859	4.93184	2.63767
494	ZINC000004550050	-22.9589	3.43567	2.77738
495	ZINC000044450406	-22.9587	4.94925	2.77845
496	ZINC000036579919	-22.926	2.68789	3.08865
497	ZINC000001572031	-22.7472	2.85908	3.00105
498	ZINC000210838252	-21.4952	3.01972	2.86631
499	ZINC000409024326	-20.5957	3.13516	2.57205
500	ZINC000014109894	-20.2149	3.02951	2.95035
501	ZINC000003219509	-19.4752	3.29966	2.89091
Table S2. ICM energies and minimum distances from key amino acids in 3TIA
	Molecule name	Score	Minimum distance from Glu276	Minimum distance from Arg371
1	Oseltamivir	-39.2604	2.23561	2.90503
2	ZINC000014768526	-44.9741	1.96545	2.93913
3	ZINC000009514222	-40.2584	6.49009	3.18204
4	ZINC000012462136	-38.034	2.45101	2.5572
5	ZINC000019119349	-36.9879	2.20248	2.64363
6	ZINC000257225609	-36.7879	6.55552	2.35165
7	ZINC000009663315	-36.6736	2.74788	2.94041
8	ZINC000026095653	-36.334	5.67177	3.2242
9	ZINC000003402796	-36.3067	2.70169	2.94311
10	ZINC000257324295	-36.1351	5.77034	2.26519
11	ZINC000216057775	-36.1045	5.88925	2.98911
12	ZINC000020530628	-36.1042	2.39569	3.00531
13	ZINC000050635175	-35.843	5.75846	2.99669
14	ZINC000069631189	-35.6848	6.13988	2.85339
15	ZINC000245229422	-35.5099	6.38231	3.0214
16	ZINC000003521921	-34.897	6.56016	2.90637
17	ZINC000036623044	-34.8658	6.34005	3.12651
18	ZINC000072240551	-34.8324	5.57956	2.46713
19	ZINC000014201713	-34.7387	5.21612	2.87722
20	ZINC000089651881	-34.7287	6.21139	2.63723
21	ZINC000001210653	-34.4038	6.9136	2.67994
22	ZINC000001631846	-34.387	6.48738	2.80961
23	ZINC000226364933	-34.1427	5.24664	2.63006
24	ZINC000100006801	-34.126	6.2645	2.87882
25	ZINC000009221006	-33.9939	6.00975	2.797
26	ZINC000062710795	-33.9578	1.98727	3.15079
27	ZINC000005168452	-33.9119	6.40539	2.98358
28	ZINC000040160302	-33.7924	6.1439	3.10942
29	ZINC000095940711	-33.7313	5.59108	2.89584
30	ZINC000012462122	-33.6875	2.33819	2.99018
31	ZINC000257280415	-33.6552	7.68705	2.98691
32	ZINC000409354134	-33.6296	5.672	2.3267
33	ZINC000012351679	-33.5829	6.15884	2.9475
34	ZINC000021724064	-33.4395	11.7668	5.67671
35	ZINC000952984511	-33.4345	5.78905	2.88814
36	ZINC000019566750	-33.2328	6.39801	2.90763
37	ZINC000002619308	-33.1812	5.94247	2.30081
38	ZINC000004189790	-32.9999	6.37613	2.98989
39	ZINC000409360317	-32.8749	5.08178	2.79258
40	ZINC000068091102	-32.8584	5.99197	2.19022
41	ZINC000033012396	-32.8205	11.9951	3.08271
42	ZINC000077342711	-32.7804	6.12602	3.21733
43	ZINC000079100466	-32.7055	6.20714	2.62152
44	ZINC000013986631	-32.6939	5.78225	2.31209
45	ZINC000409363748	-32.6671	5.27944	2.80438
46	ZINC000006345865	-32.6426	6.72597	2.88548
47	ZINC000008719407	-32.6161	6.03483	2.61171
48	ZINC000085704088	-32.5938	2.46774	2.54047
49	ZINC000001201020	-32.3498	2.67122	2.40742
50	ZINC000096489842	-32.3201	3.42471	3.05451
51	ZINC000409103812	-32.3199	6.2315	3.01815
52	ZINC000006959536	-32.3124	6.85077	2.68974
53	ZINC000012823856	-32.2068	6.08452	3.02518
54	ZINC000040266495	-32.2022	5.9157	2.76736
55	ZINC000096043027	-32.1781	5.8801	2.22371
56	ZINC000034926876	-32.1643	6.04025	2.96258
57	ZINC000252500374	-32.1008	5.60743	2.78193
58	ZINC000409305030	-32.0872	3.44255	2.53444
59	ZINC000008223967	-32.062	4.80333	3.00156
60	ZINC000067172739	-32.0463	2.29044	3.10202
61	ZINC000009281545	-31.9988	6.5316	2.8067
62	ZINC000020738870	-31.964	5.91727	3.01292
63	ZINC000009671599	-31.9532	5.73937	2.86617
64	ZINC000006961945	-31.9476	6.66305	2.96436
65	ZINC000019799931	-31.8836	6.82142	2.99499
66	ZINC000006347805	-31.8688	6.8819	2.897
67	ZINC000009701734	-31.8479	5.9061	2.65916
68	ZINC000016946282	-31.8305	4.80233	2.94906
69	ZINC000000067660	-31.8213	5.69495	2.38255
70	ZINC000096180230	-31.7236	6.00579	3.02886
71	ZINC001506423339	-31.7087	5.09156	3.01182
72	ZINC000035188442	-31.6858	6.28329	2.33155
73	ZINC000409356374	-31.6721	5.59493	2.08199
74	ZINC000013086677	-31.6593	6.42943	2.97008
75	ZINC000020849381	-31.5892	6.89536	2.9564
76	ZINC000013743976	-31.5328	4.89671	2.988
77	ZINC000002281019	-31.5051	5.78582	2.85462
78	ZINC000002440971	-31.4732	2.36317	3.04862
79	ZINC000005001069	-31.422	6.20122	2.42241
80	ZINC000072436375	-31.3621	5.80045	3.03339
81	ZINC000000789077	-31.3596	6.9463	2.28786
82	ZINC000009612102	-31.3354	6.64994	2.37833
83	ZINC000020394349	-31.3346	2.41881	2.653
84	ZINC000013735580	-31.3122	6.00832	2.89582
85	ZINC001506402115	-31.3109	5.80431	3.01617
86	ZINC000103500215	-31.2963	5.59117	2.99345
87	ZINC000002273739	-31.2805	5.15789	2.82505
88	ZINC000002620701	-31.2562	2.25486	3.01743
89	ZINC000006970378	-31.2171	6.24903	2.54433
90	ZINC000015881774	-31.2045	1.89425	2.67919
91	ZINC000012982947	-31.1712	2.59392	2.56229
92	ZINC000009690535	-31.1562	5.43352	2.96248
93	ZINC000096114783	-31.1415	4.06806	2.08066
94	ZINC000005270515	-31.1353	5.8041	2.96147
95	ZINC000004176391	-31.1303	6.51814	2.00202
96	ZINC000027664563	-31.1266	7.25418	2.31584
97	ZINC000032810172	-31.11	6.38949	2.62833
98	ZINC000409389619	-31.0952	7.71195	3.50056
99	ZINC000006295870	-31.0885	6.19375	2.84934
100	ZINC000071479718	-31.0751	4.88771	2.83257
101	ZINC000032882658	-31.0701	5.61203	2.74582
102	ZINC000329054787	-31.0541	6.417	2.90696
103	ZINC000008762611	-31.0054	5.88277	2.92802
104	ZINC000033271211	-31.0032	12.3785	6.99282
105	ZINC000032904968	-30.9909	6.60689	3.08986
106	ZINC000012088300	-30.99	6.4792	2.51475
107	ZINC000003482752	-30.9671	5.76079	3.15434
108	ZINC000034926764	-30.9669	6.00085	2.72952
109	ZINC000952869349	-30.956	4.53744	3.0229
110	ZINC000016754213	-30.9553	2.45226	6.71431
111	ZINC000012562422	-30.955	2.82753	3.15372
112	ZINC000004571745	-30.9368	6.69003	3.05601
113	ZINC000020999257	-30.9366	5.36151	2.36797
114	ZINC000001218905	-30.9261	6.39924	2.98105
115	ZINC000409345909	-30.9107	5.53113	2.13349
116	ZINC000004851949	-30.88	2.59463	2.92478
117	ZINC000039281147	-30.8619	6.69538	2.94082
118	ZINC000015883114	-30.8461	6.15596	2.90892
119	ZINC000408998566	-30.8427	6.12108	2.81576
120	ZINC000008806540	-30.8406	6.96924	2.77807
121	ZINC000004571003	-30.8029	5.28273	2.51564
122	ZINC000009954098	-30.7712	4.89065	2.90164
123	ZINC000040149566	-30.7616	5.91085	3.20731
124	ZINC000001785293	-30.7374	2.56001	2.7997
125	ZINC000028580910	-30.7292	3.14716	3.15634
126	ZINC000032801648	-30.7047	6.87986	2.91358
127	ZINC000007814659	-30.7044	6.1259	3.20262
128	ZINC000036354377	-30.7023	6.17124	2.83315
129	ZINC000005168461	-30.6809	6.77057	3.09669
130	ZINC000004271825	-30.6568	2.75677	2.93724
131	ZINC000409008513	-30.6358	4.94358	3.15438
132	ZINC000001224603	-30.6236	6.28773	3.00098
133	ZINC000000520121	-30.5935	6.91734	3.0052
134	ZINC000409353841	-30.5606	5.22793	2.15654
135	ZINC000007799163	-30.5131	2.4916	2.54763
136	ZINC000170622195	-30.49	6.73762	2.46915
137	ZINC000426641410	-30.4005	6.76081	2.18726
138	ZINC000032995551	-30.383	2.56541	2.51636
139	ZINC000009441670	-30.3659	3.34001	3.19222
140	ZINC000040744619	-30.3428	6.62371	2.73215
141	ZINC000584900356	-30.3357	6.2828	2.48877
142	ZINC000193888342	-30.3328	5.63247	2.9813
143	ZINC000008565676	-30.3185	5.93001	2.88414
144	ZINC000012527994	-30.3154	6.08741	2.99505
145	ZINC000065398361	-30.3061	4.79003	2.52077
146	ZINC000030874514	-30.2355	5.8383	2.22929
147	ZINC000008832314	-30.2094	5.64063	2.62801
148	ZINC000013227204	-30.2066	5.14301	2.80371
149	ZINC000004027265	-30.191	6.25846	2.8174
150	ZINC000008860790	-30.1843	5.96706	2.24489
151	ZINC000034926786	-30.1751	5.96956	2.96784
152	ZINC000252494018	-30.1749	5.3802	2.62756
153	ZINC000012491576	-30.1631	3.21099	2.81731
154	ZINC000013136771	-30.16	5.48555	2.68921
155	ZINC000032947283	-30.1417	6.97357	2.73147
156	ZINC000006988472	-30.0852	5.63107	2.92115
157	ZINC000007134490	-30.0781	6.57444	2.58633
158	ZINC000003235683	-30.0769	7.08499	2.4807
159	ZINC000096116918	-30.0085	5.41846	3.09345
160	ZINC000072472868	-29.9989	6.25552	2.96295
161	ZINC000005063522	-29.9981	2.0678	2.39776
162	ZINC000003147707	-29.9965	6.80374	2.81411
163	ZINC000072160884	-29.9348	6.27072	3.20267
164	ZINC000013691647	-29.931	5.88197	2.24584
165	ZINC000051414752	-29.9104	5.8552	2.67493
166	ZINC000012462153	-29.8725	2.53359	2.27549
167	ZINC000003366838	-29.8612	5.8959	2.92711
168	ZINC000004936977	-29.8566	11.7115	8.07282
169	ZINC000011669215	-29.8557	6.30485	2.94151
170	ZINC000013163740	-29.8531	5.52986	2.86293
171	ZINC000002298533	-29.8408	5.15294	2.21519
172	ZINC000035423627	-29.8381	6.63181	3.13817
173	ZINC000035462459	-29.8362	7.543	7.34286
174	ZINC000252627863	-29.8162	2.27351	2.72099
175	ZINC000000474489	-29.8122	6.06042	2.7193
176	ZINC000005069888	-29.7995	6.13884	2.71417
177	ZINC000009625627	-29.7953	11.3311	3.47186
178	ZINC000008774934	-29.7818	5.93677	2.52669
179	ZINC000064945007	-29.7685	11.8176	3.07707
180	ZINC000409354210	-29.7621	5.4929	2.11887
181	ZINC000013719352	-29.7553	3.42773	2.84483
182	ZINC000096135938	-29.7249	6.97811	2.90307
183	ZINC000409414940	-29.7244	4.54656	2.667
184	ZINC000020728258	-29.6997	5.88336	2.22673
185	ZINC000005500653	-29.6993	6.0552	2.6052
186	ZINC000021787991	-29.6604	2.31792	2.78878
187	ZINC000408995839	-29.659	5.8968	2.69159
188	ZINC000094968100	-29.6577	3.27602	3.16297
189	ZINC000409361177	-29.655	5.71571	2.4517
190	ZINC000000294613	-29.6538	6.97304	3.09917
191	ZINC000035686353	-29.6537	6.15712	2.49546
192	ZINC000033628520	-29.637	6.85944	2.65052
193	ZINC000046979888	-29.6366	6.6209	2.97426
194	ZINC000244673861	-29.6262	6.47139	2.7029
195	ZINC000024921549	-29.6221	6.27867	2.9767
196	ZINC000001507913	-29.6087	3.31003	2.85495
197	ZINC000033012390	-29.5833	12.0205	3.1662
198	ZINC000006120779	-29.5746	11.3926	4.28822
199	ZINC000000207181	-29.5631	6.97896	2.93351
200	ZINC000007652995	-29.5598	5.12211	2.27406
201	ZINC000337578501	-29.5573	12.5766	8.57957
202	ZINC000007071455	-29.5474	6.7103	2.48472
203	ZINC000044164221	-29.5454	5.83812	2.56106
204	ZINC000004503972	-29.5429	5.83471	2.88879
205	ZINC000000298330	-29.5404	1.79572	2.92501
206	ZINC000952964934	-29.5319	4.54057	2.98168
207	ZINC000409364728	-29.5309	5.0366	2.78091
208	ZINC000008766856	-29.5307	6.56936	3.03186
209	ZINC000000353712	-29.5207	5.94898	2.87474
210	ZINC000009511928	-29.5121	6.05974	2.33595
211	ZINC000000956901	-29.5113	5.21136	2.911
212	ZINC000005385074	-29.5016	5.89186	2.78113
213	ZINC000020139471	-29.4913	6.18414	2.64149
214	ZINC000033271218	-29.4778	11.3362	4.0552
215	ZINC000040504238	-29.452	6.11327	2.25596
216	ZINC000409358849	-29.4481	5.41196	2.12833
217	ZINC000409352331	-29.4389	5.02574	2.76727
218	ZINC000091587064	-29.4389	5.71494	3.01807
219	ZINC000075093999	-29.4252	6.2935	2.74122
220	ZINC000000633691	-29.4252	6.54727	2.89789
221	ZINC000008071554	-29.4228	6.70934	3.02038
222	ZINC000040355233	-29.4193	5.75117	2.41324
223	ZINC000072206596	-29.4191	2.17973	3.115
224	ZINC000004404056	-29.3972	5.93429	2.88758
225	ZINC000035535050	-29.3896	10.83	8.38192
226	ZINC000012088268	-29.3791	6.03196	2.69475
227	ZINC000000453770	-29.3787	6.84638	2.80154
228	ZINC000020141147	-29.3599	5.90503	2.76144
229	ZINC000012973538	-29.3578	2.47411	2.46693
230	ZINC000096322593	-29.3537	11.0517	3.35408
231	ZINC000409347164	-29.3492	5.40986	2.06847
232	ZINC000005180543	-29.3266	6.16106	2.17855
233	ZINC000096576760	-29.3251	5.99422	3.034
234	ZINC000409088205	-29.3203	6.35221	2.67298
235	ZINC000000105712	-29.3133	11.5243	8.30562
236	ZINC000039811036	-29.3059	6.20282	2.79149
237	ZINC000010313777	-29.3027	6.73876	2.87837
238	ZINC000009110337	-29.3012	6.17172	2.70078
239	ZINC000101833675	-29.2944	6.95856	2.94975
240	ZINC000013465303	-29.2934	4.22855	3.12087
241	ZINC000051357209	-29.29	6.76917	2.40149
242	ZINC000095474959	-29.2824	2.12534	2.89326
243	ZINC000008054485	-29.2814	6.24866	2.73672
244	ZINC000078807418	-29.2634	8.86809	2.81145
245	ZINC000001593212	-29.2626	5.90474	2.97779
246	ZINC000029023811	-29.2532	6.1693	2.95003
247	ZINC000007778825	-29.2499	2.35676	3.13526
248	ZINC000002726413	-29.2483	2.88241	2.73389
249	ZINC000096222453	-29.2334	7.94216	2.33516
250	ZINC000012413516	-29.2291	2.45696	2.45914
251	ZINC000005164915	-29.2202	6.61269	2.27557
252	ZINC000027542619	-29.2183	6.17095	2.2704
253	ZINC000065248985	-29.2171	4.90074	3.05039
254	ZINC000329049087	-29.2147	6.67309	2.3211
255	ZINC000065293240	-29.2026	3.17785	3.13363
256	ZINC000003223740	-29.1919	6.30746	2.44001
257	ZINC000072431037	-29.1656	6.13675	2.44341
258	ZINC000012902944	-29.1465	4.52512	2.23513
259	ZINC000032900618	-29.1426	10.3348	4.2119
260	ZINC000004868739	-29.141	6.58581	2.1533
261	ZINC000003301252	-29.1387	2.57574	3.05744
262	ZINC000081596004	-29.1293	5.61704	2.78983
263	ZINC000009625681	-29.1227	5.73605	2.48909
264	ZINC000032856012	-29.1217	6.12912	2.55351
265	ZINC000095946394	-29.1194	2.1989	3.13761
266	ZINC000020140525	-29.1175	5.16613	2.80881
267	ZINC000026894664	-29.1158	6.13518	3.07875
268	ZINC000059138926	-29.1144	2.26337	3.04543
269	ZINC000409350853	-29.105	5.56194	2.19343
270	ZINC000334160902	-29.0984	6.20308	3.03494
271	ZINC000009483960	-29.097	6.0962	2.78773
272	ZINC000238910520	-29.0875	6.66799	3.19106
273	ZINC000390834214	-29.087	5.60637	2.66141
274	ZINC000091326910	-29.0827	6.58858	2.93089
275	ZINC000020726415	-29.0765	6.04944	2.91383
276	ZINC000016807438	-29.0761	11.8771	3.34999
277	ZINC000100684466	-29.075	5.73219	2.47905
278	ZINC000023422500	-29.0616	5.3715	2.48321
279	ZINC000032272713	-29.0571	6.15434	3.00206
280	ZINC000017163205	-29.0332	6.65107	2.92817
281	ZINC000009155955	-29.0285	11.1421	2.99077
282	ZINC000002375645	-29.0239	4.528	2.98272
283	ZINC000409354033	-29.0145	5.26938	2.07115
284	ZINC000257294642	-29.0065	5.77751	2.23787
285	ZINC000257255486	-29.0036	6.55985	2.7779
286	ZINC000047694076	-29.0031	6.57751	2.6082
287	ZINC000092028329	-28.9959	6.26911	3.00428
288	ZINC000020264703	-28.9956	5.19783	2.10502
289	ZINC000004702809	-28.9931	5.7603	2.30896
290	ZINC000004885916	-28.9685	6.35227	2.89956
291	ZINC000015156271	-28.9527	6.76554	2.77153
292	ZINC000012582289	-28.9442	6.22603	3.00215
293	ZINC000020560628	-28.9404	11.3933	8.70901
294	ZINC000004035639	-28.9275	3.159	2.75241
295	ZINC000000448528	-28.9214	6.82963	2.78352
296	ZINC000002129178	-28.9115	6.67743	2.93501
297	ZINC000007763805	-28.9104	6.56393	2.55344
298	ZINC000017720382	-28.9073	5.56558	2.87698
299	ZINC000606440660	-28.9028	3.63129	2.3597
300	ZINC000000979666	-28.8971	5.95523	2.63696
301	ZINC000002716381	-28.8842	8.78131	2.81025
302	ZINC000018019174	-28.8604	11.5323	3.98322
303	ZINC000257282482	-28.8601	6.42144	3.21377
304	ZINC000003564644	-28.8529	6.82195	3.01846
305	ZINC000012323078	-28.8479	6.4532	2.95554
306	ZINC000105337847	-28.8262	5.3354	2.67083
307	ZINC000005902010	-28.7862	2.68348	2.47062
308	ZINC000000969914	-28.7834	6.74601	2.92253
309	ZINC000048279167	-28.7798	4.41295	2.61086
310	ZINC000299778531	-28.7675	5.43981	2.9722
311	ZINC000019793902	-28.7651	4.56823	2.8946
312	ZINC000027519926	-28.7626	5.0195	2.57112
313	ZINC000065134423	-28.7569	7.20296	2.86091
314	ZINC000021791953	-28.7555	12.0031	3.0729
315	ZINC000002270895	-28.7539	6.36893	2.94424
316	ZINC000252498951	-28.7511	5.64674	2.31281
317	ZINC000012121965	-28.7403	4.51508	2.71143
318	ZINC000033656958	-28.7398	6.4829	3.02953
319	ZINC000006265573	-28.7251	5.66897	2.86578
320	ZINC000000877307	-28.7248	6.55948	2.89076
321	ZINC000013739041	-28.7204	3.49547	2.58244
322	ZINC000000891403	-28.7119	6.73788	2.86413
323	ZINC000096309308	-28.7001	6.24299	2.36501
324	ZINC000085876537	-28.7	5.96923	2.79862
325	ZINC000035230058	-28.6761	2.05655	2.83578
326	ZINC000032448160	-28.6695	4.18468	3.16308
327	ZINC000002271282	-28.6677	5.11897	2.57765
328	ZINC000299782873	-28.6661	5.87295	2.42609
329	ZINC000059324461	-28.6626	6.47402	2.82974
330	ZINC000082170988	-28.66	6.39001	2.2354
331	ZINC000299799921	-28.6553	6.67406	2.84793
332	ZINC000004703201	-28.6548	3.94267	2.44523
333	ZINC000096194532	-28.6455	5.99504	2.8753
334	ZINC000000120622	-28.6426	5.62726	2.99502
335	ZINC000016033847	-28.6409	6.6596	2.88411
336	ZINC000032818141	-28.6398	12.322	4.24973
337	ZINC000011667528	-28.6234	10.3916	3.28353
338	ZINC000409274261	-28.6226	5.54132	2.90195
339	ZINC000017126093	-28.6174	5.68668	2.86816
340	ZINC000409339865	-28.6096	7.24004	2.8756
341	ZINC000003244176	-28.5983	5.62851	2.95187
342	ZINC000000829580	-28.5944	6.45955	2.59533
343	ZINC000109979440	-28.5818	10.9795	7.08445
344	ZINC000004953394	-28.5708	5.63798	3.23018
345	ZINC000016480754	-28.5679	5.45084	2.20496
346	ZINC000055060722	-28.5667	2.25452	2.94875
347	ZINC000206229664	-28.5539	8.67124	2.76155
348	ZINC000189087756	-28.5529	4.04443	3.0288
349	ZINC000095358689	-28.5449	2.57228	2.54599
350	ZINC000016779393	-28.5428	11.4111	4.85124
351	ZINC000100463624	-28.5289	6.35807	2.67057
352	ZINC000013129868	-28.5284	3.74335	2.91649
353	ZINC000017888241	-28.5252	2.31839	3.14687
354	ZINC000000990647	-28.5241	11.7295	3.2124
355	ZINC000009550149	-28.5207	2.16712	2.49073
356	ZINC000012899868	-28.5117	5.83402	2.72503
357	ZINC000003430367	-28.5108	5.61105	2.16881
358	ZINC000035633016	-28.5078	6.47004	2.31362
359	ZINC000016384783	-28.5028	2.0993	2.98488
360	ZINC000096140516	-28.497	6.65865	2.67805
361	ZINC000033333645	-28.4943	6.54322	2.71253
362	ZINC000001088459	-28.4896	4.96905	2.85431
363	ZINC000005649656	-28.4843	6.63249	2.98101
364	ZINC000025008816	-28.4803	6.37741	3.12485
365	ZINC000012459414	-28.4798	9.00121	2.82177
366	ZINC000065308071	-28.4714	6.1554	2.25129
367	ZINC000096231119	-28.4708	8.79172	2.06252
368	ZINC000062718241	-28.4674	6.34438	2.77247
369	ZINC000006149806	-28.4538	2.47408	2.98664
370	ZINC000013363186	-28.4524	5.23452	2.96964
371	ZINC000016047630	-28.4459	6.72551	2.54118
372	ZINC000040118636	-28.4451	6.14478	2.69281
373	ZINC000005344506	-28.4408	7.05707	2.95701
374	ZINC000408722315	-28.4276	2.58618	3.0853
375	ZINC000015502635	-28.4073	5.72254	2.94413
376	ZINC000004494546	-28.3966	6.26558	2.18117
377	ZINC000064944695	-28.381	11.9259	3.36426
378	ZINC000002650301	-28.3769	3.43113	3.03093
379	ZINC000065386790	-28.3727	2.28916	2.35153
380	ZINC000033168231	-28.3694	11.4316	4.73861
381	ZINC000009260557	-28.3566	2.19217	3.12063
382	ZINC000225408936	-28.3546	3.32305	3.02055
383	ZINC000010053619	-28.3523	6.54296	2.80343
384	ZINC000019691610	-28.3473	4.45546	2.99241
385	ZINC000017902567	-28.3451	2.4131	2.66408
386	ZINC000035170220	-28.3347	7.07913	2.82599
387	ZINC000003223802	-28.3149	6.86688	2.34066
388	ZINC000006961545	-28.3109	5.5844	2.29239
389	ZINC000008007574	-28.3067	2.29419	2.83081
390	ZINC000188619480	-28.3064	6.96056	2.88904
391	ZINC000245242182	-28.3012	6.87221	2.83729
392	ZINC000009633223	-28.2986	3.06851	2.89474
393	ZINC000096153656	-28.2963	2.06639	3.05613
394	ZINC000052778690	-28.2916	7.11248	3.06345
395	ZINC000077438322	-28.2857	4.98928	2.95921
396	ZINC000031678182	-28.2811	6.00453	2.41078
397	ZINC000035375370	-28.2803	6.60829	3.02061
398	ZINC000409099330	-28.28	6.09165	2.89475
399	ZINC000017170202	-28.2605	6.71953	2.38423
400	ZINC000011693730	-28.2488	3.28119	2.95864
401	ZINC000003224834	-28.2445	6.62047	2.09656
402	ZINC000000469403	-28.2418	6.47801	2.47926
403	ZINC000001036705	-28.2404	5.81846	2.05878
404	ZINC000013027704	-28.2378	2.91398	3.04643
405	ZINC000103088066	-28.2339	6.63892	2.99557
406	ZINC000504593982	-28.2303	12.1423	3.5588
407	ZINC000230273442	-28.2246	7.06995	2.8324
408	ZINC000257235439	-28.2222	6.38184	2.40537
409	ZINC000064472978	-28.2173	11.808	4.30261
410	ZINC000034905882	-28.2143	6.26502	3.02068
411	ZINC000003528985	-28.2113	2.21038	2.90541
412	ZINC000001517784	-28.207	5.92874	3.07295
413	ZINC000071745781	-28.1944	5.90095	2.4518
414	ZINC000050029093	-28.1924	5.14289	2.71806
415	ZINC000021351805	-28.1922	11.1014	8.49326
416	ZINC000068601390	-28.1889	5.48725	2.68146
417	ZINC000067881129	-28.1792	7.10563	2.43831
418	ZINC000065129491	-28.1774	2.27457	2.87809
419	ZINC000012115370	-28.1767	6.08822	1.99455
420	ZINC000024091101	-28.1743	2.93	3.23312
421	ZINC000007735760	-28.1641	6.96176	3.08029
422	ZINC000071824245	-28.1525	6.50762	2.25354
423	ZINC000003886891	-28.1506	6.04784	2.8542
424	ZINC000040546175	-28.1418	7.10659	2.13887
425	ZINC000005168366	-28.136	5.67675	2.97314
426	ZINC000002867426	-28.1345	6.38797	2.76869
427	ZINC000019234826	-28.1269	5.64764	2.42637
428	ZINC000032915731	-28.1244	2.77334	2.22827
429	ZINC000005047669	-28.1188	6.01822	2.39221
430	ZINC000049545343	-28.1167	5.51185	2.93461
431	ZINC000170614584	-28.1167	5.50844	1.99311
432	ZINC000020745572	-28.1074	11.8548	4.13358
433	ZINC000102744700	-28.0977	5.86641	2.5386
434	ZINC000009305681	-28.0977	6.86316	2.73156
435	ZINC000008952410	-28.0962	6.21593	2.49138
436	ZINC000016795548	-28.096	6.81137	2.87055
437	ZINC000008573188	-28.0893	4.87315	2.76832
438	ZINC000004249755	-28.0888	11.6053	3.23907
439	ZINC000001361300	-28.0752	6.87292	2.91851
440	ZINC000016982825	-28.0689	2.34924	3.12997
441	ZINC000056380097	-28.0675	11.4306	3.72543
442	ZINC000002618297	-28.0666	5.80571	2.21874
443	ZINC000006963820	-28.0609	6.52801	2.81477
444	ZINC000035476684	-28.0586	6.37207	2.18287
445	ZINC000007987935	-28.0564	5.95716	2.64152
446	ZINC000001154430	-28.0563	7.04968	3.15119
447	ZINC000006561110	-28.0479	7.0678	2.96204
448	ZINC000225548407	-28.029	11.2968	7.92073
449	ZINC000091365271	-28.0248	6.25754	3.14617
450	ZINC000015085089	-28.0227	6.69116	2.56375
451	ZINC000012823530	-28.0163	5.76375	3.1044
452	ZINC000003337730	-28.016	6.44946	2.71473
453	ZINC000219316593	-27.9928	7.28787	3.14743
454	ZINC000004304628	-27.9913	2.22798	2.97613
455	ZINC000013322553	-27.991	2.65761	2.29165
456	ZINC000046031483	-27.9814	2.12014	3.05259
457	ZINC000009640541	-27.98	8.43278	2.79545
458	ZINC000004703181	-27.9763	5.07604	2.79602
459	ZINC000002452909	-27.9755	5.59549	2.54983
460	ZINC000009193549	-27.9716	6.62082	3.11057
461	ZINC000013747171	-27.9638	1.95852	2.64549
462	ZINC000252461946	-27.9626	11.2385	9.79232
463	ZINC000007122835	-27.9624	6.47896	2.73922
464	ZINC000109028338	-27.9607	11.0889	3.97996
465	ZINC000007551618	-27.9561	6.50543	2.88618
466	ZINC000072143567	-27.9497	4.96929	2.55283
467	ZINC000004817394	-27.9468	6.19173	2.2567
468	ZINC000049422719	-27.9442	6.63717	3.06299
469	ZINC000001353434	-27.9417	7.01256	2.93207
470	ZINC000018069356	-27.9406	2.07498	2.72985
471	ZINC000100090672	-27.9364	2.27348	2.81292
472	ZINC000250367623	-27.9333	2.48215	2.82887
473	ZINC000072145397	-27.9246	2.50322	2.35321
474	ZINC000019111458	-27.8945	2.38903	2.20384
475	ZINC000097033997	-27.8939	3.96767	2.96909
476	ZINC000012508096	-27.8651	2.97166	2.78422
477	ZINC000059138734	-27.8114	2.27725	2.23357
478	ZINC000012918581	-27.7661	2.15287	2.88022
479	ZINC000110386343	-27.7352	2.59046	2.88015
480	ZINC000018099991	-27.7137	2.63669	2.09522
481	ZINC000013582049	-27.7087	3.30186	2.84215
482	ZINC000007097874	-27.7072	3.03435	2.83373
483	ZINC000409293861	-27.6909	3.27115	3.03393
484	ZINC000085393253	-27.6673	2.63995	2.02206
485	ZINC000049332497	-27.6653	2.25231	3.07304
486	ZINC000005594062	-27.6504	4.98894	3.00609
487	ZINC000033331805	-27.618	3.51345	2.767
488	ZINC000010232563	-27.6174	2.12305	2.98463
489	ZINC000068983597	-27.5789	2.13325	2.94939
490	ZINC000055877625	-27.478	2.54018	3.18191
491	ZINC000215601289	-27.3874	2.69922	2.73431
492	ZINC000001212191	-27.3347	2.58187	2.96829
493	ZINC000002306503	-27.0994	4.62214	2.76965
494	ZINC000061720409	-26.8159	2.14356	2.72677
495	ZINC000001033435	-26.7285	2.3949	2.97999
496	ZINC000000391258	-26.499	2.38098	2.89218
497	ZINC000022474254	-26.3568	4.07127	3.00294
498	ZINC000100164636	-26.2478	3.44805	3.09836
499	ZINC000003411174	-26.1272	2.81867	2.94897
500	ZINC000029435506	-25.8351	2.08526	3.11987
501	ZINC000012980453	-25.1474	2.49828	2.96667
Table S3. ICM energies and minimum distances from key amino acids in 4CPY
	Molecule name	Score	Minimum distance from Glu274	MInimum distance from Arg373
1	Oseltamivir	-32.6798	2.22768	3.03924
2	ZINC000257330770	-37.302	5.53357	2.83744
3	ZINC000097655425	-36.7962	6.97173	2.15319
4	ZINC000039880950	-36.127	5.98569	2.99568
5	ZINC000062718197	-35.803	6.50791	2.88812
6	ZINC000006740861	-35.0554	6.97464	2.75407
7	ZINC000005367512	-34.3035	5.8582	2.68838
8	ZINC000008022398	-34.2394	6.56688	2.87957
9	ZINC000031815101	-34.0245	4.9962	2.87298
10	ZINC000096116556	-33.8742	6.04062	2.41023
11	ZINC000408672281	-33.6865	5.86854	2.9314
12	ZINC000002160869	-33.5326	4.59441	2.82477
13	ZINC000007157985	-33.3923	5.97618	2.85083
14	ZINC000009954098	-33.3918	4.57468	2.73448
15	ZINC000828544532	-33.382	4.96949	2.91094
16	ZINC000004291587	-33.239	5.54682	2.40058
17	ZINC000042717704	-33.1103	6.46631	2.79952
18	ZINC000100006801	-33.0887	5.07046	2.98041
19	ZINC000262854936	-33.0573	5.81684	2.37732
20	ZINC000005168452	-33.0466	5.73067	2.95252
21	ZINC000032883689	-32.9491	5.08793	2.72152
22	ZINC000009051598	-32.8687	4.28373	3.02017
23	ZINC000021595808	-32.7043	5.76549	2.75912
24	ZINC000004189790	-32.6806	6.09919	2.96161
25	ZINC000257264824	-32.5239	5.19204	2.28972
26	ZINC000009134367	-32.4671	5.67996	2.92721
27	ZINC000018063852	-32.3551	5.32769	2.87031
28	ZINC000072339875	-32.338	5.62586	2.72408
29	ZINC000006948069	-32.2115	5.45663	2.76311
30	ZINC000223829697	-32.2072	5.56728	2.97317
31	ZINC000103500215	-32.1984	6.20438	3.02929
32	ZINC000062718098	-32.1529	5.26639	2.81812
33	ZINC000072406396	-32.0978	4.39418	2.86884
34	ZINC000062718034	-32.0549	5.84153	2.79177
35	ZINC000072308470	-32.0353	3.93948	2.33911
36	ZINC000389302886	-31.986	6.96942	2.19299
37	ZINC000003254602	-31.8815	5.96607	2.84786
38	ZINC000006347805	-31.8683	6.08166	2.78568
39	ZINC000000537546	-31.7845	5.45677	2.60801
40	ZINC000012121965	-31.7669	5.2137	2.73301
41	ZINC000005367502	-31.7272	5.68514	2.87785
42	ZINC000049551571	-31.6567	2.40676	2.78156
43	ZINC000005069888	-31.4796	6.09267	2.73437
44	ZINC000032825992	-31.4714	5.05862	2.98675
45	ZINC000006961945	-31.4311	6.46534	2.98019
46	ZINC000041255662	-31.4256	2.08539	2.79094
47	ZINC000020143559	-31.4236	4.97304	2.75853
48	ZINC000170604253	-31.4045	4.17156	2.83699
49	ZINC000042816307	-31.3911	5.56519	2.95464
50	ZINC000062718057	-31.3886	6.32197	2.55571
51	ZINC000089340319	-31.3826	6.16667	2.86298
52	ZINC000011314976	-31.3114	5.65937	2.69516
53	ZINC000216411276	-31.2992	4.63516	2.91487
54	ZINC000005576816	-31.2695	5.91285	2.97671
55	ZINC000170612742	-31.2518	2.23144	2.74373
56	ZINC000091906634	-31.2366	4.71942	2.82291
57	ZINC000009737273	-31.232	6.16434	3.00782
58	ZINC000009531922	-31.1837	5.11724	2.90474
59	ZINC000033078639	-31.1097	4.5735	2.52451
60	ZINC000017026194	-31.0771	5.78958	2.80078
61	ZINC000102450450	-31.0425	5.22913	2.06416
62	ZINC000003679871	-30.9564	5.0542	2.88083
63	ZINC000023075891	-30.9338	4.77407	3.00235
64	ZINC000044216761	-30.9254	6.95589	3.01757
65	ZINC000005258875	-30.8524	5.43347	2.44885
66	ZINC000223870415	-30.8173	2.07707	2.44443
67	ZINC000008909205	-30.8009	5.8772	2.95949
68	ZINC000000353712	-30.78	5.61519	2.80945
69	ZINC000241897321	-30.7672	6.09183	2.79124
70	ZINC000021024299	-30.7661	6.73293	2.76809
71	ZINC000257312699	-30.7254	2.62252	2.78896
72	ZINC000007893392	-30.6609	5.95619	2.23939
73	ZINC000257263818	-30.659	6.36892	2.42616
74	ZINC000016046709	-30.6523	5.81138	2.84669
75	ZINC000052778690	-30.6102	5.85322	2.82866
76	ZINC000006509029	-30.5766	6.01216	2.92081
77	ZINC000009623391	-30.5381	4.47032	3.09228
78	ZINC000006522460	-30.5368	6.54845	2.88091
79	ZINC000000780839	-30.5188	5.94585	2.73992
80	ZINC000044216801	-30.5058	7.2227	2.94186
81	ZINC000003147707	-30.4885	6.0339	2.78463
82	ZINC000075260154	-30.4707	7.04546	2.8922
83	ZINC000095366432	-30.4562	5.4731	2.45268
84	ZINC000021873987	-30.4461	6.20007	2.9024
85	ZINC000409024620	-30.4349	5.9328	2.60744
86	ZINC000020139796	-30.3814	5.37764	2.96811
87	ZINC000032833259	-30.3706	5.82449	2.84336
88	ZINC000008806540	-30.3654	5.91505	2.82773
89	ZINC000091625592	-30.3478	4.0253	2.61762
90	ZINC000019717576	-30.3401	2.54013	2.52166
91	ZINC000252590833	-30.3226	9.8357	2.24092
92	ZINC000034926786	-30.2899	5.80666	2.58812
93	ZINC000409347569	-30.239	4.56455	2.78178
94	ZINC000072143567	-30.1973	5.23433	2.49477
95	ZINC000003339177	-30.1749	2.03062	3.04224
96	ZINC000090593648	-30.1739	5.96451	2.8854
97	ZINC000020144850	-30.1726	4.57892	2.89471
98	ZINC000056958680	-30.1607	6.19597	2.90099
99	ZINC000003340100	-30.1488	2.45976	2.75303
100	ZINC000409352331	-30.1487	4.46503	2.90863
101	ZINC000000476183	-30.1237	5.92774	3.08451
102	ZINC000426551114	-30.0281	4.00735	2.3637
103	ZINC000000448528	-30.019	6.07137	2.8124
104	ZINC000008132376	-30.0005	5.17894	2.9705
105	ZINC000585286930	-29.9609	2.94598	2.99639
106	ZINC000014230048	-29.9591	5.71037	2.65808
107	ZINC000079488826	-29.9366	5.08128	2.55623
108	ZINC000077457806	-29.8996	5.95515	2.90868
109	ZINC000409300506	-29.8395	4.7926	2.90801
110	ZINC000032222701	-29.8385	6.22601	2.86719
111	ZINC000028628413	-29.8289	5.2469	2.80792
112	ZINC000095481212	-29.8009	5.95056	2.76748
113	ZINC000072125707	-29.7951	2.40753	2.90791
114	ZINC000031809830	-29.7371	6.20436	2.83286
115	ZINC000036394831	-29.7291	2.98858	2.88245
116	ZINC000575410892	-29.7203	6.88989	2.5418
117	ZINC000003659266	-29.7158	3.21281	2.71359
118	ZINC000019507701	-29.7054	6.03765	2.88446
119	ZINC000033312468	-29.7005	4.84139	2.85084
120	ZINC000091745756	-29.6931	2.14838	2.95113
121	ZINC000019722838	-29.6916	3.01205	2.86761
122	ZINC000012909180	-29.6887	2.20075	2.78282
123	ZINC000012974117	-29.6166	5.24949	2.66344
124	ZINC000003251243	-29.5929	6.15301	3.06046
125	ZINC000012918581	-29.5044	2.33356	2.87109
126	ZINC000004202367	-29.4862	6.53299	2.90064
127	ZINC000002841877	-29.4807	6.04334	3.08668
128	ZINC000017223892	-29.4789	5.03714	2.36622
129	ZINC000069158751	-29.4767	6.45235	2.5471
130	ZINC000040476910	-29.4736	5.41779	3.10623
131	ZINC000001679089	-29.4602	5.39473	3.03439
132	ZINC000003875424	-29.4593	7.00896	2.95919
133	ZINC000003856067	-29.4479	5.78126	2.42925
134	ZINC000005372548	-29.4282	5.64377	2.82076
135	ZINC000223052178	-29.4193	4.57467	2.76729
136	ZINC000084522405	-29.4183	2.36981	2.74298
137	ZINC000072196705	-29.4145	4.42134	2.92479
138	ZINC000007985772	-29.4092	4.59779	3.04016
139	ZINC000003482351	-29.3805	5.92163	2.52438
140	ZINC000031815922	-29.3731	5.65683	2.88985
141	ZINC000049030620	-29.3521	5.01655	2.92729
142	ZINC000091526096	-29.347	6.19376	2.95868
143	ZINC000022120039	-29.3422	4.76672	2.76073
144	ZINC000008111120	-29.3307	5.36377	2.57318
145	ZINC000524730505	-29.3284	6.19604	2.63412
146	ZINC000007071455	-29.315	6.81556	2.29241
147	ZINC000072424678	-29.3029	4.60879	2.94727
148	ZINC000006801540	-29.3005	5.56259	2.25796
149	ZINC000061718071	-29.2864	4.62267	3.16076
150	ZINC000035296646	-29.2661	6.61149	2.10693
151	ZINC000087625950	-29.2588	4.17498	2.82664
152	ZINC000000956901	-29.2452	4.475	2.70444
153	ZINC000040080635	-29.2144	5.50791	2.5345
154	ZINC000007122835	-29.2083	5.73942	2.76592
155	ZINC000237591942	-29.1928	5.50371	2.62683
156	ZINC000008882278	-29.1859	5.14299	2.84714
157	ZINC000059102529	-29.1704	6.35872	2.80916
158	ZINC000020136419	-29.1695	6.22101	2.79396
159	ZINC000220858399	-29.1425	6.48488	2.94652
160	ZINC000019937351	-29.1388	5.02953	2.77242
161	ZINC000329031781	-29.1086	2.65948	2.25186
162	ZINC000009319152	-29.1083	2.13457	2.68173
163	ZINC000000941655	-29.0914	6.11286	2.8461
164	ZINC000011739547	-29.0836	5.92248	2.31258
165	ZINC000097797247	-29.0763	2.41454	2.89314
166	ZINC000058530175	-29.0631	3.78359	2.46597
167	ZINC000075352938	-29.0623	5.56367	2.00538
168	ZINC000083985824	-29.0408	5.33878	2.89251
169	ZINC000208655919	-29.0252	5.30031	2.87056
170	ZINC000064943079	-29.0238	2.09983	2.78879
171	ZINC000062718027	-28.993	6.13159	2.90723
172	ZINC000003350462	-28.9909	6.21365	2.82768
173	ZINC000101455899	-28.9793	3.05972	2.72797
174	ZINC000237319323	-28.9718	2.87561	2.86885
175	ZINC000004280072	-28.9089	5.54584	2.75583
176	ZINC000009489232	-28.9051	5.52312	2.44135
177	ZINC000032420421	-28.9028	5.40261	2.8874
178	ZINC000004241707	-28.9001	3.38931	3.06175
179	ZINC000223833811	-28.8936	2.57836	2.70134
180	ZINC000002533949	-28.8614	3.43635	2.88014
181	ZINC000007790650	-28.8614	6.36756	2.70232
182	ZINC000005560631	-28.8403	5.88315	2.72936
183	ZINC000009467337	-28.8392	6.07006	2.95689
184	ZINC000223397886	-28.8383	3.52308	2.91451
185	ZINC000010386948	-28.8378	6.09442	2.97283
186	ZINC000006061218	-28.8373	2.26036	2.88179
187	ZINC000001430448	-28.8368	6.07543	2.87357
188	ZINC000012462413	-28.8363	5.51055	2.30483
189	ZINC000000067660	-28.8352	4.42444	2.59156
190	ZINC000005117942	-28.8288	5.52975	2.495
191	ZINC000095621422	-28.8282	6.82439	2.30433
192	ZINC000024987754	-28.82	2.65302	3.10416
193	ZINC000002391100	-28.8178	2.04735	2.99658
194	ZINC000002284260	-28.8032	5.23085	3.04186
195	ZINC000072402115	-28.7977	5.79436	2.79516
196	ZINC000095502997	-28.7946	1.9287	2.93747
197	ZINC000009152309	-28.7925	5.6358	2.63339
198	ZINC000075118350	-28.7871	6.16061	2.87936
199	ZINC000409364728	-28.7698	4.49022	2.87266
200	ZINC000006443311	-28.762	6.38917	2.86972
201	ZINC000012548565	-28.7282	1.88794	2.5762
202	ZINC000033007213	-28.7176	1.97921	2.45015
203	ZINC000007134615	-28.6996	6.22271	3.03023
204	ZINC000077101247	-28.6946	5.49523	2.48098
205	ZINC000061719389	-28.6702	5.6648	2.80896
206	ZINC000091779970	-28.6683	5.99683	3.10068
207	ZINC000019717131	-28.6661	5.88787	2.37758
208	ZINC000010916654	-28.6615	2.24855	2.84892
209	ZINC000409428943	-28.632	2.24519	2.88452
210	ZINC000035147606	-28.6279	6.2263	2.89738
211	ZINC000252461267	-28.6194	4.21069	2.96275
212	ZINC000158343859	-28.5959	3.13445	2.90194
213	ZINC000000482506	-28.5869	5.99106	2.80723
214	ZINC000033316548	-28.5798	6.01572	3.10838
215	ZINC000097372310	-28.5784	6.35385	2.96384
216	ZINC000055401542	-28.5782	2.99624	2.78811
217	ZINC000003316942	-28.5715	6.0594	2.76289
218	ZINC001740818296	-28.5569	4.93704	2.68348
219	ZINC000007628560	-28.5354	1.97587	3.35377
220	ZINC000000356232	-28.5236	5.16275	3.13909
221	ZINC000012545494	-28.5213	5.81324	2.33808
222	ZINC000002867426	-28.5181	5.87477	2.83696
223	ZINC000007699042	-28.5164	6.16194	2.47537
224	ZINC000009855235	-28.5103	5.91952	2.90457
225	ZINC000028807129	-28.509	5.89021	2.99961
226	ZINC000091894701	-28.5018	6.85742	2.38873
227	ZINC000098044182	-28.4977	6.93557	2.99438
228	ZINC000012230445	-28.4962	2.49271	3.10135
229	ZINC000019787731	-28.4938	6.09668	2.88655
230	ZINC000089432585	-28.4821	2.3636	2.90323
231	ZINC000032124419	-28.475	3.94841	2.70921
232	ZINC000223773490	-28.4727	6.3766	2.892
233	ZINC000005324797	-28.4697	5.49128	2.80853
234	ZINC000170616619	-28.466	6.00082	2.68186
235	ZINC000062134277	-28.4644	2.36864	2.90782
236	ZINC000072151540	-28.4631	2.64517	2.89813
237	ZINC000208686465	-28.4506	5.61489	3.03369
238	ZINC000020144014	-28.4479	2.22079	2.81261
239	ZINC000003444846	-28.4464	2.14322	2.31004
240	ZINC000170090817	-28.4206	5.3496	2.85947
241	ZINC000005627015	-28.4167	6.07932	2.75389
242	ZINC000136171385	-28.4163	6.10899	2.86714
243	ZINC000036734517	-28.4023	4.63905	2.71059
244	ZINC000005433531	-28.3979	2.51646	2.56191
245	ZINC000012586058	-28.3735	2.22111	2.36712
246	ZINC000075093999	-28.3728	5.952	2.19417
247	ZINC000006947096	-28.3699	6.09024	3.06067
248	ZINC000095498119	-28.3676	5.5118	2.88123
249	ZINC000000502480	-28.3622	6.26252	2.95142
250	ZINC000095401132	-28.356	6.04627	2.6271
251	ZINC000096139082	-28.3535	4.87496	2.84764
252	ZINC000409330289	-28.3279	5.47833	2.42167
253	ZINC000009514222	-28.3253	5.49134	2.9014
254	ZINC000409438623	-28.3227	3.82368	2.91288
255	ZINC000170622195	-28.3134	5.99357	2.91981
256	ZINC000114996090	-28.3112	5.84911	2.94258
257	ZINC000082108155	-28.2857	3.01804	3.066
258	ZINC000217665206	-28.2821	2.88033	2.7833
259	ZINC000219200440	-28.268	5.72983	2.85643
260	ZINC000001795058	-28.2673	5.65286	2.34232
261	ZINC000001562078	-28.2575	6.69847	2.58187
262	ZINC000007549729	-28.2551	6.45798	2.74786
263	ZINC000040162969	-28.2408	2.25515	2.93752
264	ZINC000005752323	-28.2379	6.09996	2.75499
265	ZINC000257330124	-28.2338	2.26923	2.95517
266	ZINC000000113740	-28.2093	2.07093	2.96392
267	ZINC000019563563	-28.1747	6.0986	3.47071
268	ZINC000091319959	-28.1618	4.65091	2.76504
269	ZINC000095371662	-28.1572	2.51452	2.83614
270	ZINC000039880957	-28.1524	4.10945	2.84147
271	ZINC000006295964	-28.1508	5.50488	2.93182
272	ZINC000024928248	-28.1455	6.28967	2.38856
273	ZINC000575617877	-28.1285	5.17384	2.81841
274	ZINC000575618341	-28.1252	5.86862	2.8125
275	ZINC000020143765	-28.1114	4.19195	2.70805
276	ZINC000000827855	-28.0975	5.94709	3.058
277	ZINC000011745553	-28.0733	5.93045	2.9128
278	ZINC000006428296	-28.0711	2.09256	2.8121
279	ZINC000426538416	-28.0638	3.72223	2.54913
280	ZINC000096300623	-28.0481	6.72406	2.94835
281	ZINC000409021690	-28.0378	2.93854	2.89008
282	ZINC000061689245	-28.0324	6.37638	2.89516
283	ZINC000010382962	-28.0233	2.9496	2.70592
284	ZINC000001615736	-28.0135	6.98414	3.01346
285	ZINC000061720409	-27.9927	2.42385	2.9945
286	ZINC000409341730	-27.9785	4.24342	2.60396
287	ZINC000005259107	-27.9754	5.78335	2.86502
288	ZINC000096324651	-27.9646	5.68977	2.95549
289	ZINC000004189756	-27.9639	5.75132	3.00237
290	ZINC000008922028	-27.961	4.78434	2.97545
291	ZINC000032594638	-27.9582	5.44326	3.03948
292	ZINC000146468776	-27.951	4.85584	2.99011
293	ZINC000020136961	-27.9496	4.38459	2.81648
294	ZINC000009126144	-27.9488	5.43726	2.77647
295	ZINC000245237202	-27.9459	2.48736	2.80749
296	ZINC000072412501	-27.9423	4.27631	2.89386
297	ZINC000199810531	-27.9337	6.87971	2.58792
298	ZINC000035684812	-27.9293	2.66631	2.91094
299	ZINC000075352761	-27.9229	6.27968	2.52535
300	ZINC000001635645	-27.9158	3.55313	2.88896
301	ZINC000008850924	-27.9155	6.10104	2.94934
302	ZINC000005145214	-27.9123	5.93892	2.88751
303	ZINC000095370458	-27.9108	2.27575	2.51348
304	ZINC000010392958	-27.9004	2.19213	3.08388
305	ZINC000085942240	-27.8918	5.25891	2.40016
306	ZINC000003683405	-27.8658	6.19676	2.85893
307	ZINC000044214870	-27.8635	4.10061	2.86142
308	ZINC000035301034	-27.8621	2.71686	2.85654
309	ZINC000038580436	-27.8587	9.08155	3.03264
310	ZINC000000408506	-27.8573	6.04574	2.35168
311	ZINC000030874514	-27.8522	5.09042	2.74351
312	ZINC000013563070	-27.8499	6.28507	2.41991
313	ZINC000006835577	-27.8386	5.7056	3.01252
314	ZINC000000057176	-27.8345	2.50768	3.03369
315	ZINC000001917075	-27.8152	5.86935	2.87357
316	ZINC000034886273	-27.8144	2.0263	3.14796
317	ZINC000329054787	-27.8103	6.39534	2.78647
318	ZINC000070655901	-27.8073	5.35454	2.96455
319	ZINC000016089627	-27.8013	5.73693	2.89914
320	ZINC000000205609	-27.8	6.10878	2.19203
321	ZINC000001641011	-27.7929	5.66169	3.19986
322	ZINC000020153487	-27.7876	4.51005	2.35913
323	ZINC000000482438	-27.7831	5.97182	2.74947
324	ZINC000007763805	-27.7741	5.68824	2.6924
325	ZINC000013551874	-27.7716	5.56212	2.83439
326	ZINC000062717277	-27.7715	4.8678	2.55026
327	ZINC000071173565	-27.7702	2.89508	2.82519
328	ZINC000008849035	-27.7654	4.65733	2.94701
329	ZINC000012391071	-27.7653	5.38627	2.87626
330	ZINC000027498937	-27.7622	5.87019	3.10658
331	ZINC000072474065	-27.7562	6.12564	2.92943
332	ZINC000096059627	-27.7492	5.00994	2.70709
333	ZINC000328999222	-27.7414	2.78229	2.86617
334	ZINC000010119517	-27.7312	5.87372	3.10946
335	ZINC000064787968	-27.7292	6.18532	2.22715
336	ZINC000003630857	-27.7262	6.02267	2.75501
337	ZINC000055254885	-27.7117	4.67576	2.88233
338	ZINC000095481374	-27.7027	6.9871	2.44551
339	ZINC000253534959	-27.6915	6.39315	2.92742
340	ZINC000001425859	-27.6914	5.76049	2.85874
341	ZINC000049402974	-27.6893	4.60442	2.53226
342	ZINC000013944533	-27.6341	6.22686	2.84774
343	ZINC000072164001	-27.6169	4.96037	2.33012
344	ZINC000003749301	-27.6167	5.5355	2.8396
345	ZINC000005258930	-27.615	2.98315	2.73419
346	ZINC000002391149	-27.6136	6.11791	2.9015
347	ZINC000009552034	-27.6119	4.45039	2.78376
348	ZINC000024430560	-27.6091	5.47988	3.05291
349	ZINC000020142326	-27.6061	5.08571	3.04945
350	ZINC000009059175	-27.5981	3.88279	3.07902
351	ZINC000055694390	-27.5968	4.70306	2.4292
352	ZINC000012903152	-27.5954	5.5629	2.84822
353	ZINC000039927937	-27.5759	6.04023	2.90919
354	ZINC000019457751	-27.5465	2.29167	2.90397
355	ZINC000071440452	-27.5465	4.17882	2.55516
356	ZINC000004280197	-27.5324	3.87575	2.72615
357	ZINC000015836178	-27.5281	2.03196	3.09796
358	ZINC000003847244	-27.4716	2.98939	2.97339
359	ZINC000013465303	-27.4267	3.78059	3.16708
360	ZINC000003652772	-27.4118	4.9159	2.74182
361	ZINC000016975518	-27.4094	2.95759	2.94865
362	ZINC000019448031	-27.3564	2.36048	2.75354
363	ZINC000032753999	-27.3485	4.80337	2.53204
364	ZINC000012922549	-27.346	2.4918	2.83383
365	ZINC000252671751	-27.3328	2.31736	2.43579
366	ZINC000062718220	-27.3205	4.34195	2.82156
367	ZINC000008491562	-27.3115	3.65414	2.64547
368	ZINC000012420706	-27.3109	1.98876	2.50212
369	ZINC000004570937	-27.3089	4.15707	2.69468
370	ZINC000263402944	-27.3062	4.4437	2.89782
371	ZINC000006886676	-27.3018	4.3887	2.97667
372	ZINC000038539815	-27.3	4.98604	2.86327
373	ZINC000095538879	-27.2924	2.6911	2.78577
374	ZINC000027664165	-27.2897	2.17445	2.77108
375	ZINC000004761174	-27.2865	4.51969	2.78569
376	ZINC000013016028	-27.2696	4.11766	2.77984
377	ZINC000062713215	-27.2449	4.26425	2.83708
378	ZINC000035622869	-27.2429	2.50892	2.9036
379	ZINC000003659304	-27.2423	3.42214	2.82625
380	ZINC000013567158	-27.2411	4.33313	2.31949
381	ZINC000064980554	-27.192	3.39352	2.3609
382	ZINC000031641093	-27.183	3.59004	2.92285
383	ZINC000001464657	-27.1807	2.31023	3.07924
384	ZINC000002747192	-27.1791	3.13459	3.16146
385	ZINC000097301429	-27.1533	4.9025	2.94183
386	ZINC000072168597	-27.1514	2.03414	2.90443
387	ZINC000006831050	-27.1389	4.59377	2.3192
388	ZINC000089788334	-27.1283	4.65833	2.85116
389	ZINC000003474104	-27.1256	4.85661	2.86314
390	ZINC000072206596	-27.106	1.99051	3.19404
391	ZINC000003371968	-27.0956	2.07064	2.89511
392	ZINC000001578374	-27.0715	2.0984	2.8277
393	ZINC000012649820	-27.0533	4.65703	2.94258
394	ZINC000016580397	-27.0316	3.21657	2.97069
395	ZINC000005830320	-27.0281	4.7923	2.38818
396	ZINC000034962502	-27.0137	2.72675	2.89399
397	ZINC000245180743	-27.0108	4.39279	2.94883
398	ZINC000037434688	-26.9985	2.46211	2.94772
399	ZINC000035401852	-26.9753	2.60123	2.85417
400	ZINC000057504104	-26.9622	4.17194	2.79382
401	ZINC000001214940	-26.961	4.73873	2.91293
402	ZINC000002065131	-26.9597	2.3395	3.06298
403	ZINC000004571020	-26.9581	4.8393	2.43633
404	ZINC000001590336	-26.9569	2.544	2.88525
405	ZINC000659797091	-26.9534	3.41441	2.79519
406	ZINC000013069057	-26.9169	2.34053	2.87611
407	ZINC000006424759	-26.896	4.97307	2.82918
408	ZINC000061973996	-26.8723	4.50039	2.7813
409	ZINC000012981826	-26.8632	1.91165	2.97766
410	ZINC000055385958	-26.8414	3.62055	2.69052
411	ZINC000011284157	-26.8238	3.74605	2.95486
412	ZINC000062713031	-26.8069	4.90921	2.84185
413	ZINC000013655061	-26.7853	3.39592	3.09315
414	ZINC000006148302	-26.7651	2.21619	2.18336
415	ZINC000032549661	-26.7498	3.06795	2.99886
416	ZINC000002554766	-26.7323	2.07983	2.68403
417	ZINC000020069595	-26.7021	2.97256	2.91531
418	ZINC000003163158	-26.6896	1.93028	2.8873
419	ZINC000016021535	-26.6849	2.05678	2.90962
420	ZINC000002528430	-26.6757	3.08556	2.9351
421	ZINC000023845856	-26.6757	2.64663	3.27651
422	ZINC000019511040	-26.6715	2.74062	2.92282
423	ZINC000012508057	-26.6689	1.93167	2.68677
424	ZINC000000428065	-26.6364	3.39067	2.88768
425	ZINC000095354336	-26.6321	2.21321	2.87088
426	ZINC000237726702	-26.5956	2.04751	2.92455
427	ZINC000072009035	-26.5863	3.50295	2.85471
428	ZINC000089800324	-26.5855	4.64514	2.51685
429	ZINC000002691616	-26.5786	2.45077	2.70069
430	ZINC000218171892	-26.5686	2.14476	2.77029
431	ZINC000072478079	-26.5613	4.92132	2.95777
432	ZINC000017056698	-26.5526	4.98966	2.76308
433	ZINC000004251339	-26.5407	3.01525	2.74925
434	ZINC000019484915	-26.5313	3.05192	3.0689
435	ZINC000004377301	-26.5251	3.9478	2.99533
436	ZINC000000195686	-26.5188	2.45843	2.92722
437	ZINC000010186465	-26.5187	2.49143	2.62178
438	ZINC000009047266	-26.5056	4.91913	3.04561
439	ZINC000057556894	-26.5009	4.11403	2.72182
440	ZINC000409352474	-26.5	4.69838	2.78382
441	ZINC000000971856	-26.4988	4.73946	3.08109
442	ZINC000003749299	-26.4876	2.2524	2.87408
443	ZINC000002273739	-26.4719	4.91231	2.85638
444	ZINC000002527363	-26.4628	2.3875	2.08202
445	ZINC000091745424	-26.4451	3.14258	2.83865
446	ZINC000186861967	-26.4158	3.50008	2.61851
447	ZINC000097664149	-26.4012	3.26065	2.94355
448	ZINC000299785489	-26.3977	4.21932	2.88134
449	ZINC000014142305	-26.3891	2.38368	2.77532
450	ZINC000075191836	-26.3692	4.50201	2.92156
451	ZINC000096344299	-26.365	2.72553	2.51614
452	ZINC000023125969	-26.3216	2.30477	2.80151
453	ZINC000000151354	-26.321	2.07248	2.86577
454	ZINC000065386790	-26.3036	3.98179	2.81537
455	ZINC000426477851	-26.2929	4.71001	2.77521
456	ZINC000106402980	-26.2883	4.70196	2.10162
457	ZINC000033331120	-26.2793	2.36652	2.82621
458	ZINC000167658321	-26.2628	2.98204	2.81919
459	ZINC000037994854	-26.2493	3.05472	2.92834
460	ZINC000123974741	-26.2356	3.70922	2.8713
461	ZINC000206679805	-26.2248	4.8819	3.18485
462	ZINC000012495862	-26.2248	2.95656	2.29066
463	ZINC000082099876	-26.2237	4.60204	3.12405
464	ZINC000228619818	-26.222	2.70499	2.8417
465	ZINC000008326840	-26.2198	3.94285	2.89504
466	ZINC000005660432	-26.2027	4.68474	2.66734
467	ZINC000001384347	-26.1949	1.96805	3.83998
468	ZINC000004304628	-26.1888	2.4079	2.82552
469	ZINC000023956052	-26.1836	3.64322	2.84564
470	ZINC000006169447	-26.1777	4.74689	3.08297
471	ZINC000003347684	-26.162	2.34911	2.68975
472	ZINC000100917802	-26.1273	2.09016	2.82683
473	ZINC000237448928	-26.1153	2.35578	3.00035
474	ZINC000001154043	-26.1039	4.54983	2.89312
475	ZINC000038603506	-26.1026	2.2481	2.83686
476	ZINC000000063412	-26.1007	4.67996	2.84247
477	ZINC000014199484	-26.08	4.73722	2.25384
478	ZINC000009805721	-26.0403	2.41322	2.38505
479	ZINC000019795638	-26.0397	4.91913	2.8591
480	ZINC000036914683	-26.0385	2.53961	2.93199
481	ZINC000017197617	-26.0163	3.90337	2.70634
482	ZINC000009582602	-25.9653	2.24603	2.87561
483	ZINC000003472851	-25.9638	4.88534	2.8198
484	ZINC000002745334	-25.9459	3.0096	3.36306
485	ZINC000072158674	-25.9444	2.44386	2.89994
486	ZINC000238159702	-25.7645	3.23131	2.76308
487	ZINC000034857587	-25.6604	4.35567	2.42633
488	ZINC000065562827	-25.4877	2.63775	2.90758
489	ZINC000001612458	-25.3403	4.66555	2.81363
490	ZINC000000077736	-25.2692	2.96838	3.04398
491	ZINC000001653227	-25.2673	3.23476	3.00353
492	ZINC000078771672	-25.2618	3.7201	3.0101
493	ZINC000001330769	-25.2248	4.34847	2.57064
494	ZINC000071914148	-25.2217	2.51158	3.10852
495	ZINC000408700487	-25.116	4.53761	2.96176
496	ZINC000013123003	-25.1009	2.36295	3.18588
497	ZINC000072417679	-24.9627	3.37779	2.64402
498	ZINC000032609653	-24.8277	3.93441	2.96098
499	ZINC000082086843	-24.8011	2.09514	2.66283
500	ZINC000013987949	-24.773	2.30367	2.51436
501	ZINC000005647265	-24.6694	4.77985	2.65245
