# Supplementary material for: Multi-target computational pipeline for discovery of pan-influenza neuraminidase inhibitors
Source: Front Pharmacol. 2026 Mar 10;17:1721276. doi: 10.3389/fphar.2026.1721276 (PMC13008930; doi:10.3389/fphar.2026.1721276)
Supplement: Supplementary file 12 [file Table5.xlsx]

## Sheet: Sheet1
ZINC ID	Mean Tanimoto
ZINC000014768526	0.252036
ZINC000108875440	0.135742
ZINC000245237202	0.120901
ZINC000019119349	0.11386
ZINC000091906634	0.116717
ZINC000019717932	0.0963087
ZINC000012462122	0.109236
ZINC000072125707	0.118138
ZINC000003339177	0.116694
ZINC000001785293	0.142303
