# Supplementary material for: Multi-target computational pipeline for discovery of pan-influenza neuraminidase inhibitors
Source: Front Pharmacol. 2026 Mar 10;17:1721276. doi: 10.3389/fphar.2026.1721276 (PMC13008930; doi:10.3389/fphar.2026.1721276)
Supplement: Supplementary file 16 [file Table7.xlsx]

## Sheet: Sheet1
	molecular_weight	logP	hydrogen_bond_acceptors	hydrogen_bond_donors	Lipinski	QED	stereo_centers	tpsa	AMES	BBB_Martins	Bioavailability_Ma	CYP1A2_Veith	CYP2C19_Veith	CYP2C9_Substrate_CarbonMangels	CYP2C9_Veith	CYP2D6_Substrate_CarbonMangels	CYP2D6_Veith	CYP3A4_Substrate_CarbonMangels	CYP3A4_Veith	Carcinogens_Lagunin	ClinTox	DILI	HIA_Hou	NR-AR-LBD	NR-AR	NR-AhR	NR-Aromatase	NR-ER-LBD	NR-ER	NR-PPAR-gamma	PAMPA_NCATS	Pgp_Broccatelli	SR-ARE	SR-ATAD5	SR-HSE	SR-MMP	SR-p53	Skin_Reaction	hERG	Caco2_Wang	Clearance_Hepatocyte_AZ	Clearance_Microsome_AZ	Half_Life_Obach	HydrationFreeEnergy_FreeSolv	LD50_Zhu	Lipophilicity_AstraZeneca	PPBR_AZ	Solubility_AqSolDB	VDss_Lombardo
ZINC000014768526	332.313	-3.57583	7	8	3	0.178869	5	198.22	0.0799911	0.199902	0.190055	0.000611351	0.00391016	0.012058	0.000228172	0.0196606	0.0592088	0.0411664	2.28788e-05	0.00746533	0.0290192	0.0624825	0.0353946	0.00602375	0.0780178	0.000540356	5.76624e-05	0.023831	0.137659	7.75481e-05	0.00270904	0.00135557	0.0140098	0.000190648	0.000250468	4.19269e-05	0.00202338	0.155493	0.0100684	-7.55083	-33.8815	-29.7374	5.00786	-21.3185	1.91628	-3.97689	-0.468336	-0.436236	5.00415
ZINC000108875440	416.927	2.4736	5	2	4	0.715046	4	115.56	0.068066	0.717031	0.872863	0.16873	0.413593	0.450525	0.182728	0.0838849	0.141612	0.605823	0.841702	0.486154	0.221063	0.905269	0.997823	0.0731254	0.0560433	0.00959804	0.017582	0.0148621	0.0574899	0.015027	0.835308	0.34894	0.162638	0.00770651	0.0168075	0.111615	0.0180407	0.260907	0.11246	-5.02771	82.3875	47.8178	-0.373616	-7.57163	2.56154	1.69047	85.9732	-3.62419	5.05828
ZINC000245237202	459.296	2.8382	5	3	4	0.60761	4	106.94	0.124757	0.741365	0.877959	0.0295523	0.0721914	0.573056	0.0967758	0.0489809	0.0178575	0.56762	0.0271473	0.215034	0.33412	0.857248	0.95225	0.0121558	0.0710313	0.0718722	0.0427706	0.0192826	0.106408	0.137929	0.174989	0.0324083	0.187383	0.0307329	0.0219069	0.0240131	0.08597	0.199147	0.199883	-5.76883	9.99177	10.4008	8.92083	-9.33563	3.30904	0.547419	97.5743	-4.21316	-4.07023
ZINC000019119349	447.408	-1.5265	13	7	2	0.169999	4	213.36	0.491875	0.138134	0.590793	0.039921	0.0334235	0.0975047	0.146414	0.0317805	0.00919522	0.232022	0.032489	0.132445	0.323822	0.957747	0.979886	0.0117511	0.0184966	0.41965	0.147945	0.0177097	0.058094	0.0056947	0.17317	0.0815392	0.166976	0.132593	0.0199221	0.364288	0.347863	0.230127	0.847609	-6.58098	25.7149	3.15954	-32.0354	-18.3629	1.93482	0.683569	64.5928	-3.39565	1.78257
ZINC000091906634	402.52	2.597	7	1	4	0.795547	2	78.79	0.165843	0.748192	0.824015	0.0414178	0.0940612	0.13562	0.0815494	0.110959	0.186124	0.360294	0.072215	0.083195	0.69537	0.699145	0.891582	0.0344541	0.0947531	0.164804	0.0331985	0.074817	0.235327	0.0657186	0.453767	0.0556886	0.253889	0.0557037	0.0303766	0.013966	0.141474	0.348062	0.232529	-5.17769	24.637	11.0345	-8.77195	-9.31918	2.62982	0.78843	77.7041	-2.33368	0.475837
ZINC000019717932	413.481	3.5786	6	2	4	0.533494	2	92.67	0.374002	0.759457	0.894594	0.144044	0.654297	0.522948	0.763422	0.237551	0.139871	0.732239	0.850342	0.521019	0.531496	0.920945	0.998819	0.00996337	0.0395665	0.195306	0.127601	0.0232233	0.109669	0.0217502	0.748648	0.634706	0.376264	0.068195	0.0296726	0.667103	0.142642	0.211501	0.842569	-5.29885	54.664	53.5605	48.5486	-11.91	3.4065	3.1065	97.9672	-5.3022	4.07414
ZINC000012462122	425.901	3.80142	6	2	4	0.474247	0	92.67	0.198573	0.647154	0.858375	0.496838	0.815472	0.412636	0.863305	0.0962325	0.397043	0.666765	0.784456	0.312257	0.313431	0.957339	0.998659	0.0104285	0.0231686	0.582841	0.256347	0.0189283	0.139889	0.0989781	0.747917	0.788632	0.518548	0.0974434	0.173183	0.621514	0.185756	0.370621	0.828604	-5.40341	66.3826	57.7305	32.3616	-12.6518	1.87603	3.10334	98.7097	-5.06999	4.48765
ZINC000072125707	384.436	1.5498	6	2	4	0.830289	1	96.69	0.0447187	0.60816	0.907864	0.00495643	0.00967721	0.255694	0.00960076	0.137652	0.00964787	0.532697	0.0356947	0.0405547	0.578413	0.665095	0.984672	0.00713702	0.0442725	0.0313199	0.00816617	0.00451673	0.051375	0.00824364	0.449312	0.0171019	0.0603038	0.00327671	0.00358048	0.000414491	0.00611703	0.0794804	0.136477	-5.4979	-15.8365	-32.4915	9.4159	-13.6753	2.51638	-2.98829	46.6439	-1.75153	1.22609
ZINC000003339177	335.349	-0.8613	8	3	4	0.57892	0	158.88	0.59728	0.809815	0.944229	0.0854132	0.0744789	0.160768	0.0518648	0.0283703	0.00668159	0.252777	0.0225136	0.226465	0.177582	0.88024	0.990081	0.0128074	0.00599141	0.0244701	0.00446838	0.0173815	0.0976282	0.00943315	0.228825	0.0469846	0.0731483	0.00880506	0.0389269	0.0194901	0.118696	0.654285	0.0429328	-5.76501	31.3103	11.8436	16.8025	-15.8355	1.69173	-0.315931	47.5689	-2.38254	-5.07604
ZINC000001785293	477.586	4.6301	5	3	4	0.460684	2	110.52	0.420646	0.696188	0.887045	0.190327	0.797152	0.536561	0.826962	0.126367	0.0625974	0.757931	0.612028	0.448677	0.148808	0.903316	0.997135	0.0208315	0.03596	0.279647	0.122334	0.0251629	0.158576	0.148688	0.750478	0.907485	0.528296	0.209454	0.254775	0.794321	0.428202	0.253272	0.69376	-5.26706	59.9051	77.2634	73.8288	-9.78966	3.15929	3.38147	99.1353	-5.00982	-1.21223
